# Supplementary material for: Secondary Binding Site of CYP17A1 in Enhanced Sampling Simulations
Source: J Chem Inf Model. 2024 Sep 26;64(19):7679–86. doi: 10.1021/acs.jcim.4c01293 (PMC11480979; doi:10.1021/acs.jcim.4c01293)
Supplement: Supplementary file 1 — ci4c01293_si_001.pdb [file ci4c01293_si_001.pdb]

CRYST1  104.804  104.804  104.804  90.00  90.00  90.00 P 1           1
ATOM      1 HH31 ACE    46      75.680  52.670  46.110  1.00  0.00           H  
ATOM      2  CH3 ACE    46      75.960  53.420  46.850  1.00  0.00           C  
ATOM      3 HH32 ACE    46      76.660  54.130  46.400  1.00  0.00           H  
ATOM      4 HH33 ACE    46      76.520  53.030  47.700  1.00  0.00           H  
ATOM      5  C   ACE    46      74.830  54.220  47.460  1.00  0.00           C  
ATOM      6  O   ACE    46      73.660  53.870  47.370  1.00  0.00           O  
ATOM      7  N   GLY    47      75.160  55.410  47.980  1.00  0.00           N  
ATOM      8  H   GLY    47      76.150  55.520  48.070  1.00  0.00           H  
ATOM      9  CA  GLY    47      74.280  56.500  48.360  1.00  0.00           C  
ATOM     10  HA1 GLY    47      73.610  56.640  47.500  1.00  0.00           H  
ATOM     11  HA2 GLY    47      74.860  57.390  48.580  1.00  0.00           H  
ATOM     12  C   GLY    47      73.470  56.170  49.600  1.00  0.00           C  
ATOM     13  O   GLY    47      74.010  56.060  50.700  1.00  0.00           O  
ATOM     14  N   HISE   48      72.150  56.050  49.460  1.00  0.00           N  
ATOM     15  H   HISE   48      71.800  56.160  48.520  1.00  0.00           H  
ATOM     16  CA  HISE   48      71.220  55.780  50.550  1.00  0.00           C  
ATOM     17  HA  HISE   48      71.500  56.350  51.420  1.00  0.00           H  
ATOM     18  CB  HISE   48      69.820  56.120  50.010  1.00  0.00           C  
ATOM     19  HB1 HISE   48      69.090  56.220  50.820  1.00  0.00           H  
ATOM     20  HB2 HISE   48      69.530  55.290  49.380  1.00  0.00           H  
ATOM     21  CG  HISE   48      69.800  57.440  49.300  1.00  0.00           C  
ATOM     22  ND1 HISE   48      70.640  58.540  49.480  1.00  0.00           N  
ATOM     23  CE1 HISE   48      70.320  59.370  48.470  1.00  0.00           C  
ATOM     24  HE1 HISE   48      70.910  60.260  48.320  1.00  0.00           H  
ATOM     25  NE2 HISE   48      69.250  58.910  47.810  1.00  0.00           N  
ATOM     26  HE2 HISE   48      68.820  59.400  47.040  1.00  0.00           H  
ATOM     27  CD2 HISE   48      68.980  57.620  48.230  1.00  0.00           C  
ATOM     28  HD2 HISE   48      68.370  56.820  47.820  1.00  0.00           H  
ATOM     29  C   HISE   48      71.370  54.320  50.960  1.00  0.00           C  
ATOM     30  O   HISE   48      71.610  53.460  50.130  1.00  0.00           O  
ATOM     31  N   MET    49      71.070  54.020  52.230  1.00  0.00           N  
ATOM     32  H   MET    49      70.770  54.770  52.820  1.00  0.00           H  
ATOM     33  CA  MET    49      71.220  52.720  52.860  1.00  0.00           C  
ATOM     34  HA  MET    49      72.300  52.560  52.930  1.00  0.00           H  
ATOM     35  CB  MET    49      70.460  52.640  54.180  1.00  0.00           C  
ATOM     36  HB1 MET    49      70.770  51.720  54.670  1.00  0.00           H  
ATOM     37  HB2 MET    49      69.400  52.510  53.930  1.00  0.00           H  
ATOM     38  CG  MET    49      70.690  53.760  55.190  1.00  0.00           C  
ATOM     39  HG1 MET    49      70.760  54.730  54.700  1.00  0.00           H  
ATOM     40  HG2 MET    49      71.690  53.640  55.630  1.00  0.00           H  
ATOM     41  SD  MET    49      69.530  53.690  56.580  1.00  0.00           S  
ATOM     42  CE  MET    49      70.280  55.080  57.470  1.00  0.00           C  
ATOM     43  HE1 MET    49      71.240  54.990  57.980  1.00  0.00           H  
ATOM     44  HE2 MET    49      70.440  55.920  56.800  1.00  0.00           H  
ATOM     45  HE3 MET    49      69.530  55.340  58.230  1.00  0.00           H  
ATOM     46  C   MET    49      70.750  51.650  51.890  1.00  0.00           C  
ATOM     47  O   MET    49      71.530  50.760  51.560  1.00  0.00           O  
ATOM     48  N   HISD   50      69.540  51.650  51.320  1.00  0.00           N  
ATOM     49  H   HISD   50      69.030  52.500  51.490  1.00  0.00           H  
ATOM     50  CA  HISD   50      69.110  50.500  50.550  1.00  0.00           C  
ATOM     51  HA  HISD   50      69.130  49.630  51.210  1.00  0.00           H  
ATOM     52  CB  HISD   50      67.660  50.550  50.080  1.00  0.00           C  
ATOM     53  HB1 HISD   50      67.010  50.520  50.950  1.00  0.00           H  
ATOM     54  HB2 HISD   50      67.440  49.660  49.490  1.00  0.00           H  
ATOM     55  CG  HISD   50      67.370  51.780  49.270  1.00  0.00           C  
ATOM     56  ND1 HISD   50      66.780  52.930  49.770  1.00  0.00           N  
ATOM     57  HD1 HISD   50      66.560  53.120  50.730  1.00  0.00           H  
ATOM     58  CE1 HISD   50      66.680  53.790  48.740  1.00  0.00           C  
ATOM     59  HE1 HISD   50      66.380  54.820  48.810  1.00  0.00           H  
ATOM     60  NE2 HISD   50      67.060  53.230  47.590  1.00  0.00           N  
ATOM     61  CD2 HISD   50      67.660  52.020  47.950  1.00  0.00           C  
ATOM     62  HD2 HISD   50      68.200  51.290  47.360  1.00  0.00           H  
ATOM     63  C   HISD   50      70.050  50.160  49.420  1.00  0.00           C  
ATOM     64  O   HISD   50      70.220  48.980  49.090  1.00  0.00           O  
ATOM     65  N   ASN    51      70.720  51.110  48.770  1.00  0.00           N  
ATOM     66  H   ASN    51      70.510  52.030  49.140  1.00  0.00           H  
ATOM     67  CA  ASN    51      71.480  50.840  47.580  1.00  0.00           C  
ATOM     68  HA  ASN    51      71.110  49.910  47.120  1.00  0.00           H  
ATOM     69  CB  ASN    51      71.260  51.980  46.570  1.00  0.00           C  
ATOM     70  HB1 ASN    51      71.550  52.970  46.880  1.00  0.00           H  
ATOM     71  HB2 ASN    51      70.210  52.020  46.280  1.00  0.00           H  
ATOM     72  CG  ASN    51      71.860  51.850  45.180  1.00  0.00           C  
ATOM     73  OD1 ASN    51      71.970  50.760  44.620  1.00  0.00           O  
ATOM     74  ND2 ASN    51      72.280  52.980  44.600  1.00  0.00           N  
ATOM     75 HD21 ASN    51      72.490  53.730  45.250  1.00  0.00           H  
ATOM     76 HD22 ASN    51      72.660  52.970  43.670  1.00  0.00           H  
ATOM     77  C   ASN    51      72.970  50.780  47.870  1.00  0.00           C  
ATOM     78  O   ASN    51      73.730  50.120  47.170  1.00  0.00           O  
ATOM     79  N   ASN    52      73.490  51.420  48.920  1.00  0.00           N  
ATOM     80  H   ASN    52      72.810  52.010  49.390  1.00  0.00           H  
ATOM     81  CA  ASN    52      74.770  51.180  49.540  1.00  0.00           C  
ATOM     82  HA  ASN    52      75.500  51.300  48.740  1.00  0.00           H  
ATOM     83  CB  ASN    52      74.900  52.140  50.710  1.00  0.00           C  
ATOM     84  HB1 ASN    52      73.980  52.100  51.290  1.00  0.00           H  
ATOM     85  HB2 ASN    52      75.060  53.100  50.230  1.00  0.00           H  
ATOM     86  CG  ASN    52      76.070  51.740  51.600  1.00  0.00           C  
ATOM     87  OD1 ASN    52      77.210  51.520  51.150  1.00  0.00           O  
ATOM     88  ND2 ASN    52      75.790  51.740  52.900  1.00  0.00           N  
ATOM     89 HD21 ASN    52      74.980  52.280  53.160  1.00  0.00           H  
ATOM     90 HD22 ASN    52      76.450  51.430  53.590  1.00  0.00           H  
ATOM     91  C   ASN    52      74.870  49.720  49.970  1.00  0.00           C  
ATOM     92  O   ASN    52      75.850  49.060  49.640  1.00  0.00           O  
ATOM     93  N   PHE    53      73.850  49.170  50.630  1.00  0.00           N  
ATOM     94  H   PHE    53      73.070  49.760  50.900  1.00  0.00           H  
ATOM     95  CA  PHE    53      73.830  47.800  51.110  1.00  0.00           C  
ATOM     96  HA  PHE    53      74.760  47.590  51.660  1.00  0.00           H  
ATOM     97  CB  PHE    53      72.590  47.570  51.970  1.00  0.00           C  
ATOM     98  HB1 PHE    53      72.580  46.500  52.170  1.00  0.00           H  
ATOM     99  HB2 PHE    53      71.680  47.880  51.460  1.00  0.00           H  
ATOM    100  CG  PHE    53      72.570  48.180  53.360  1.00  0.00           C  
ATOM    101  CD1 PHE    53      73.750  48.540  54.040  1.00  0.00           C  
ATOM    102  HD1 PHE    53      74.740  48.220  53.760  1.00  0.00           H  
ATOM    103  CE1 PHE    53      73.650  49.130  55.310  1.00  0.00           C  
ATOM    104  HE1 PHE    53      74.580  49.480  55.740  1.00  0.00           H  
ATOM    105  CZ  PHE    53      72.400  49.380  55.910  1.00  0.00           C  
ATOM    106  HZ  PHE    53      72.290  49.810  56.880  1.00  0.00           H  
ATOM    107  CE2 PHE    53      71.220  49.000  55.270  1.00  0.00           C  
ATOM    108  HE2 PHE    53      70.260  49.230  55.720  1.00  0.00           H  
ATOM    109  CD2 PHE    53      71.360  48.470  53.980  1.00  0.00           C  
ATOM    110  HD2 PHE    53      70.420  48.360  53.460  1.00  0.00           H  
ATOM    111  C   PHE    53      73.950  46.800  49.980  1.00  0.00           C  
ATOM    112  O   PHE    53      74.690  45.810  50.060  1.00  0.00           O  
ATOM    113  N   PHE    54      73.260  47.070  48.870  1.00  0.00           N  
ATOM    114  H   PHE    54      72.690  47.910  48.960  1.00  0.00           H  
ATOM    115  CA  PHE    54      73.210  46.260  47.680  1.00  0.00           C  
ATOM    116  HA  PHE    54      73.090  45.230  48.030  1.00  0.00           H  
ATOM    117  CB  PHE    54      72.020  46.670  46.830  1.00  0.00           C  
ATOM    118  HB1 PHE    54      72.170  47.710  46.540  1.00  0.00           H  
ATOM    119  HB2 PHE    54      71.090  46.640  47.400  1.00  0.00           H  
ATOM    120  CG  PHE    54      71.700  45.830  45.600  1.00  0.00           C  
ATOM    121  CD1 PHE    54      71.360  46.380  44.360  1.00  0.00           C  
ATOM    122  HD1 PHE    54      71.470  47.450  44.360  1.00  0.00           H  
ATOM    123  CE1 PHE    54      70.970  45.550  43.290  1.00  0.00           C  
ATOM    124  HE1 PHE    54      70.660  45.970  42.340  1.00  0.00           H  
ATOM    125  CZ  PHE    54      71.030  44.160  43.430  1.00  0.00           C  
ATOM    126  HZ  PHE    54      70.840  43.530  42.580  1.00  0.00           H  
ATOM    127  CE2 PHE    54      71.420  43.620  44.660  1.00  0.00           C  
ATOM    128  HE2 PHE    54      71.440  42.540  44.790  1.00  0.00           H  
ATOM    129  CD2 PHE    54      71.710  44.440  45.750  1.00  0.00           C  
ATOM    130  HD2 PHE    54      71.960  44.010  46.700  1.00  0.00           H  
ATOM    131  C   PHE    54      74.540  46.320  46.950  1.00  0.00           C  
ATOM    132  O   PHE    54      74.940  45.370  46.290  1.00  0.00           O  
ATOM    133  N   LYS    55      75.280  47.430  47.010  1.00  0.00           N  
ATOM    134  H   LYS    55      74.800  48.260  47.320  1.00  0.00           H  
ATOM    135  CA  LYS    55      76.700  47.310  46.760  1.00  0.00           C  
ATOM    136  HA  LYS    55      76.830  46.900  45.760  1.00  0.00           H  
ATOM    137  CB  LYS    55      77.280  48.730  46.690  1.00  0.00           C  
ATOM    138  HB1 LYS    55      77.180  49.180  47.680  1.00  0.00           H  
ATOM    139  HB2 LYS    55      76.810  49.430  46.000  1.00  0.00           H  
ATOM    140  CG  LYS    55      78.720  48.710  46.180  1.00  0.00           C  
ATOM    141  HG1 LYS    55      78.480  48.720  45.120  1.00  0.00           H  
ATOM    142  HG2 LYS    55      79.300  47.810  46.370  1.00  0.00           H  
ATOM    143  CD  LYS    55      79.520  49.990  46.400  1.00  0.00           C  
ATOM    144  HD1 LYS    55      79.790  50.160  47.440  1.00  0.00           H  
ATOM    145  HD2 LYS    55      78.860  50.800  46.090  1.00  0.00           H  
ATOM    146  CE  LYS    55      80.820  49.810  45.620  1.00  0.00           C  
ATOM    147  HE1 LYS    55      80.660  50.210  44.620  1.00  0.00           H  
ATOM    148  HE2 LYS    55      81.080  48.750  45.620  1.00  0.00           H  
ATOM    149  NZ  LYS    55      81.910  50.580  46.270  1.00  0.00           N1+
ATOM    150  HZ1 LYS    55      82.040  50.090  47.140  1.00  0.00           H  
ATOM    151  HZ2 LYS    55      82.730  50.550  45.680  1.00  0.00           H  
ATOM    152  HZ3 LYS    55      81.660  51.550  46.390  1.00  0.00           H  
ATOM    153  C   LYS    55      77.460  46.380  47.680  1.00  0.00           C  
ATOM    154  O   LYS    55      78.070  45.440  47.170  1.00  0.00           O  
ATOM    155  N   LEU    56      77.500  46.610  49.000  1.00  0.00           N  
ATOM    156  H   LEU    56      76.960  47.430  49.250  1.00  0.00           H  
ATOM    157  CA  LEU    56      78.370  45.990  49.980  1.00  0.00           C  
ATOM    158  HA  LEU    56      79.400  46.150  49.690  1.00  0.00           H  
ATOM    159  CB  LEU    56      78.250  46.700  51.320  1.00  0.00           C  
ATOM    160  HB1 LEU    56      78.750  46.070  52.060  1.00  0.00           H  
ATOM    161  HB2 LEU    56      77.200  46.890  51.550  1.00  0.00           H  
ATOM    162  CG  LEU    56      79.010  48.020  51.360  1.00  0.00           C  
ATOM    163  HG  LEU    56      78.430  48.570  50.620  1.00  0.00           H  
ATOM    164  CD1 LEU    56      78.820  48.800  52.650  1.00  0.00           C  
ATOM    165 HD11 LEU    56      77.780  48.750  52.970  1.00  0.00           H  
ATOM    166 HD12 LEU    56      79.500  48.430  53.420  1.00  0.00           H  
ATOM    167 HD13 LEU    56      79.020  49.870  52.570  1.00  0.00           H  
ATOM    168  CD2 LEU    56      80.450  48.070  50.830  1.00  0.00           C  
ATOM    169 HD21 LEU    56      80.860  47.100  51.090  1.00  0.00           H  
ATOM    170 HD22 LEU    56      80.460  48.340  49.770  1.00  0.00           H  
ATOM    171 HD23 LEU    56      80.920  48.820  51.460  1.00  0.00           H  
ATOM    172  C   LEU    56      78.190  44.470  49.990  1.00  0.00           C  
ATOM    173  O   LEU    56      79.070  43.710  50.380  1.00  0.00           O  
ATOM    174  N   GLN    57      77.050  43.950  49.530  1.00  0.00           N  
ATOM    175  H   GLN    57      76.250  44.540  49.380  1.00  0.00           H  
ATOM    176  CA  GLN    57      76.790  42.540  49.340  1.00  0.00           C  
ATOM    177  HA  GLN    57      76.800  41.950  50.250  1.00  0.00           H  
ATOM    178  CB  GLN    57      75.340  42.490  48.850  1.00  0.00           C  
ATOM    179  HB1 GLN    57      75.310  42.840  47.820  1.00  0.00           H  
ATOM    180  HB2 GLN    57      74.770  43.210  49.460  1.00  0.00           H  
ATOM    181  CG  GLN    57      74.580  41.170  48.840  1.00  0.00           C  
ATOM    182  HG1 GLN    57      74.520  40.800  49.860  1.00  0.00           H  
ATOM    183  HG2 GLN    57      75.210  40.500  48.250  1.00  0.00           H  
ATOM    184  CD  GLN    57      73.190  41.340  48.250  1.00  0.00           C  
ATOM    185  OE1 GLN    57      72.610  42.420  48.360  1.00  0.00           O  
ATOM    186  NE2 GLN    57      72.600  40.360  47.550  1.00  0.00           N  
ATOM    187 HE21 GLN    57      72.960  39.420  47.550  1.00  0.00           H  
ATOM    188 HE22 GLN    57      71.630  40.410  47.280  1.00  0.00           H  
ATOM    189  C   GLN    57      77.690  41.840  48.340  1.00  0.00           C  
ATOM    190  O   GLN    57      78.030  40.660  48.440  1.00  0.00           O  
ATOM    191  N   LYS    58      78.280  42.570  47.380  1.00  0.00           N  
ATOM    192  H   LYS    58      77.980  43.520  47.210  1.00  0.00           H  
ATOM    193  CA  LYS    58      79.210  41.930  46.480  1.00  0.00           C  
ATOM    194  HA  LYS    58      78.720  40.980  46.260  1.00  0.00           H  
ATOM    195  CB  LYS    58      79.350  42.780  45.230  1.00  0.00           C  
ATOM    196  HB1 LYS    58      79.930  42.170  44.530  1.00  0.00           H  
ATOM    197  HB2 LYS    58      79.940  43.680  45.450  1.00  0.00           H  
ATOM    198  CG  LYS    58      78.050  43.100  44.500  1.00  0.00           C  
ATOM    199  HG1 LYS    58      77.300  43.520  45.160  1.00  0.00           H  
ATOM    200  HG2 LYS    58      77.760  42.120  44.130  1.00  0.00           H  
ATOM    201  CD  LYS    58      78.310  44.090  43.370  1.00  0.00           C  
ATOM    202  HD1 LYS    58      79.000  43.620  42.690  1.00  0.00           H  
ATOM    203  HD2 LYS    58      78.730  45.060  43.650  1.00  0.00           H  
ATOM    204  CE  LYS    58      77.030  44.390  42.580  1.00  0.00           C  
ATOM    205  HE1 LYS    58      76.390  44.900  43.300  1.00  0.00           H  
ATOM    206  HE2 LYS    58      76.610  43.420  42.370  1.00  0.00           H  
ATOM    207  NZ  LYS    58      77.260  45.230  41.390  1.00  0.00           N1+
ATOM    208  HZ1 LYS    58      78.130  45.050  40.910  1.00  0.00           H  
ATOM    209  HZ2 LYS    58      76.570  45.020  40.690  1.00  0.00           H  
ATOM    210  HZ3 LYS    58      77.250  46.200  41.650  1.00  0.00           H  
ATOM    211  C   LYS    58      80.540  41.740  47.200  1.00  0.00           C  
ATOM    212  O   LYS    58      81.260  40.880  46.710  1.00  0.00           O  
ATOM    213  N   LYS    59      80.840  42.470  48.280  1.00  0.00           N  
ATOM    214  H   LYS    59      80.080  42.980  48.710  1.00  0.00           H  
ATOM    215  CA  LYS    59      82.090  42.390  49.010  1.00  0.00           C  
ATOM    216  HA  LYS    59      82.850  41.820  48.470  1.00  0.00           H  
ATOM    217  CB  LYS    59      82.610  43.800  49.300  1.00  0.00           C  
ATOM    218  HB1 LYS    59      83.590  43.610  49.740  1.00  0.00           H  
ATOM    219  HB2 LYS    59      81.990  44.200  50.090  1.00  0.00           H  
ATOM    220  CG  LYS    59      82.660  44.770  48.130  1.00  0.00           C  
ATOM    221  HG1 LYS    59      81.650  45.070  47.800  1.00  0.00           H  
ATOM    222  HG2 LYS    59      83.160  44.430  47.220  1.00  0.00           H  
ATOM    223  CD  LYS    59      83.390  46.060  48.520  1.00  0.00           C  
ATOM    224  HD1 LYS    59      84.430  45.830  48.760  1.00  0.00           H  
ATOM    225  HD2 LYS    59      82.980  46.440  49.450  1.00  0.00           H  
ATOM    226  CE  LYS    59      83.400  47.190  47.490  1.00  0.00           C  
ATOM    227  HE1 LYS    59      83.660  48.070  48.090  1.00  0.00           H  
ATOM    228  HE2 LYS    59      82.360  47.170  47.140  1.00  0.00           H  
ATOM    229  NZ  LYS    59      84.430  47.000  46.460  1.00  0.00           N1+
ATOM    230  HZ1 LYS    59      84.220  46.190  45.890  1.00  0.00           H  
ATOM    231  HZ2 LYS    59      84.450  47.830  45.870  1.00  0.00           H  
ATOM    232  HZ3 LYS    59      85.360  46.930  46.860  1.00  0.00           H  
ATOM    233  C   LYS    59      82.000  41.530  50.260  1.00  0.00           C  
ATOM    234  O   LYS    59      82.990  40.900  50.640  1.00  0.00           O  
ATOM    235  N   TYR    60      80.840  41.510  50.910  1.00  0.00           N  
ATOM    236  H   TYR    60      80.290  42.360  50.840  1.00  0.00           H  
ATOM    237  CA  TYR    60      80.590  40.700  52.090  1.00  0.00           C  
ATOM    238  HA  TYR    60      81.530  40.310  52.490  1.00  0.00           H  
ATOM    239  CB  TYR    60      80.090  41.580  53.230  1.00  0.00           C  
ATOM    240  HB1 TYR    60      80.060  40.930  54.110  1.00  0.00           H  
ATOM    241  HB2 TYR    60      79.060  41.870  53.070  1.00  0.00           H  
ATOM    242  CG  TYR    60      80.990  42.760  53.500  1.00  0.00           C  
ATOM    243  CD1 TYR    60      82.350  42.540  53.780  1.00  0.00           C  
ATOM    244  HD1 TYR    60      82.790  41.580  53.980  1.00  0.00           H  
ATOM    245  CE1 TYR    60      83.230  43.630  53.820  1.00  0.00           C  
ATOM    246  HE1 TYR    60      84.210  43.320  54.170  1.00  0.00           H  
ATOM    247  CZ  TYR    60      82.750  44.940  53.660  1.00  0.00           C  
ATOM    248  OH  TYR    60      83.620  45.940  54.030  1.00  0.00           O  
ATOM    249  HH  TYR    60      84.440  45.640  54.430  1.00  0.00           H  
ATOM    250  CE2 TYR    60      81.380  45.150  53.470  1.00  0.00           C  
ATOM    251  HE2 TYR    60      80.950  46.150  53.490  1.00  0.00           H  
ATOM    252  CD2 TYR    60      80.490  44.070  53.400  1.00  0.00           C  
ATOM    253  HD2 TYR    60      79.450  44.260  53.190  1.00  0.00           H  
ATOM    254  C   TYR    60      79.610  39.550  51.890  1.00  0.00           C  
ATOM    255  O   TYR    60      79.520  38.790  52.860  1.00  0.00           O  
ATOM    256  N   GLY    61      79.060  39.320  50.700  1.00  0.00           N  
ATOM    257  H   GLY    61      79.180  39.940  49.910  1.00  0.00           H  
ATOM    258  CA  GLY    61      78.250  38.140  50.530  1.00  0.00           C  
ATOM    259  HA1 GLY    61      78.650  37.290  51.100  1.00  0.00           H  
ATOM    260  HA2 GLY    61      78.370  37.760  49.510  1.00  0.00           H  
ATOM    261  C   GLY    61      76.770  38.270  50.830  1.00  0.00           C  
ATOM    262  O   GLY    61      76.270  39.350  51.120  1.00  0.00           O  
ATOM    263  N   PRO    62      76.000  37.180  50.780  1.00  0.00           N  
ATOM    264  CD  PRO    62      76.370  35.780  50.740  1.00  0.00           C  
ATOM    265  HD1 PRO    62      77.020  35.700  51.620  1.00  0.00           H  
ATOM    266  HD2 PRO    62      76.880  35.450  49.840  1.00  0.00           H  
ATOM    267  CG  PRO    62      75.090  35.010  51.040  1.00  0.00           C  
ATOM    268  HG1 PRO    62      75.000  34.890  52.110  1.00  0.00           H  
ATOM    269  HG2 PRO    62      74.910  34.080  50.500  1.00  0.00           H  
ATOM    270  CB  PRO    62      74.000  35.870  50.410  1.00  0.00           C  
ATOM    271  HB1 PRO    62      73.020  35.810  50.900  1.00  0.00           H  
ATOM    272  HB2 PRO    62      73.800  35.640  49.360  1.00  0.00           H  
ATOM    273  CA  PRO    62      74.550  37.260  50.710  1.00  0.00           C  
ATOM    274  HA  PRO    62      74.200  37.930  49.930  1.00  0.00           H  
ATOM    275  C   PRO    62      73.850  37.870  51.920  1.00  0.00           C  
ATOM    276  O   PRO    62      72.670  38.200  51.900  1.00  0.00           O  
ATOM    277  N   ILE    63      74.570  37.930  53.040  1.00  0.00           N  
ATOM    278  H   ILE    63      75.550  37.720  53.080  1.00  0.00           H  
ATOM    279  CA  ILE    63      74.220  38.310  54.400  1.00  0.00           C  
ATOM    280  HA  ILE    63      73.490  39.090  54.310  1.00  0.00           H  
ATOM    281  CB  ILE    63      73.530  37.180  55.140  1.00  0.00           C  
ATOM    282  HB  ILE    63      72.810  36.740  54.450  1.00  0.00           H  
ATOM    283  CG2 ILE    63      74.380  35.950  55.430  1.00  0.00           C  
ATOM    284 HG21 ILE    63      75.270  36.320  55.950  1.00  0.00           H  
ATOM    285 HG22 ILE    63      73.860  35.190  56.020  1.00  0.00           H  
ATOM    286 HG23 ILE    63      74.620  35.560  54.440  1.00  0.00           H  
ATOM    287  CG1 ILE    63      72.690  37.710  56.300  1.00  0.00           C  
ATOM    288 HG11 ILE    63      71.940  38.440  55.990  1.00  0.00           H  
ATOM    289 HG12 ILE    63      73.350  38.210  57.010  1.00  0.00           H  
ATOM    290  CD  ILE    63      71.970  36.670  57.150  1.00  0.00           C  
ATOM    291  HD1 ILE    63      72.700  36.010  57.640  1.00  0.00           H  
ATOM    292  HD2 ILE    63      71.470  37.210  57.960  1.00  0.00           H  
ATOM    293  HD3 ILE    63      71.170  36.230  56.570  1.00  0.00           H  
ATOM    294  C   ILE    63      75.470  38.800  55.140  1.00  0.00           C  
ATOM    295  O   ILE    63      76.540  38.190  55.020  1.00  0.00           O  
ATOM    296  N   TYR    64      75.340  39.840  55.960  1.00  0.00           N  
ATOM    297  H   TYR    64      74.490  40.390  55.970  1.00  0.00           H  
ATOM    298  CA  TYR    64      76.490  40.440  56.580  1.00  0.00           C  
ATOM    299  HA  TYR    64      77.020  39.640  57.110  1.00  0.00           H  
ATOM    300  CB  TYR    64      77.460  41.080  55.600  1.00  0.00           C  
ATOM    301  HB1 TYR    64      77.790  40.360  54.840  1.00  0.00           H  
ATOM    302  HB2 TYR    64      78.280  41.430  56.230  1.00  0.00           H  
ATOM    303  CG  TYR    64      76.870  42.280  54.910  1.00  0.00           C  
ATOM    304  CD1 TYR    64      76.890  43.520  55.560  1.00  0.00           C  
ATOM    305  HD1 TYR    64      77.400  43.680  56.490  1.00  0.00           H  
ATOM    306  CE1 TYR    64      76.150  44.530  54.930  1.00  0.00           C  
ATOM    307  HE1 TYR    64      76.040  45.440  55.510  1.00  0.00           H  
ATOM    308  CZ  TYR    64      75.440  44.360  53.730  1.00  0.00           C  
ATOM    309  OH  TYR    64      74.740  45.380  53.140  1.00  0.00           O  
ATOM    310  HH  TYR    64      74.300  44.990  52.390  1.00  0.00           H  
ATOM    311  CE2 TYR    64      75.370  43.090  53.120  1.00  0.00           C  
ATOM    312  HE2 TYR    64      74.740  43.070  52.250  1.00  0.00           H  
ATOM    313  CD2 TYR    64      76.130  42.070  53.740  1.00  0.00           C  
ATOM    314  HD2 TYR    64      76.130  41.060  53.360  1.00  0.00           H  
ATOM    315  C   TYR    64      76.030  41.440  57.650  1.00  0.00           C  
ATOM    316  O   TYR    64      74.950  42.010  57.560  1.00  0.00           O  
ATOM    317  N   SER    65      76.880  41.620  58.660  1.00  0.00           N  
ATOM    318  H   SER    65      77.670  41.010  58.760  1.00  0.00           H  
ATOM    319  CA  SER    65      76.610  42.520  59.760  1.00  0.00           C  
ATOM    320  HA  SER    65      75.620  42.980  59.640  1.00  0.00           H  
ATOM    321  CB  SER    65      76.500  41.740  61.060  1.00  0.00           C  
ATOM    322  HB1 SER    65      75.560  41.210  60.970  1.00  0.00           H  
ATOM    323  HB2 SER    65      76.530  42.380  61.930  1.00  0.00           H  
ATOM    324  OG  SER    65      77.520  40.760  61.150  1.00  0.00           O  
ATOM    325  HG  SER    65      77.360  40.030  60.550  1.00  0.00           H  
ATOM    326  C   SER    65      77.510  43.720  60.000  1.00  0.00           C  
ATOM    327  O   SER    65      78.700  43.670  59.720  1.00  0.00           O  
ATOM    328  N   VAL    66      76.950  44.780  60.620  1.00  0.00           N  
ATOM    329  H   VAL    66      75.980  44.770  60.860  1.00  0.00           H  
ATOM    330  CA  VAL    66      77.660  45.980  61.000  1.00  0.00           C  
ATOM    331  HA  VAL    66      78.650  45.970  60.530  1.00  0.00           H  
ATOM    332  CB  VAL    66      76.970  47.190  60.390  1.00  0.00           C  
ATOM    333  HB  VAL    66      75.890  47.060  60.560  1.00  0.00           H  
ATOM    334  CG1 VAL    66      77.600  48.520  60.810  1.00  0.00           C  
ATOM    335 HG11 VAL    66      77.380  49.340  60.130  1.00  0.00           H  
ATOM    336 HG12 VAL    66      77.100  48.820  61.730  1.00  0.00           H  
ATOM    337 HG13 VAL    66      78.630  48.250  60.980  1.00  0.00           H  
ATOM    338  CG2 VAL    66      76.900  47.230  58.860  1.00  0.00           C  
ATOM    339 HG21 VAL    66      76.300  46.360  58.590  1.00  0.00           H  
ATOM    340 HG22 VAL    66      76.450  48.120  58.420  1.00  0.00           H  
ATOM    341 HG23 VAL    66      77.900  47.010  58.470  1.00  0.00           H  
ATOM    342  C   VAL    66      77.820  46.090  62.510  1.00  0.00           C  
ATOM    343  O   VAL    66      76.880  46.260  63.300  1.00  0.00           O  
ATOM    344  N   ARG    67      79.080  46.070  62.920  1.00  0.00           N  
ATOM    345  H   ARG    67      79.770  45.980  62.180  1.00  0.00           H  
ATOM    346  CA  ARG    67      79.540  46.320  64.260  1.00  0.00           C  
ATOM    347  HA  ARG    67      78.840  45.940  65.010  1.00  0.00           H  
ATOM    348  CB  ARG    67      80.850  45.570  64.550  1.00  0.00           C  
ATOM    349  HB1 ARG    67      81.160  45.880  65.540  1.00  0.00           H  
ATOM    350  HB2 ARG    67      81.540  45.900  63.780  1.00  0.00           H  
ATOM    351  CG  ARG    67      80.830  44.040  64.590  1.00  0.00           C  
ATOM    352  HG1 ARG    67      79.930  43.800  65.140  1.00  0.00           H  
ATOM    353  HG2 ARG    67      81.800  43.720  64.980  1.00  0.00           H  
ATOM    354  CD  ARG    67      80.860  43.460  63.180  1.00  0.00           C  
ATOM    355  HD1 ARG    67      81.690  43.930  62.640  1.00  0.00           H  
ATOM    356  HD2 ARG    67      79.930  43.600  62.630  1.00  0.00           H  
ATOM    357  NE  ARG    67      81.320  42.080  63.220  1.00  0.00           N  
ATOM    358  HE  ARG    67      81.470  41.650  64.130  1.00  0.00           H  
ATOM    359  CZ  ARG    67      81.470  41.210  62.210  1.00  0.00           C  
ATOM    360  NH1 ARG    67      81.520  41.650  60.950  1.00  0.00           N1+
ATOM    361 HH11 ARG    67      81.530  42.650  60.770  1.00  0.00           H  
ATOM    362 HH12 ARG    67      81.620  41.040  60.160  1.00  0.00           H  
ATOM    363  NH2 ARG    67      81.530  39.890  62.460  1.00  0.00           N  
ATOM    364 HH21 ARG    67      80.990  39.520  63.230  1.00  0.00           H  
ATOM    365 HH22 ARG    67      81.550  39.230  61.700  1.00  0.00           H  
ATOM    366  C   ARG    67      79.770  47.790  64.550  1.00  0.00           C  
ATOM    367  O   ARG    67      80.290  48.510  63.700  1.00  0.00           O  
ATOM    368  N   MET    68      79.250  48.320  65.670  1.00  0.00           N  
ATOM    369  H   MET    68      79.050  47.600  66.340  1.00  0.00           H  
ATOM    370  CA  MET    68      78.980  49.720  65.950  1.00  0.00           C  
ATOM    371  HA  MET    68      79.770  50.300  65.480  1.00  0.00           H  
ATOM    372  CB  MET    68      77.680  50.120  65.250  1.00  0.00           C  
ATOM    373  HB1 MET    68      77.770  50.150  64.170  1.00  0.00           H  
ATOM    374  HB2 MET    68      77.400  51.170  65.450  1.00  0.00           H  
ATOM    375  CG  MET    68      76.590  49.140  65.690  1.00  0.00           C  
ATOM    376  HG1 MET    68      76.630  48.860  66.740  1.00  0.00           H  
ATOM    377  HG2 MET    68      76.620  48.200  65.120  1.00  0.00           H  
ATOM    378  SD  MET    68      74.930  49.800  65.440  1.00  0.00           S  
ATOM    379  CE  MET    68      74.900  49.670  63.640  1.00  0.00           C  
ATOM    380  HE1 MET    68      75.030  48.640  63.330  1.00  0.00           H  
ATOM    381  HE2 MET    68      73.900  49.930  63.300  1.00  0.00           H  
ATOM    382  HE3 MET    68      75.670  50.310  63.200  1.00  0.00           H  
ATOM    383  C   MET    68      79.060  50.080  67.430  1.00  0.00           C  
ATOM    384  O   MET    68      78.610  51.140  67.830  1.00  0.00           O  
ATOM    385  N   GLY    69      79.800  49.270  68.190  1.00  0.00           N  
ATOM    386  H   GLY    69      80.260  48.530  67.680  1.00  0.00           H  
ATOM    387  CA  GLY    69      79.990  49.420  69.620  1.00  0.00           C  
ATOM    388  HA1 GLY    69      79.400  50.240  70.020  1.00  0.00           H  
ATOM    389  HA2 GLY    69      81.010  49.700  69.880  1.00  0.00           H  
ATOM    390  C   GLY    69      79.540  48.130  70.320  1.00  0.00           C  
ATOM    391  O   GLY    69      80.360  47.320  70.690  1.00  0.00           O  
ATOM    392  N   THR    70      78.230  47.950  70.490  1.00  0.00           N  
ATOM    393  H   THR    70      77.740  48.840  70.410  1.00  0.00           H  
ATOM    394  CA  THR    70      77.660  46.760  71.070  1.00  0.00           C  
ATOM    395  HA  THR    70      78.470  46.060  71.260  1.00  0.00           H  
ATOM    396  CB  THR    70      76.950  47.120  72.380  1.00  0.00           C  
ATOM    397  HB  THR    70      76.230  46.360  72.650  1.00  0.00           H  
ATOM    398  CG2 THR    70      77.880  47.080  73.590  1.00  0.00           C  
ATOM    399 HG21 THR    70      78.690  46.350  73.560  1.00  0.00           H  
ATOM    400 HG22 THR    70      78.400  48.040  73.680  1.00  0.00           H  
ATOM    401 HG23 THR    70      77.260  46.940  74.470  1.00  0.00           H  
ATOM    402  OG1 THR    70      76.330  48.390  72.360  1.00  0.00           O  
ATOM    403  HG1 THR    70      75.780  48.430  73.140  1.00  0.00           H  
ATOM    404  C   THR    70      76.690  46.100  70.100  1.00  0.00           C  
ATOM    405  O   THR    70      76.680  44.890  69.920  1.00  0.00           O  
ATOM    406  N   LYS    71      75.710  46.840  69.570  1.00  0.00           N  
ATOM    407  H   LYS    71      75.920  47.830  69.680  1.00  0.00           H  
ATOM    408  CA  LYS    71      74.630  46.390  68.720  1.00  0.00           C  
ATOM    409  HA  LYS    71      74.000  45.630  69.170  1.00  0.00           H  
ATOM    410  CB  LYS    71      73.760  47.620  68.440  1.00  0.00           C  
ATOM    411  HB1 LYS    71      74.340  48.470  68.100  1.00  0.00           H  
ATOM    412  HB2 LYS    71      73.220  47.910  69.340  1.00  0.00           H  
ATOM    413  CG  LYS    71      72.700  47.400  67.360  1.00  0.00           C  
ATOM    414  HG1 LYS    71      72.000  46.610  67.640  1.00  0.00           H  
ATOM    415  HG2 LYS    71      73.130  47.150  66.400  1.00  0.00           H  
ATOM    416  CD  LYS    71      71.790  48.620  67.200  1.00  0.00           C  
ATOM    417  HD1 LYS    71      72.330  49.510  66.900  1.00  0.00           H  
ATOM    418  HD2 LYS    71      71.330  48.760  68.180  1.00  0.00           H  
ATOM    419  CE  LYS    71      70.710  48.290  66.170  1.00  0.00           C  
ATOM    420  HE1 LYS    71      70.390  47.300  66.500  1.00  0.00           H  
ATOM    421  HE2 LYS    71      71.190  48.290  65.190  1.00  0.00           H  
ATOM    422  NZ  LYS    71      69.620  49.280  66.180  1.00  0.00           N1+
ATOM    423  HZ1 LYS    71      69.980  50.200  65.950  1.00  0.00           H  
ATOM    424  HZ2 LYS    71      68.980  49.040  65.440  1.00  0.00           H  
ATOM    425  HZ3 LYS    71      69.130  49.350  67.060  1.00  0.00           H  
ATOM    426  C   LYS    71      75.150  45.850  67.390  1.00  0.00           C  
ATOM    427  O   LYS    71      76.170  46.300  66.880  1.00  0.00           O  
ATOM    428  N   THR    72      74.470  44.830  66.850  1.00  0.00           N  
ATOM    429  H   THR    72      73.680  44.520  67.380  1.00  0.00           H  
ATOM    430  CA  THR    72      74.710  44.200  65.570  1.00  0.00           C  
ATOM    431  HA  THR    72      75.580  44.750  65.200  1.00  0.00           H  
ATOM    432  CB  THR    72      74.960  42.690  65.680  1.00  0.00           C  
ATOM    433  HB  THR    72      74.010  42.190  65.840  1.00  0.00           H  
ATOM    434  CG2 THR    72      75.670  42.250  64.400  1.00  0.00           C  
ATOM    435 HG21 THR    72      75.760  41.150  64.390  1.00  0.00           H  
ATOM    436 HG22 THR    72      75.130  42.620  63.530  1.00  0.00           H  
ATOM    437 HG23 THR    72      76.690  42.610  64.240  1.00  0.00           H  
ATOM    438  OG1 THR    72      75.880  42.420  66.700  1.00  0.00           O  
ATOM    439  HG1 THR    72      75.340  42.420  67.500  1.00  0.00           H  
ATOM    440  C   THR    72      73.490  44.520  64.730  1.00  0.00           C  
ATOM    441  O   THR    72      72.370  44.240  65.160  1.00  0.00           O  
ATOM    442  N   THR    73      73.720  45.040  63.530  1.00  0.00           N  
ATOM    443  H   THR    73      74.650  45.310  63.260  1.00  0.00           H  
ATOM    444  CA  THR    73      72.670  45.230  62.530  1.00  0.00           C  
ATOM    445  HA  THR    73      71.660  44.940  62.820  1.00  0.00           H  
ATOM    446  CB  THR    73      72.660  46.680  62.070  1.00  0.00           C  
ATOM    447  HB  THR    73      73.670  46.960  61.760  1.00  0.00           H  
ATOM    448  CG2 THR    73      71.690  46.880  60.910  1.00  0.00           C  
ATOM    449 HG21 THR    73      71.720  47.940  60.610  1.00  0.00           H  
ATOM    450 HG22 THR    73      71.970  46.200  60.100  1.00  0.00           H  
ATOM    451 HG23 THR    73      70.680  46.680  61.270  1.00  0.00           H  
ATOM    452  OG1 THR    73      72.270  47.490  63.160  1.00  0.00           O  
ATOM    453  HG1 THR    73      71.310  47.420  63.200  1.00  0.00           H  
ATOM    454  C   THR    73      73.110  44.310  61.400  1.00  0.00           C  
ATOM    455  O   THR    73      74.280  44.450  61.060  1.00  0.00           O  
ATOM    456  N   VAL    74      72.240  43.420  60.910  1.00  0.00           N  
ATOM    457  H   VAL    74      71.370  43.320  61.420  1.00  0.00           H  
ATOM    458  CA  VAL    74      72.610  42.500  59.860  1.00  0.00           C  
ATOM    459  HA  VAL    74      73.640  42.670  59.530  1.00  0.00           H  
ATOM    460  CB  VAL    74      72.690  41.050  60.330  1.00  0.00           C  
ATOM    461  HB  VAL    74      73.400  41.160  61.150  1.00  0.00           H  
ATOM    462  CG1 VAL    74      71.390  40.530  60.930  1.00  0.00           C  
ATOM    463 HG11 VAL    74      70.660  40.260  60.170  1.00  0.00           H  
ATOM    464 HG12 VAL    74      71.550  39.600  61.490  1.00  0.00           H  
ATOM    465 HG13 VAL    74      70.970  41.240  61.640  1.00  0.00           H  
ATOM    466  CG2 VAL    74      73.150  40.010  59.320  1.00  0.00           C  
ATOM    467 HG21 VAL    74      74.170  40.250  59.040  1.00  0.00           H  
ATOM    468 HG22 VAL    74      73.040  39.010  59.750  1.00  0.00           H  
ATOM    469 HG23 VAL    74      72.450  40.000  58.490  1.00  0.00           H  
ATOM    470  C   VAL    74      71.760  42.780  58.620  1.00  0.00           C  
ATOM    471  O   VAL    74      70.550  42.970  58.770  1.00  0.00           O  
ATOM    472  N   ILE    75      72.310  42.620  57.410  1.00  0.00           N  
ATOM    473  H   ILE    75      73.300  42.450  57.350  1.00  0.00           H  
ATOM    474  CA  ILE    75      71.650  42.900  56.150  1.00  0.00           C  
ATOM    475  HA  ILE    75      70.720  43.390  56.450  1.00  0.00           H  
ATOM    476  CB  ILE    75      72.280  44.000  55.290  1.00  0.00           C  
ATOM    477  HB  ILE    75      73.040  43.520  54.690  1.00  0.00           H  
ATOM    478  CG2 ILE    75      71.200  44.430  54.300  1.00  0.00           C  
ATOM    479 HG21 ILE    75      71.710  45.170  53.690  1.00  0.00           H  
ATOM    480 HG22 ILE    75      70.870  43.680  53.560  1.00  0.00           H  
ATOM    481 HG23 ILE    75      70.300  44.850  54.750  1.00  0.00           H  
ATOM    482  CG1 ILE    75      72.870  45.160  56.090  1.00  0.00           C  
ATOM    483 HG11 ILE    75      73.310  45.940  55.470  1.00  0.00           H  
ATOM    484 HG12 ILE    75      73.710  44.800  56.690  1.00  0.00           H  
ATOM    485  CD  ILE    75      71.940  45.960  56.990  1.00  0.00           C  
ATOM    486  HD1 ILE    75      72.390  46.840  57.450  1.00  0.00           H  
ATOM    487  HD2 ILE    75      71.140  46.310  56.330  1.00  0.00           H  
ATOM    488  HD3 ILE    75      71.620  45.320  57.820  1.00  0.00           H  
ATOM    489  C   ILE    75      71.380  41.600  55.430  1.00  0.00           C  
ATOM    490  O   ILE    75      72.300  40.920  54.980  1.00  0.00           O  
ATOM    491  N   VAL    76      70.100  41.310  55.190  1.00  0.00           N  
ATOM    492  H   VAL    76      69.380  41.950  55.480  1.00  0.00           H  
ATOM    493  CA  VAL    76      69.720  40.110  54.480  1.00  0.00           C  
ATOM    494  HA  VAL    76      70.500  39.340  54.450  1.00  0.00           H  
ATOM    495  CB  VAL    76      68.570  39.430  55.220  1.00  0.00           C  
ATOM    496  HB  VAL    76      67.770  40.160  55.170  1.00  0.00           H  
ATOM    497  CG1 VAL    76      68.020  38.160  54.560  1.00  0.00           C  
ATOM    498 HG11 VAL    76      67.560  38.350  53.580  1.00  0.00           H  
ATOM    499 HG12 VAL    76      68.910  37.560  54.410  1.00  0.00           H  
ATOM    500 HG13 VAL    76      67.230  37.690  55.140  1.00  0.00           H  
ATOM    501  CG2 VAL    76      68.980  39.130  56.650  1.00  0.00           C  
ATOM    502 HG21 VAL    76      69.250  40.040  57.200  1.00  0.00           H  
ATOM    503 HG22 VAL    76      68.110  38.610  57.040  1.00  0.00           H  
ATOM    504 HG23 VAL    76      69.810  38.420  56.660  1.00  0.00           H  
ATOM    505  C   VAL    76      69.350  40.470  53.040  1.00  0.00           C  
ATOM    506  O   VAL    76      68.410  41.240  52.870  1.00  0.00           O  
ATOM    507  N   GLY    77      70.100  39.950  52.060  1.00  0.00           N  
ATOM    508  H   GLY    77      70.840  39.350  52.390  1.00  0.00           H  
ATOM    509  CA  GLY    77      69.940  40.260  50.660  1.00  0.00           C  
ATOM    510  HA1 GLY    77      70.830  40.740  50.240  1.00  0.00           H  
ATOM    511  HA2 GLY    77      69.210  41.060  50.550  1.00  0.00           H  
ATOM    512  C   GLY    77      69.530  39.160  49.680  1.00  0.00           C  
ATOM    513  O   GLY    77      69.210  39.450  48.520  1.00  0.00           O  
ATOM    514  N   HISE   78      69.390  37.910  50.100  1.00  0.00           N  
ATOM    515  H   HISE   78      69.490  37.770  51.100  1.00  0.00           H  
ATOM    516  CA  HISE   78      69.140  36.690  49.350  1.00  0.00           C  
ATOM    517  HA  HISE   78      69.200  36.930  48.300  1.00  0.00           H  
ATOM    518  CB  HISE   78      70.250  35.690  49.620  1.00  0.00           C  
ATOM    519  HB1 HISE   78      70.450  35.630  50.690  1.00  0.00           H  
ATOM    520  HB2 HISE   78      71.110  36.180  49.170  1.00  0.00           H  
ATOM    521  CG  HISE   78      70.060  34.320  49.000  1.00  0.00           C  
ATOM    522  ND1 HISE   78      69.150  33.330  49.350  1.00  0.00           N  
ATOM    523  CE1 HISE   78      69.380  32.280  48.550  1.00  0.00           C  
ATOM    524  HE1 HISE   78      68.830  31.360  48.710  1.00  0.00           H  
ATOM    525  NE2 HISE   78      70.420  32.560  47.750  1.00  0.00           N  
ATOM    526  HE2 HISE   78      70.760  31.830  47.130  1.00  0.00           H  
ATOM    527  CD2 HISE   78      70.900  33.820  48.050  1.00  0.00           C  
ATOM    528  HD2 HISE   78      71.790  34.340  47.720  1.00  0.00           H  
ATOM    529  C   HISE   78      67.760  36.140  49.720  1.00  0.00           C  
ATOM    530  O   HISE   78      67.430  35.970  50.900  1.00  0.00           O  
ATOM    531  N   HISE   79      67.030  35.760  48.680  1.00  0.00           N  
ATOM    532  H   HISE   79      67.350  35.920  47.740  1.00  0.00           H  
ATOM    533  CA  HISE   79      65.610  35.470  48.700  1.00  0.00           C  
ATOM    534  HA  HISE   79      65.140  36.320  49.190  1.00  0.00           H  
ATOM    535  CB  HISE   79      65.100  35.320  47.270  1.00  0.00           C  
ATOM    536  HB1 HISE   79      65.220  36.280  46.760  1.00  0.00           H  
ATOM    537  HB2 HISE   79      64.030  35.120  47.360  1.00  0.00           H  
ATOM    538  CG  HISE   79      65.650  34.190  46.440  1.00  0.00           C  
ATOM    539  ND1 HISE   79      66.560  33.210  46.820  1.00  0.00           N  
ATOM    540  CE1 HISE   79      66.640  32.380  45.770  1.00  0.00           C  
ATOM    541  HE1 HISE   79      67.170  31.440  45.700  1.00  0.00           H  
ATOM    542  NE2 HISE   79      65.980  32.840  44.700  1.00  0.00           N  
ATOM    543  HE2 HISE   79      65.940  32.390  43.800  1.00  0.00           H  
ATOM    544  CD2 HISE   79      65.330  33.990  45.120  1.00  0.00           C  
ATOM    545  HD2 HISE   79      64.600  34.580  44.590  1.00  0.00           H  
ATOM    546  C   HISE   79      65.230  34.330  49.640  1.00  0.00           C  
ATOM    547  O   HISE   79      64.130  34.460  50.190  1.00  0.00           O  
ATOM    548  N   GLN    80      66.150  33.410  49.880  1.00  0.00           N  
ATOM    549  H   GLN    80      67.030  33.450  49.400  1.00  0.00           H  
ATOM    550  CA  GLN    80      65.750  32.340  50.780  1.00  0.00           C  
ATOM    551  HA  GLN    80      64.680  32.190  50.630  1.00  0.00           H  
ATOM    552  CB  GLN    80      66.580  31.080  50.540  1.00  0.00           C  
ATOM    553  HB1 GLN    80      67.590  31.370  50.850  1.00  0.00           H  
ATOM    554  HB2 GLN    80      66.480  30.820  49.490  1.00  0.00           H  
ATOM    555  CG  GLN    80      66.290  29.840  51.380  1.00  0.00           C  
ATOM    556  HG1 GLN    80      65.220  29.660  51.430  1.00  0.00           H  
ATOM    557  HG2 GLN    80      66.640  30.180  52.360  1.00  0.00           H  
ATOM    558  CD  GLN    80      66.990  28.620  50.810  1.00  0.00           C  
ATOM    559  OE1 GLN    80      66.490  27.900  49.950  1.00  0.00           O  
ATOM    560  NE2 GLN    80      68.170  28.310  51.340  1.00  0.00           N  
ATOM    561 HE21 GLN    80      68.570  28.830  52.100  1.00  0.00           H  
ATOM    562 HE22 GLN    80      68.730  27.560  50.940  1.00  0.00           H  
ATOM    563  C   GLN    80      65.950  32.820  52.220  1.00  0.00           C  
ATOM    564  O   GLN    80      65.040  32.620  53.030  1.00  0.00           O  
ATOM    565  N   LEU    81      67.030  33.520  52.550  1.00  0.00           N  
ATOM    566  H   LEU    81      67.870  33.530  51.990  1.00  0.00           H  
ATOM    567  CA  LEU    81      67.250  34.000  53.890  1.00  0.00           C  
ATOM    568  HA  LEU    81      67.150  33.110  54.520  1.00  0.00           H  
ATOM    569  CB  LEU    81      68.700  34.400  54.160  1.00  0.00           C  
ATOM    570  HB1 LEU    81      68.810  34.950  55.100  1.00  0.00           H  
ATOM    571  HB2 LEU    81      68.940  35.150  53.410  1.00  0.00           H  
ATOM    572  CG  LEU    81      69.740  33.290  54.230  1.00  0.00           C  
ATOM    573  HG  LEU    81      69.430  32.500  54.920  1.00  0.00           H  
ATOM    574  CD1 LEU    81      70.100  32.760  52.850  1.00  0.00           C  
ATOM    575 HD11 LEU    81      70.910  32.030  52.850  1.00  0.00           H  
ATOM    576 HD12 LEU    81      69.160  32.350  52.450  1.00  0.00           H  
ATOM    577 HD13 LEU    81      70.430  33.570  52.210  1.00  0.00           H  
ATOM    578  CD2 LEU    81      70.990  33.830  54.910  1.00  0.00           C  
ATOM    579 HD21 LEU    81      71.470  34.600  54.300  1.00  0.00           H  
ATOM    580 HD22 LEU    81      70.820  34.120  55.950  1.00  0.00           H  
ATOM    581 HD23 LEU    81      71.750  33.050  54.920  1.00  0.00           H  
ATOM    582  C   LEU    81      66.210  35.020  54.350  1.00  0.00           C  
ATOM    583  O   LEU    81      65.790  34.990  55.510  1.00  0.00           O  
ATOM    584  N   ALA    82      65.680  35.800  53.420  1.00  0.00           N  
ATOM    585  H   ALA    82      66.050  35.730  52.480  1.00  0.00           H  
ATOM    586  CA  ALA    82      64.590  36.720  53.640  1.00  0.00           C  
ATOM    587  HA  ALA    82      64.890  37.300  54.510  1.00  0.00           H  
ATOM    588  CB  ALA    82      64.530  37.580  52.370  1.00  0.00           C  
ATOM    589  HB1 ALA    82      64.460  36.950  51.490  1.00  0.00           H  
ATOM    590  HB2 ALA    82      63.610  38.170  52.380  1.00  0.00           H  
ATOM    591  HB3 ALA    82      65.410  38.220  52.410  1.00  0.00           H  
ATOM    592  C   ALA    82      63.210  36.150  53.960  1.00  0.00           C  
ATOM    593  O   ALA    82      62.560  36.540  54.930  1.00  0.00           O  
ATOM    594  N   LYS    83      62.720  35.210  53.160  1.00  0.00           N  
ATOM    595  H   LYS    83      63.290  34.960  52.360  1.00  0.00           H  
ATOM    596  CA  LYS    83      61.560  34.400  53.500  1.00  0.00           C  
ATOM    597  HA  LYS    83      60.780  35.110  53.730  1.00  0.00           H  
ATOM    598  CB  LYS    83      61.160  33.500  52.340  1.00  0.00           C  
ATOM    599  HB1 LYS    83      60.510  32.710  52.680  1.00  0.00           H  
ATOM    600  HB2 LYS    83      62.110  33.050  52.080  1.00  0.00           H  
ATOM    601  CG  LYS    83      60.550  34.340  51.220  1.00  0.00           C  
ATOM    602  HG1 LYS    83      61.320  34.930  50.720  1.00  0.00           H  
ATOM    603  HG2 LYS    83      59.880  35.090  51.640  1.00  0.00           H  
ATOM    604  CD  LYS    83      59.790  33.570  50.140  1.00  0.00           C  
ATOM    605  HD1 LYS    83      60.510  32.810  49.820  1.00  0.00           H  
ATOM    606  HD2 LYS    83      59.670  34.330  49.360  1.00  0.00           H  
ATOM    607  CE  LYS    83      58.450  33.060  50.630  1.00  0.00           C  
ATOM    608  HE1 LYS    83      58.080  33.740  51.400  1.00  0.00           H  
ATOM    609  HE2 LYS    83      58.560  32.040  51.000  1.00  0.00           H  
ATOM    610  NZ  LYS    83      57.350  33.150  49.660  1.00  0.00           N1+
ATOM    611  HZ1 LYS    83      56.570  32.590  49.980  1.00  0.00           H  
ATOM    612  HZ2 LYS    83      57.100  34.110  49.560  1.00  0.00           H  
ATOM    613  HZ3 LYS    83      57.630  32.840  48.730  1.00  0.00           H  
ATOM    614  C   LYS    83      61.760  33.630  54.800  1.00  0.00           C  
ATOM    615  O   LYS    83      60.760  33.420  55.480  1.00  0.00           O  
ATOM    616  N   GLU    84      62.980  33.240  55.170  1.00  0.00           N  
ATOM    617  H   GLU    84      63.700  33.310  54.450  1.00  0.00           H  
ATOM    618  CA  GLU    84      63.210  32.450  56.350  1.00  0.00           C  
ATOM    619  HA  GLU    84      62.480  31.650  56.440  1.00  0.00           H  
ATOM    620  CB  GLU    84      64.570  31.740  56.340  1.00  0.00           C  
ATOM    621  HB1 GLU    84      65.340  32.500  56.450  1.00  0.00           H  
ATOM    622  HB2 GLU    84      64.620  31.350  55.320  1.00  0.00           H  
ATOM    623  CG  GLU    84      64.820  30.740  57.460  1.00  0.00           C  
ATOM    624  HG1 GLU    84      64.210  29.880  57.200  1.00  0.00           H  
ATOM    625  HG2 GLU    84      64.490  31.230  58.380  1.00  0.00           H  
ATOM    626  CD  GLU    84      66.280  30.320  57.620  1.00  0.00           C  
ATOM    627  OE1 GLU    84      66.940  30.160  56.580  1.00  0.00           O  
ATOM    628  OE2 GLU    84      66.710  30.140  58.780  1.00  0.00           O1-
ATOM    629  C   GLU    84      63.160  33.310  57.610  1.00  0.00           C  
ATOM    630  O   GLU    84      62.520  32.900  58.580  1.00  0.00           O  
ATOM    631  N   VAL    85      63.820  34.470  57.650  1.00  0.00           N  
ATOM    632  H   VAL    85      64.460  34.770  56.940  1.00  0.00           H  
ATOM    633  CA  VAL    85      63.800  35.340  58.800  1.00  0.00           C  
ATOM    634  HA  VAL    85      64.120  34.710  59.630  1.00  0.00           H  
ATOM    635  CB  VAL    85      64.820  36.470  58.620  1.00  0.00           C  
ATOM    636  HB  VAL    85      65.750  35.980  58.380  1.00  0.00           H  
ATOM    637  CG1 VAL    85      64.560  37.470  57.490  1.00  0.00           C  
ATOM    638 HG11 VAL    85      65.280  38.290  57.490  1.00  0.00           H  
ATOM    639 HG12 VAL    85      64.670  36.880  56.580  1.00  0.00           H  
ATOM    640 HG13 VAL    85      63.540  37.810  57.430  1.00  0.00           H  
ATOM    641  CG2 VAL    85      65.080  37.180  59.950  1.00  0.00           C  
ATOM    642 HG21 VAL    85      65.310  36.490  60.760  1.00  0.00           H  
ATOM    643 HG22 VAL    85      65.890  37.890  59.890  1.00  0.00           H  
ATOM    644 HG23 VAL    85      64.210  37.740  60.300  1.00  0.00           H  
ATOM    645  C   VAL    85      62.400  35.880  59.070  1.00  0.00           C  
ATOM    646  O   VAL    85      61.950  35.920  60.210  1.00  0.00           O  
ATOM    647  N   LEU    86      61.640  36.160  58.020  1.00  0.00           N  
ATOM    648  H   LEU    86      62.060  36.200  57.090  1.00  0.00           H  
ATOM    649  CA  LEU    86      60.330  36.810  58.090  1.00  0.00           C  
ATOM    650  HA  LEU    86      60.320  37.470  58.950  1.00  0.00           H  
ATOM    651  CB  LEU    86      59.940  37.490  56.780  1.00  0.00           C  
ATOM    652  HB1 LEU    86      58.870  37.630  56.710  1.00  0.00           H  
ATOM    653  HB2 LEU    86      60.190  36.750  56.010  1.00  0.00           H  
ATOM    654  CG  LEU    86      60.530  38.850  56.460  1.00  0.00           C  
ATOM    655  HG  LEU    86      61.610  38.960  56.400  1.00  0.00           H  
ATOM    656  CD1 LEU    86      60.040  39.160  55.050  1.00  0.00           C  
ATOM    657 HD11 LEU    86      58.960  39.170  54.940  1.00  0.00           H  
ATOM    658 HD12 LEU    86      60.290  40.190  54.800  1.00  0.00           H  
ATOM    659 HD13 LEU    86      60.520  38.530  54.300  1.00  0.00           H  
ATOM    660  CD2 LEU    86      59.950  39.910  57.390  1.00  0.00           C  
ATOM    661 HD21 LEU    86      60.200  39.630  58.420  1.00  0.00           H  
ATOM    662 HD22 LEU    86      60.380  40.850  57.070  1.00  0.00           H  
ATOM    663 HD23 LEU    86      58.860  39.870  57.240  1.00  0.00           H  
ATOM    664  C   LEU    86      59.300  35.780  58.510  1.00  0.00           C  
ATOM    665  O   LEU    86      58.400  36.260  59.200  1.00  0.00           O  
ATOM    666  N   ILE    87      59.380  34.490  58.180  1.00  0.00           N  
ATOM    667  H   ILE    87      60.150  34.260  57.580  1.00  0.00           H  
ATOM    668  CA  ILE    87      58.290  33.540  58.230  1.00  0.00           C  
ATOM    669  HA  ILE    87      57.490  33.910  58.870  1.00  0.00           H  
ATOM    670  CB  ILE    87      57.740  33.210  56.840  1.00  0.00           C  
ATOM    671  HB  ILE    87      58.510  32.710  56.250  1.00  0.00           H  
ATOM    672  CG2 ILE    87      56.560  32.240  56.880  1.00  0.00           C  
ATOM    673 HG21 ILE    87      55.950  32.560  57.720  1.00  0.00           H  
ATOM    674 HG22 ILE    87      56.070  32.180  55.900  1.00  0.00           H  
ATOM    675 HG23 ILE    87      56.880  31.250  57.180  1.00  0.00           H  
ATOM    676  CG1 ILE    87      57.430  34.480  56.040  1.00  0.00           C  
ATOM    677 HG11 ILE    87      58.170  35.270  56.090  1.00  0.00           H  
ATOM    678 HG12 ILE    87      56.490  34.910  56.370  1.00  0.00           H  
ATOM    679  CD  ILE    87      57.320  34.140  54.550  1.00  0.00           C  
ATOM    680  HD1 ILE    87      57.600  34.990  53.930  1.00  0.00           H  
ATOM    681  HD2 ILE    87      58.040  33.370  54.260  1.00  0.00           H  
ATOM    682  HD3 ILE    87      56.360  33.740  54.220  1.00  0.00           H  
ATOM    683  C   ILE    87      58.670  32.240  58.940  1.00  0.00           C  
ATOM    684  O   ILE    87      58.130  32.030  60.020  1.00  0.00           O  
ATOM    685  N   LYS    88      59.560  31.370  58.440  1.00  0.00           N  
ATOM    686  H   LYS    88      60.000  31.640  57.580  1.00  0.00           H  
ATOM    687  CA  LYS    88      59.910  30.110  59.080  1.00  0.00           C  
ATOM    688  HA  LYS    88      59.120  29.370  59.050  1.00  0.00           H  
ATOM    689  CB  LYS    88      61.080  29.490  58.320  1.00  0.00           C  
ATOM    690  HB1 LYS    88      61.910  30.190  58.500  1.00  0.00           H  
ATOM    691  HB2 LYS    88      60.810  29.480  57.260  1.00  0.00           H  
ATOM    692  CG  LYS    88      61.440  28.070  58.740  1.00  0.00           C  
ATOM    693  HG1 LYS    88      60.550  27.440  58.630  1.00  0.00           H  
ATOM    694  HG2 LYS    88      61.570  28.150  59.820  1.00  0.00           H  
ATOM    695  CD  LYS    88      62.650  27.450  58.050  1.00  0.00           C  
ATOM    696  HD1 LYS    88      62.860  26.450  58.440  1.00  0.00           H  
ATOM    697  HD2 LYS    88      63.500  28.050  58.370  1.00  0.00           H  
ATOM    698  CE  LYS    88      62.660  27.300  56.520  1.00  0.00           C  
ATOM    699  HE1 LYS    88      63.620  26.980  56.110  1.00  0.00           H  
ATOM    700  HE2 LYS    88      62.490  28.310  56.170  1.00  0.00           H  
ATOM    701  NZ  LYS    88      61.570  26.380  56.180  1.00  0.00           N1+
ATOM    702  HZ1 LYS    88      60.710  26.880  56.210  1.00  0.00           H  
ATOM    703  HZ2 LYS    88      61.740  26.140  55.210  1.00  0.00           H  
ATOM    704  HZ3 LYS    88      61.560  25.550  56.770  1.00  0.00           H  
ATOM    705  C   LYS    88      60.210  30.280  60.550  1.00  0.00           C  
ATOM    706  O   LYS    88      59.660  29.580  61.410  1.00  0.00           O  
ATOM    707  N   LYS    89      61.130  31.200  60.840  1.00  0.00           N  
ATOM    708  H   LYS    89      61.590  31.620  60.050  1.00  0.00           H  
ATOM    709  CA  LYS    89      61.500  31.730  62.140  1.00  0.00           C  
ATOM    710  HA  LYS    89      61.130  31.070  62.930  1.00  0.00           H  
ATOM    711  CB  LYS    89      63.020  31.880  62.150  1.00  0.00           C  
ATOM    712  HB1 LYS    89      63.250  32.140  63.190  1.00  0.00           H  
ATOM    713  HB2 LYS    89      63.330  32.710  61.500  1.00  0.00           H  
ATOM    714  CG  LYS    89      63.680  30.560  61.760  1.00  0.00           C  
ATOM    715  HG1 LYS    89      63.580  30.380  60.700  1.00  0.00           H  
ATOM    716  HG2 LYS    89      63.100  29.820  62.300  1.00  0.00           H  
ATOM    717  CD  LYS    89      65.090  30.640  62.340  1.00  0.00           C  
ATOM    718  HD1 LYS    89      65.170  30.840  63.410  1.00  0.00           H  
ATOM    719  HD2 LYS    89      65.580  31.420  61.750  1.00  0.00           H  
ATOM    720  CE  LYS    89      65.800  29.280  62.250  1.00  0.00           C  
ATOM    721  HE1 LYS    89      65.080  28.470  62.140  1.00  0.00           H  
ATOM    722  HE2 LYS    89      66.350  29.130  63.170  1.00  0.00           H  
ATOM    723  NZ  LYS    89      66.920  29.220  61.300  1.00  0.00           N1+
ATOM    724  HZ1 LYS    89      67.620  29.900  61.590  1.00  0.00           H  
ATOM    725  HZ2 LYS    89      67.440  28.360  61.200  1.00  0.00           H  
ATOM    726  HZ3 LYS    89      66.560  29.630  60.450  1.00  0.00           H  
ATOM    727  C   LYS    89      60.860  33.050  62.530  1.00  0.00           C  
ATOM    728  O   LYS    89      61.350  33.830  63.350  1.00  0.00           O  
ATOM    729  N   GLY    90      59.740  33.380  61.880  1.00  0.00           N  
ATOM    730  H   GLY    90      59.290  32.680  61.300  1.00  0.00           H  
ATOM    731  CA  GLY    90      58.980  34.610  61.920  1.00  0.00           C  
ATOM    732  HA1 GLY    90      58.020  34.350  61.440  1.00  0.00           H  
ATOM    733  HA2 GLY    90      59.510  35.370  61.350  1.00  0.00           H  
ATOM    734  C   GLY    90      58.810  35.260  63.290  1.00  0.00           C  
ATOM    735  O   GLY    90      59.060  36.450  63.430  1.00  0.00           O  
ATOM    736  N   LYS    91      58.360  34.450  64.250  1.00  0.00           N  
ATOM    737  H   LYS    91      58.320  33.450  64.120  1.00  0.00           H  
ATOM    738  CA  LYS    91      57.920  34.930  65.540  1.00  0.00           C  
ATOM    739  HA  LYS    91      57.220  35.750  65.380  1.00  0.00           H  
ATOM    740  CB  LYS    91      57.110  33.840  66.260  1.00  0.00           C  
ATOM    741  HB1 LYS    91      56.780  34.320  67.180  1.00  0.00           H  
ATOM    742  HB2 LYS    91      57.770  33.020  66.540  1.00  0.00           H  
ATOM    743  CG  LYS    91      55.930  33.290  65.460  1.00  0.00           C  
ATOM    744  HG1 LYS    91      56.340  32.710  64.650  1.00  0.00           H  
ATOM    745  HG2 LYS    91      55.400  34.170  65.100  1.00  0.00           H  
ATOM    746  CD  LYS    91      54.930  32.480  66.280  1.00  0.00           C  
ATOM    747  HD1 LYS    91      54.100  32.130  65.670  1.00  0.00           H  
ATOM    748  HD2 LYS    91      54.490  33.100  67.050  1.00  0.00           H  
ATOM    749  CE  LYS    91      55.490  31.280  67.040  1.00  0.00           C  
ATOM    750  HE1 LYS    91      56.150  31.690  67.810  1.00  0.00           H  
ATOM    751  HE2 LYS    91      56.060  30.610  66.400  1.00  0.00           H  
ATOM    752  NZ  LYS    91      54.430  30.490  67.680  1.00  0.00           N1+
ATOM    753  HZ1 LYS    91      53.770  31.000  68.240  1.00  0.00           H  
ATOM    754  HZ2 LYS    91      53.920  30.100  66.900  1.00  0.00           H  
ATOM    755  HZ3 LYS    91      54.780  29.770  68.300  1.00  0.00           H  
ATOM    756  C   LYS    91      59.060  35.400  66.420  1.00  0.00           C  
ATOM    757  O   LYS    91      58.710  36.220  67.260  1.00  0.00           O  
ATOM    758  N   ASP    92      60.300  34.970  66.140  1.00  0.00           N  
ATOM    759  H   ASP    92      60.450  34.390  65.330  1.00  0.00           H  
ATOM    760  CA  ASP    92      61.430  35.490  66.880  1.00  0.00           C  
ATOM    761  HA  ASP    92      61.140  35.690  67.910  1.00  0.00           H  
ATOM    762  CB  ASP    92      62.570  34.490  67.010  1.00  0.00           C  
ATOM    763  HB1 ASP    92      63.110  34.440  66.060  1.00  0.00           H  
ATOM    764  HB2 ASP    92      62.120  33.490  67.100  1.00  0.00           H  
ATOM    765  CG  ASP    92      63.460  34.840  68.190  1.00  0.00           C  
ATOM    766  OD1 ASP    92      64.500  35.490  67.940  1.00  0.00           O  
ATOM    767  OD2 ASP    92      63.100  34.400  69.300  1.00  0.00           O1-
ATOM    768  C   ASP    92      61.950  36.860  66.460  1.00  0.00           C  
ATOM    769  O   ASP    92      62.060  37.760  67.310  1.00  0.00           O  
ATOM    770  N   PHE    93      62.230  37.100  65.180  1.00  0.00           N  
ATOM    771  H   PHE    93      62.110  36.400  64.470  1.00  0.00           H  
ATOM    772  CA  PHE    93      62.610  38.310  64.480  1.00  0.00           C  
ATOM    773  HA  PHE    93      63.410  38.750  65.070  1.00  0.00           H  
ATOM    774  CB  PHE    93      63.210  37.860  63.150  1.00  0.00           C  
ATOM    775  HB1 PHE    93      63.380  38.700  62.470  1.00  0.00           H  
ATOM    776  HB2 PHE    93      62.570  37.220  62.550  1.00  0.00           H  
ATOM    777  CG  PHE    93      64.480  37.060  63.330  1.00  0.00           C  
ATOM    778  CD1 PHE    93      65.610  37.830  63.670  1.00  0.00           C  
ATOM    779  HD1 PHE    93      65.550  38.900  63.800  1.00  0.00           H  
ATOM    780  CE1 PHE    93      66.870  37.240  63.800  1.00  0.00           C  
ATOM    781  HE1 PHE    93      67.760  37.790  64.050  1.00  0.00           H  
ATOM    782  CZ  PHE    93      66.970  35.860  63.610  1.00  0.00           C  
ATOM    783  HZ  PHE    93      67.830  35.220  63.800  1.00  0.00           H  
ATOM    784  CE2 PHE    93      65.850  35.090  63.300  1.00  0.00           C  
ATOM    785  HE2 PHE    93      65.870  34.010  63.230  1.00  0.00           H  
ATOM    786  CD2 PHE    93      64.590  35.680  63.170  1.00  0.00           C  
ATOM    787  HD2 PHE    93      63.670  35.150  62.970  1.00  0.00           H  
ATOM    788  C   PHE    93      61.450  39.290  64.320  1.00  0.00           C  
ATOM    789  O   PHE    93      61.570  40.230  63.540  1.00  0.00           O  
ATOM    790  N   SER    94      60.310  39.000  64.960  1.00  0.00           N  
ATOM    791  H   SER    94      60.370  38.150  65.500  1.00  0.00           H  
ATOM    792  CA  SER    94      59.140  39.860  65.000  1.00  0.00           C  
ATOM    793  HA  SER    94      58.860  40.190  64.000  1.00  0.00           H  
ATOM    794  CB  SER    94      57.940  39.050  65.490  1.00  0.00           C  
ATOM    795  HB1 SER    94      57.870  39.290  66.550  1.00  0.00           H  
ATOM    796  HB2 SER    94      58.130  37.980  65.460  1.00  0.00           H  
ATOM    797  OG  SER    94      56.780  39.200  64.700  1.00  0.00           O  
ATOM    798  HG  SER    94      56.120  38.660  65.140  1.00  0.00           H  
ATOM    799  C   SER    94      59.230  41.130  65.810  1.00  0.00           C  
ATOM    800  O   SER    94      58.310  41.950  65.880  1.00  0.00           O  
ATOM    801  N   GLY    95      60.410  41.380  66.390  1.00  0.00           N  
ATOM    802  H   GLY    95      61.050  40.600  66.410  1.00  0.00           H  
ATOM    803  CA  GLY    95      60.760  42.550  67.170  1.00  0.00           C  
ATOM    804  HA1 GLY    95      61.710  42.330  67.660  1.00  0.00           H  
ATOM    805  HA2 GLY    95      59.960  42.830  67.860  1.00  0.00           H  
ATOM    806  C   GLY    95      60.970  43.800  66.330  1.00  0.00           C  
ATOM    807  O   GLY    95      61.010  43.760  65.100  1.00  0.00           O  
ATOM    808  N   ARG    96      61.220  44.920  67.010  1.00  0.00           N  
ATOM    809  H   ARG    96      61.140  44.820  68.010  1.00  0.00           H  
ATOM    810  CA  ARG    96      61.240  46.260  66.440  1.00  0.00           C  
ATOM    811  HA  ARG    96      61.500  46.130  65.380  1.00  0.00           H  
ATOM    812  CB  ARG    96      59.930  47.020  66.590  1.00  0.00           C  
ATOM    813  HB1 ARG    96      60.060  48.100  66.480  1.00  0.00           H  
ATOM    814  HB2 ARG    96      59.730  46.880  67.650  1.00  0.00           H  
ATOM    815  CG  ARG    96      58.850  46.520  65.640  1.00  0.00           C  
ATOM    816  HG1 ARG    96      57.890  46.890  65.990  1.00  0.00           H  
ATOM    817  HG2 ARG    96      58.830  45.430  65.600  1.00  0.00           H  
ATOM    818  CD  ARG    96      58.960  47.100  64.240  1.00  0.00           C  
ATOM    819  HD1 ARG    96      59.870  46.650  63.800  1.00  0.00           H  
ATOM    820  HD2 ARG    96      59.180  48.170  64.170  1.00  0.00           H  
ATOM    821  NE  ARG    96      57.820  46.780  63.390  1.00  0.00           N  
ATOM    822  HE  ARG    96      56.930  47.240  63.540  1.00  0.00           H  
ATOM    823  CZ  ARG    96      57.790  45.990  62.310  1.00  0.00           C  
ATOM    824  NH1 ARG    96      58.870  45.260  61.960  1.00  0.00           N1+
ATOM    825 HH11 ARG    96      59.620  45.190  62.620  1.00  0.00           H  
ATOM    826 HH12 ARG    96      58.820  44.860  61.030  1.00  0.00           H  
ATOM    827  NH2 ARG    96      56.660  45.920  61.600  1.00  0.00           N  
ATOM    828 HH21 ARG    96      55.770  46.290  61.920  1.00  0.00           H  
ATOM    829 HH22 ARG    96      56.620  45.360  60.770  1.00  0.00           H  
ATOM    830  C   ARG    96      62.380  47.110  66.990  1.00  0.00           C  
ATOM    831  O   ARG    96      62.790  46.860  68.130  1.00  0.00           O  
ATOM    832  N   PRO    97      62.820  48.070  66.170  1.00  0.00           N  
ATOM    833  CD  PRO    97      62.610  48.180  64.740  1.00  0.00           C  
ATOM    834  HD1 PRO    97      61.530  48.240  64.560  1.00  0.00           H  
ATOM    835  HD2 PRO    97      63.080  47.320  64.260  1.00  0.00           H  
ATOM    836  CG  PRO    97      63.200  49.540  64.390  1.00  0.00           C  
ATOM    837  HG1 PRO    97      62.580  50.340  64.790  1.00  0.00           H  
ATOM    838  HG2 PRO    97      63.410  49.670  63.320  1.00  0.00           H  
ATOM    839  CB  PRO    97      64.390  49.610  65.340  1.00  0.00           C  
ATOM    840  HB1 PRO    97      64.720  50.650  65.500  1.00  0.00           H  
ATOM    841  HB2 PRO    97      65.160  48.920  65.000  1.00  0.00           H  
ATOM    842  CA  PRO    97      63.840  48.990  66.610  1.00  0.00           C  
ATOM    843  HA  PRO    97      64.640  48.420  67.100  1.00  0.00           H  
ATOM    844  C   PRO    97      63.390  49.990  67.670  1.00  0.00           C  
ATOM    845  O   PRO    97      62.210  50.230  67.890  1.00  0.00           O  
ATOM    846  N   GLN    98      64.390  50.630  68.290  1.00  0.00           N  
ATOM    847  H   GLN    98      65.340  50.330  68.130  1.00  0.00           H  
ATOM    848  CA  GLN    98      64.240  51.750  69.200  1.00  0.00           C  
ATOM    849  HA  GLN    98      63.230  52.110  69.030  1.00  0.00           H  
ATOM    850  CB  GLN    98      64.320  51.310  70.660  1.00  0.00           C  
ATOM    851  HB1 GLN    98      64.220  52.210  71.270  1.00  0.00           H  
ATOM    852  HB2 GLN    98      65.270  50.810  70.860  1.00  0.00           H  
ATOM    853  CG  GLN    98      63.120  50.450  71.040  1.00  0.00           C  
ATOM    854  HG1 GLN    98      63.160  49.550  70.430  1.00  0.00           H  
ATOM    855  HG2 GLN    98      62.190  50.860  70.650  1.00  0.00           H  
ATOM    856  CD  GLN    98      63.070  50.180  72.530  1.00  0.00           C  
ATOM    857  OE1 GLN    98      63.400  49.110  73.020  1.00  0.00           O  
ATOM    858  NE2 GLN    98      62.730  51.140  73.400  1.00  0.00           N  
ATOM    859 HE21 GLN    98      62.580  52.110  73.140  1.00  0.00           H  
ATOM    860 HE22 GLN    98      62.730  50.880  74.380  1.00  0.00           H  
ATOM    861  C   GLN    98      65.320  52.790  68.990  1.00  0.00           C  
ATOM    862  O   GLN    98      66.430  52.370  68.650  1.00  0.00           O  
ATOM    863  N   MET    99      65.000  54.080  69.110  1.00  0.00           N  
ATOM    864  H   MET    99      64.110  54.390  69.470  1.00  0.00           H  
ATOM    865  CA  MET    99      65.900  55.150  68.700  1.00  0.00           C  
ATOM    866  HA  MET    99      66.800  55.090  69.310  1.00  0.00           H  
ATOM    867  CB  MET    99      66.350  55.020  67.240  1.00  0.00           C  
ATOM    868  HB1 MET    99      67.050  54.200  67.080  1.00  0.00           H  
ATOM    869  HB2 MET    99      66.950  55.910  67.060  1.00  0.00           H  
ATOM    870  CG  MET    99      65.190  54.880  66.270  1.00  0.00           C  
ATOM    871  HG1 MET    99      64.220  55.210  66.610  1.00  0.00           H  
ATOM    872  HG2 MET    99      64.980  53.830  66.020  1.00  0.00           H  
ATOM    873  SD  MET    99      65.260  55.700  64.670  1.00  0.00           S  
ATOM    874  CE  MET    99      66.750  55.080  63.850  1.00  0.00           C  
ATOM    875  HE1 MET    99      66.780  53.990  63.920  1.00  0.00           H  
ATOM    876  HE2 MET    99      66.620  55.330  62.800  1.00  0.00           H  
ATOM    877  HE3 MET    99      67.630  55.450  64.370  1.00  0.00           H  
ATOM    878  C   MET    99      65.200  56.480  68.930  1.00  0.00           C  
ATOM    879  O   MET    99      64.000  56.500  69.140  1.00  0.00           O  
ATOM    880  N   ALA   100      65.980  57.580  68.950  1.00  0.00           N  
ATOM    881  H   ALA   100      66.980  57.490  68.850  1.00  0.00           H  
ATOM    882  CA  ALA   100      65.420  58.840  69.380  1.00  0.00           C  
ATOM    883  HA  ALA   100      65.240  58.740  70.450  1.00  0.00           H  
ATOM    884  CB  ALA   100      66.610  59.770  69.220  1.00  0.00           C  
ATOM    885  HB1 ALA   100      66.730  60.040  68.180  1.00  0.00           H  
ATOM    886  HB2 ALA   100      66.410  60.700  69.770  1.00  0.00           H  
ATOM    887  HB3 ALA   100      67.520  59.360  69.670  1.00  0.00           H  
ATOM    888  C   ALA   100      64.180  59.380  68.680  1.00  0.00           C  
ATOM    889  O   ALA   100      63.340  60.040  69.280  1.00  0.00           O  
ATOM    890  N   THR   101      64.130  59.190  67.360  1.00  0.00           N  
ATOM    891  H   THR   101      64.820  58.570  66.960  1.00  0.00           H  
ATOM    892  CA  THR   101      63.060  59.810  66.590  1.00  0.00           C  
ATOM    893  HA  THR   101      62.780  60.790  66.960  1.00  0.00           H  
ATOM    894  CB  THR   101      63.470  59.890  65.110  1.00  0.00           C  
ATOM    895  HB  THR   101      62.710  60.320  64.460  1.00  0.00           H  
ATOM    896  CG2 THR   101      64.660  60.820  65.010  1.00  0.00           C  
ATOM    897 HG21 THR   101      64.400  61.860  65.210  1.00  0.00           H  
ATOM    898 HG22 THR   101      65.430  60.510  65.710  1.00  0.00           H  
ATOM    899 HG23 THR   101      65.090  60.880  64.010  1.00  0.00           H  
ATOM    900  OG1 THR   101      63.800  58.630  64.570  1.00  0.00           O  
ATOM    901  HG1 THR   101      63.530  58.700  63.660  1.00  0.00           H  
ATOM    902  C   THR   101      61.780  58.990  66.770  1.00  0.00           C  
ATOM    903  O   THR   101      60.690  59.540  66.920  1.00  0.00           O  
ATOM    904  N   LEU   102      61.970  57.670  66.850  1.00  0.00           N  
ATOM    905  H   LEU   102      62.890  57.350  66.550  1.00  0.00           H  
ATOM    906  CA  LEU   102      60.910  56.710  67.010  1.00  0.00           C  
ATOM    907  HA  LEU   102      60.190  56.980  66.230  1.00  0.00           H  
ATOM    908  CB  LEU   102      61.490  55.320  66.740  1.00  0.00           C  
ATOM    909  HB1 LEU   102      62.180  55.180  67.560  1.00  0.00           H  
ATOM    910  HB2 LEU   102      62.120  55.310  65.850  1.00  0.00           H  
ATOM    911  CG  LEU   102      60.460  54.210  66.580  1.00  0.00           C  
ATOM    912  HG  LEU   102      59.850  54.160  67.500  1.00  0.00           H  
ATOM    913  CD1 LEU   102      59.410  54.490  65.510  1.00  0.00           C  
ATOM    914 HD11 LEU   102      59.940  54.760  64.600  1.00  0.00           H  
ATOM    915 HD12 LEU   102      58.810  53.580  65.460  1.00  0.00           H  
ATOM    916 HD13 LEU   102      58.770  55.340  65.710  1.00  0.00           H  
ATOM    917  CD2 LEU   102      61.200  52.890  66.430  1.00  0.00           C  
ATOM    918 HD21 LEU   102      62.050  52.810  67.100  1.00  0.00           H  
ATOM    919 HD22 LEU   102      60.460  52.090  66.440  1.00  0.00           H  
ATOM    920 HD23 LEU   102      61.720  52.940  65.470  1.00  0.00           H  
ATOM    921  C   LEU   102      60.240  56.800  68.370  1.00  0.00           C  
ATOM    922  O   LEU   102      59.050  56.630  68.630  1.00  0.00           O  
ATOM    923  N   ASP   103      60.950  57.140  69.460  1.00  0.00           N  
ATOM    924  H   ASP   103      61.910  57.310  69.240  1.00  0.00           H  
ATOM    925  CA  ASP   103      60.490  57.400  70.810  1.00  0.00           C  
ATOM    926  HA  ASP   103      59.960  56.480  71.070  1.00  0.00           H  
ATOM    927  CB  ASP   103      61.670  57.520  71.780  1.00  0.00           C  
ATOM    928  HB1 ASP   103      62.070  58.530  71.750  1.00  0.00           H  
ATOM    929  HB2 ASP   103      62.490  56.820  71.600  1.00  0.00           H  
ATOM    930  CG  ASP   103      61.300  57.220  73.230  1.00  0.00           C  
ATOM    931  OD1 ASP   103      61.580  58.090  74.090  1.00  0.00           O  
ATOM    932  OD2 ASP   103      60.920  56.070  73.540  1.00  0.00           O1-
ATOM    933  C   ASP   103      59.550  58.580  70.990  1.00  0.00           C  
ATOM    934  O   ASP   103      58.880  58.710  72.010  1.00  0.00           O  
ATOM    935  N   ILE   104      59.530  59.460  69.990  1.00  0.00           N  
ATOM    936  H   ILE   104      60.050  59.110  69.200  1.00  0.00           H  
ATOM    937  CA  ILE   104      58.630  60.600  69.920  1.00  0.00           C  
ATOM    938  HA  ILE   104      58.230  60.920  70.880  1.00  0.00           H  
ATOM    939  CB  ILE   104      59.240  61.770  69.170  1.00  0.00           C  
ATOM    940  HB  ILE   104      59.430  61.500  68.130  1.00  0.00           H  
ATOM    941  CG2 ILE   104      58.280  62.940  69.290  1.00  0.00           C  
ATOM    942 HG21 ILE   104      58.840  63.730  68.800  1.00  0.00           H  
ATOM    943 HG22 ILE   104      57.340  62.900  68.720  1.00  0.00           H  
ATOM    944 HG23 ILE   104      58.030  63.170  70.330  1.00  0.00           H  
ATOM    945  CG1 ILE   104      60.490  62.290  69.880  1.00  0.00           C  
ATOM    946 HG11 ILE   104      61.220  61.480  69.950  1.00  0.00           H  
ATOM    947 HG12 ILE   104      60.220  62.520  70.920  1.00  0.00           H  
ATOM    948  CD  ILE   104      61.390  63.430  69.400  1.00  0.00           C  
ATOM    949  HD1 ILE   104      61.800  63.190  68.420  1.00  0.00           H  
ATOM    950  HD2 ILE   104      60.940  64.420  69.310  1.00  0.00           H  
ATOM    951  HD3 ILE   104      62.250  63.460  70.070  1.00  0.00           H  
ATOM    952  C   ILE   104      57.400  60.220  69.120  1.00  0.00           C  
ATOM    953  O   ILE   104      56.290  60.370  69.650  1.00  0.00           O  
ATOM    954  N   ALA   105      57.510  59.540  67.980  1.00  0.00           N  
ATOM    955  H   ALA   105      58.450  59.330  67.680  1.00  0.00           H  
ATOM    956  CA  ALA   105      56.360  59.020  67.260  1.00  0.00           C  
ATOM    957  HA  ALA   105      55.730  59.890  67.060  1.00  0.00           H  
ATOM    958  CB  ALA   105      56.860  58.400  65.970  1.00  0.00           C  
ATOM    959  HB1 ALA   105      55.990  58.330  65.310  1.00  0.00           H  
ATOM    960  HB2 ALA   105      57.540  59.050  65.440  1.00  0.00           H  
ATOM    961  HB3 ALA   105      57.310  57.420  66.100  1.00  0.00           H  
ATOM    962  C   ALA   105      55.550  57.950  67.980  1.00  0.00           C  
ATOM    963  O   ALA   105      54.340  57.940  67.820  1.00  0.00           O  
ATOM    964  N   SER   106      56.160  57.090  68.800  1.00  0.00           N  
ATOM    965  H   SER   106      57.170  57.150  68.800  1.00  0.00           H  
ATOM    966  CA  SER   106      55.540  56.240  69.790  1.00  0.00           C  
ATOM    967  HA  SER   106      54.860  56.880  70.370  1.00  0.00           H  
ATOM    968  CB  SER   106      54.730  55.110  69.170  1.00  0.00           C  
ATOM    969  HB1 SER   106      54.460  54.420  69.970  1.00  0.00           H  
ATOM    970  HB2 SER   106      55.400  54.480  68.580  1.00  0.00           H  
ATOM    971  OG  SER   106      53.680  55.420  68.300  1.00  0.00           O  
ATOM    972  HG  SER   106      53.940  56.260  67.920  1.00  0.00           H  
ATOM    973  C   SER   106      56.470  55.540  70.770  1.00  0.00           C  
ATOM    974  O   SER   106      57.600  55.190  70.440  1.00  0.00           O  
ATOM    975  N   ASN   107      55.880  55.190  71.920  1.00  0.00           N  
ATOM    976  H   ASN   107      54.930  55.490  72.080  1.00  0.00           H  
ATOM    977  CA  ASN   107      56.340  54.200  72.870  1.00  0.00           C  
ATOM    978  HA  ASN   107      57.370  54.520  73.050  1.00  0.00           H  
ATOM    979  CB  ASN   107      55.500  54.340  74.150  1.00  0.00           C  
ATOM    980  HB1 ASN   107      54.440  54.250  73.960  1.00  0.00           H  
ATOM    981  HB2 ASN   107      55.810  55.250  74.650  1.00  0.00           H  
ATOM    982  CG  ASN   107      55.740  53.200  75.130  1.00  0.00           C  
ATOM    983  OD1 ASN   107      54.850  52.380  75.310  1.00  0.00           O  
ATOM    984  ND2 ASN   107      56.990  53.090  75.580  1.00  0.00           N  
ATOM    985 HD21 ASN   107      57.550  53.920  75.430  1.00  0.00           H  
ATOM    986 HD22 ASN   107      57.190  52.380  76.270  1.00  0.00           H  
ATOM    987  C   ASN   107      56.230  52.800  72.320  1.00  0.00           C  
ATOM    988  O   ASN   107      55.370  52.470  71.510  1.00  0.00           O  
ATOM    989  N   ASN   108      57.180  51.940  72.740  1.00  0.00           N  
ATOM    990  H   ASN   108      57.840  52.320  73.400  1.00  0.00           H  
ATOM    991  CA  ASN   108      57.380  50.560  72.360  1.00  0.00           C  
ATOM    992  HA  ASN   108      57.680  50.540  71.300  1.00  0.00           H  
ATOM    993  CB  ASN   108      58.540  50.120  73.240  1.00  0.00           C  
ATOM    994  HB1 ASN   108      58.240  50.060  74.300  1.00  0.00           H  
ATOM    995  HB2 ASN   108      59.340  50.850  73.140  1.00  0.00           H  
ATOM    996  CG  ASN   108      59.120  48.740  72.940  1.00  0.00           C  
ATOM    997  OD1 ASN   108      59.460  47.980  73.840  1.00  0.00           O  
ATOM    998  ND2 ASN   108      59.420  48.430  71.690  1.00  0.00           N  
ATOM    999 HD21 ASN   108      59.290  49.020  70.890  1.00  0.00           H  
ATOM   1000 HD22 ASN   108      59.900  47.560  71.460  1.00  0.00           H  
ATOM   1001  C   ASN   108      56.130  49.700  72.420  1.00  0.00           C  
ATOM   1002  O   ASN   108      55.940  48.810  71.600  1.00  0.00           O  
ATOM   1003  N   ARG   109      55.280  49.980  73.410  1.00  0.00           N  
ATOM   1004  H   ARG   109      55.440  50.750  74.040  1.00  0.00           H  
ATOM   1005  CA  ARG   109      54.060  49.270  73.720  1.00  0.00           C  
ATOM   1006  HA  ARG   109      53.960  48.440  73.040  1.00  0.00           H  
ATOM   1007  CB  ARG   109      54.060  48.650  75.130  1.00  0.00           C  
ATOM   1008  HB1 ARG   109      53.130  48.090  75.190  1.00  0.00           H  
ATOM   1009  HB2 ARG   109      53.970  49.500  75.820  1.00  0.00           H  
ATOM   1010  CG  ARG   109      55.240  47.790  75.540  1.00  0.00           C  
ATOM   1011  HG1 ARG   109      56.180  48.260  75.230  1.00  0.00           H  
ATOM   1012  HG2 ARG   109      55.240  46.880  74.940  1.00  0.00           H  
ATOM   1013  CD  ARG   109      55.360  47.460  77.030  1.00  0.00           C  
ATOM   1014  HD1 ARG   109      55.450  48.410  77.560  1.00  0.00           H  
ATOM   1015  HD2 ARG   109      56.220  46.830  77.200  1.00  0.00           H  
ATOM   1016  NE  ARG   109      54.320  46.560  77.550  1.00  0.00           N  
ATOM   1017  HE  ARG   109      53.470  46.930  77.940  1.00  0.00           H  
ATOM   1018  CZ  ARG   109      54.220  45.250  77.290  1.00  0.00           C  
ATOM   1019  NH1 ARG   109      55.120  44.500  76.640  1.00  0.00           N1+
ATOM   1020 HH11 ARG   109      55.880  44.960  76.170  1.00  0.00           H  
ATOM   1021 HH12 ARG   109      54.810  43.590  76.300  1.00  0.00           H  
ATOM   1022  NH2 ARG   109      53.190  44.580  77.840  1.00  0.00           N  
ATOM   1023 HH21 ARG   109      52.350  45.030  78.160  1.00  0.00           H  
ATOM   1024 HH22 ARG   109      53.160  43.580  77.730  1.00  0.00           H  
ATOM   1025  C   ARG   109      52.830  50.120  73.490  1.00  0.00           C  
ATOM   1026  O   ARG   109      51.840  49.930  74.210  1.00  0.00           O  
ATOM   1027  N   LYS   110      52.940  51.000  72.480  1.00  0.00           N  
ATOM   1028  H   LYS   110      53.850  51.110  72.080  1.00  0.00           H  
ATOM   1029  CA  LYS   110      51.810  51.720  71.940  1.00  0.00           C  
ATOM   1030  HA  LYS   110      50.920  51.210  72.290  1.00  0.00           H  
ATOM   1031  CB  LYS   110      51.790  53.160  72.450  1.00  0.00           C  
ATOM   1032  HB1 LYS   110      51.140  53.760  71.820  1.00  0.00           H  
ATOM   1033  HB2 LYS   110      52.760  53.660  72.370  1.00  0.00           H  
ATOM   1034  CG  LYS   110      51.320  53.160  73.900  1.00  0.00           C  
ATOM   1035  HG1 LYS   110      52.130  52.720  74.490  1.00  0.00           H  
ATOM   1036  HG2 LYS   110      50.440  52.520  73.930  1.00  0.00           H  
ATOM   1037  CD  LYS   110      51.050  54.600  74.350  1.00  0.00           C  
ATOM   1038  HD1 LYS   110      50.510  55.180  73.610  1.00  0.00           H  
ATOM   1039  HD2 LYS   110      52.050  55.040  74.340  1.00  0.00           H  
ATOM   1040  CE  LYS   110      50.330  54.640  75.690  1.00  0.00           C  
ATOM   1041  HE1 LYS   110      49.280  54.380  75.540  1.00  0.00           H  
ATOM   1042  HE2 LYS   110      50.320  55.690  75.990  1.00  0.00           H  
ATOM   1043  NZ  LYS   110      50.890  53.750  76.720  1.00  0.00           N1+
ATOM   1044  HZ1 LYS   110      50.910  52.810  76.360  1.00  0.00           H  
ATOM   1045  HZ2 LYS   110      51.860  53.990  76.950  1.00  0.00           H  
ATOM   1046  HZ3 LYS   110      50.440  53.690  77.620  1.00  0.00           H  
ATOM   1047  C   LYS   110      51.830  51.810  70.420  1.00  0.00           C  
ATOM   1048  O   LYS   110      52.900  51.820  69.810  1.00  0.00           O  
ATOM   1049  N   GLY   111      50.660  51.880  69.780  1.00  0.00           N  
ATOM   1050  H   GLY   111      49.750  52.000  70.240  1.00  0.00           H  
ATOM   1051  CA  GLY   111      50.590  51.620  68.360  1.00  0.00           C  
ATOM   1052  HA1 GLY   111      51.510  51.990  67.890  1.00  0.00           H  
ATOM   1053  HA2 GLY   111      49.780  52.190  67.910  1.00  0.00           H  
ATOM   1054  C   GLY   111      50.630  50.120  68.080  1.00  0.00           C  
ATOM   1055  O   GLY   111      50.800  49.320  68.990  1.00  0.00           O  
ATOM   1056  N   ILE   112      50.690  49.840  66.780  1.00  0.00           N  
ATOM   1057  H   ILE   112      50.700  50.630  66.130  1.00  0.00           H  
ATOM   1058  CA  ILE   112      50.980  48.530  66.250  1.00  0.00           C  
ATOM   1059  HA  ILE   112      51.260  47.900  67.110  1.00  0.00           H  
ATOM   1060  CB  ILE   112      49.790  47.890  65.550  1.00  0.00           C  
ATOM   1061  HB  ILE   112      50.020  46.950  65.050  1.00  0.00           H  
ATOM   1062  CG2 ILE   112      48.680  47.610  66.550  1.00  0.00           C  
ATOM   1063 HG21 ILE   112      49.170  47.040  67.330  1.00  0.00           H  
ATOM   1064 HG22 ILE   112      48.160  48.480  66.950  1.00  0.00           H  
ATOM   1065 HG23 ILE   112      47.980  46.910  66.080  1.00  0.00           H  
ATOM   1066  CG1 ILE   112      49.070  48.710  64.480  1.00  0.00           C  
ATOM   1067 HG11 ILE   112      49.830  49.320  63.980  1.00  0.00           H  
ATOM   1068 HG12 ILE   112      48.430  49.460  64.920  1.00  0.00           H  
ATOM   1069  CD  ILE   112      48.350  47.930  63.380  1.00  0.00           C  
ATOM   1070  HD1 ILE   112      48.010  48.520  62.530  1.00  0.00           H  
ATOM   1071  HD2 ILE   112      49.050  47.320  62.820  1.00  0.00           H  
ATOM   1072  HD3 ILE   112      47.500  47.420  63.830  1.00  0.00           H  
ATOM   1073  C   ILE   112      52.180  48.480  65.320  1.00  0.00           C  
ATOM   1074  O   ILE   112      52.970  47.540  65.380  1.00  0.00           O  
ATOM   1075  N   ALA   113      52.320  49.420  64.380  1.00  0.00           N  
ATOM   1076  H   ALA   113      51.720  50.220  64.440  1.00  0.00           H  
ATOM   1077  CA  ALA   113      53.280  49.450  63.300  1.00  0.00           C  
ATOM   1078  HA  ALA   113      53.020  48.660  62.610  1.00  0.00           H  
ATOM   1079  CB  ALA   113      53.230  50.760  62.520  1.00  0.00           C  
ATOM   1080  HB1 ALA   113      53.660  51.610  63.040  1.00  0.00           H  
ATOM   1081  HB2 ALA   113      53.980  50.600  61.750  1.00  0.00           H  
ATOM   1082  HB3 ALA   113      52.230  50.960  62.150  1.00  0.00           H  
ATOM   1083  C   ALA   113      54.720  49.120  63.710  1.00  0.00           C  
ATOM   1084  O   ALA   113      55.320  48.180  63.200  1.00  0.00           O  
ATOM   1085  N   PHE   114      55.210  49.980  64.610  1.00  0.00           N  
ATOM   1086  H   PHE   114      54.650  50.730  65.000  1.00  0.00           H  
ATOM   1087  CA  PHE   114      56.580  49.910  65.050  1.00  0.00           C  
ATOM   1088  HA  PHE   114      57.080  49.190  64.390  1.00  0.00           H  
ATOM   1089  CB  PHE   114      57.200  51.300  65.020  1.00  0.00           C  
ATOM   1090  HB1 PHE   114      58.250  51.180  65.210  1.00  0.00           H  
ATOM   1091  HB2 PHE   114      56.810  51.860  65.870  1.00  0.00           H  
ATOM   1092  CG  PHE   114      56.930  52.110  63.770  1.00  0.00           C  
ATOM   1093  CD1 PHE   114      56.390  53.400  63.790  1.00  0.00           C  
ATOM   1094  HD1 PHE   114      55.960  53.770  64.710  1.00  0.00           H  
ATOM   1095  CE1 PHE   114      56.520  54.290  62.720  1.00  0.00           C  
ATOM   1096  HE1 PHE   114      56.110  55.290  62.680  1.00  0.00           H  
ATOM   1097  CZ  PHE   114      57.180  53.840  61.560  1.00  0.00           C  
ATOM   1098  HZ  PHE   114      57.300  54.490  60.710  1.00  0.00           H  
ATOM   1099  CE2 PHE   114      57.530  52.500  61.450  1.00  0.00           C  
ATOM   1100  HE2 PHE   114      58.070  52.190  60.570  1.00  0.00           H  
ATOM   1101  CD2 PHE   114      57.470  51.650  62.560  1.00  0.00           C  
ATOM   1102  HD2 PHE   114      57.860  50.640  62.460  1.00  0.00           H  
ATOM   1103  C   PHE   114      56.800  49.330  66.450  1.00  0.00           C  
ATOM   1104  O   PHE   114      57.910  49.380  66.990  1.00  0.00           O  
ATOM   1105  N   ALA   115      55.770  48.710  67.020  1.00  0.00           N  
ATOM   1106  H   ALA   115      55.040  48.430  66.390  1.00  0.00           H  
ATOM   1107  CA  ALA   115      55.620  48.230  68.380  1.00  0.00           C  
ATOM   1108  HA  ALA   115      56.340  48.760  69.020  1.00  0.00           H  
ATOM   1109  CB  ALA   115      54.230  48.460  68.960  1.00  0.00           C  
ATOM   1110  HB1 ALA   115      53.460  47.920  68.430  1.00  0.00           H  
ATOM   1111  HB2 ALA   115      54.050  48.050  69.960  1.00  0.00           H  
ATOM   1112  HB3 ALA   115      54.120  49.550  69.040  1.00  0.00           H  
ATOM   1113  C   ALA   115      56.000  46.760  68.420  1.00  0.00           C  
ATOM   1114  O   ALA   115      56.000  46.010  67.450  1.00  0.00           O  
ATOM   1115  N   ASP   116      56.270  46.340  69.670  1.00  0.00           N  
ATOM   1116  H   ASP   116      56.410  47.060  70.360  1.00  0.00           H  
ATOM   1117  CA  ASP   116      56.800  45.010  69.920  1.00  0.00           C  
ATOM   1118  HA  ASP   116      57.690  44.880  69.320  1.00  0.00           H  
ATOM   1119  CB  ASP   116      57.310  45.090  71.360  1.00  0.00           C  
ATOM   1120  HB1 ASP   116      56.650  45.540  72.100  1.00  0.00           H  
ATOM   1121  HB2 ASP   116      58.160  45.770  71.330  1.00  0.00           H  
ATOM   1122  CG  ASP   116      57.850  43.760  71.880  1.00  0.00           C  
ATOM   1123  OD1 ASP   116      58.960  43.340  71.450  1.00  0.00           O  
ATOM   1124  OD2 ASP   116      57.120  43.180  72.700  1.00  0.00           O1-
ATOM   1125  C   ASP   116      55.880  43.820  69.710  1.00  0.00           C  
ATOM   1126  O   ASP   116      54.680  44.000  69.570  1.00  0.00           O  
ATOM   1127  N   SER   117      56.280  42.540  69.670  1.00  0.00           N  
ATOM   1128  H   SER   117      57.280  42.380  69.730  1.00  0.00           H  
ATOM   1129  CA  SER   117      55.600  41.300  69.320  1.00  0.00           C  
ATOM   1130  HA  SER   117      54.930  41.570  68.510  1.00  0.00           H  
ATOM   1131  CB  SER   117      56.550  40.280  68.720  1.00  0.00           C  
ATOM   1132  HB1 SER   117      56.940  40.640  67.770  1.00  0.00           H  
ATOM   1133  HB2 SER   117      56.170  39.260  68.570  1.00  0.00           H  
ATOM   1134  OG  SER   117      57.640  40.070  69.590  1.00  0.00           O  
ATOM   1135  HG  SER   117      58.440  39.790  69.160  1.00  0.00           H  
ATOM   1136  C   SER   117      54.800  40.690  70.460  1.00  0.00           C  
ATOM   1137  O   SER   117      54.510  39.500  70.460  1.00  0.00           O  
ATOM   1138  N   GLY   118      54.320  41.510  71.400  1.00  0.00           N  
ATOM   1139  H   GLY   118      54.610  42.470  71.240  1.00  0.00           H  
ATOM   1140  CA  GLY   118      53.510  41.130  72.540  1.00  0.00           C  
ATOM   1141  HA1 GLY   118      53.850  41.690  73.400  1.00  0.00           H  
ATOM   1142  HA2 GLY   118      53.530  40.050  72.690  1.00  0.00           H  
ATOM   1143  C   GLY   118      52.050  41.480  72.240  1.00  0.00           C  
ATOM   1144  O   GLY   118      51.640  41.860  71.140  1.00  0.00           O  
ATOM   1145  N   ALA   119      51.210  41.200  73.240  1.00  0.00           N  
ATOM   1146  H   ALA   119      51.630  40.760  74.040  1.00  0.00           H  
ATOM   1147  CA  ALA   119      49.760  41.220  73.230  1.00  0.00           C  
ATOM   1148  HA  ALA   119      49.330  40.360  72.720  1.00  0.00           H  
ATOM   1149  CB  ALA   119      49.360  41.100  74.690  1.00  0.00           C  
ATOM   1150  HB1 ALA   119      49.660  40.110  75.060  1.00  0.00           H  
ATOM   1151  HB2 ALA   119      49.900  41.830  75.300  1.00  0.00           H  
ATOM   1152  HB3 ALA   119      48.280  41.140  74.790  1.00  0.00           H  
ATOM   1153  C   ALA   119      49.230  42.570  72.740  1.00  0.00           C  
ATOM   1154  O   ALA   119      48.280  42.570  71.960  1.00  0.00           O  
ATOM   1155  N   HISE  120      49.830  43.630  73.270  1.00  0.00           N  
ATOM   1156  H   HISE  120      50.470  43.440  74.040  1.00  0.00           H  
ATOM   1157  CA  HISE  120      49.510  45.020  72.980  1.00  0.00           C  
ATOM   1158  HA  HISE  120      48.480  45.100  73.310  1.00  0.00           H  
ATOM   1159  CB  HISE  120      50.560  45.880  73.660  1.00  0.00           C  
ATOM   1160  HB1 HISE  120      50.630  45.710  74.730  1.00  0.00           H  
ATOM   1161  HB2 HISE  120      50.480  46.960  73.520  1.00  0.00           H  
ATOM   1162  CG  HISE  120      51.920  45.520  73.150  1.00  0.00           C  
ATOM   1163  ND1 HISE  120      52.650  44.520  73.790  1.00  0.00           N  
ATOM   1164  CE1 HISE  120      53.770  44.430  73.080  1.00  0.00           C  
ATOM   1165  HE1 HISE  120      54.570  43.730  73.270  1.00  0.00           H  
ATOM   1166  NE2 HISE  120      53.780  45.350  72.090  1.00  0.00           N  
ATOM   1167  HE2 HISE  120      54.340  45.340  71.250  1.00  0.00           H  
ATOM   1168  CD2 HISE  120      52.620  46.100  72.120  1.00  0.00           C  
ATOM   1169  HD2 HISE  120      52.210  46.770  71.390  1.00  0.00           H  
ATOM   1170  C   HISE  120      49.500  45.340  71.490  1.00  0.00           C  
ATOM   1171  O   HISE  120      48.650  46.140  71.100  1.00  0.00           O  
ATOM   1172  N   TRP   121      50.320  44.650  70.700  1.00  0.00           N  
ATOM   1173  H   TRP   121      50.840  43.920  71.170  1.00  0.00           H  
ATOM   1174  CA  TRP   121      50.290  44.680  69.260  1.00  0.00           C  
ATOM   1175  HA  TRP   121      49.990  45.650  68.860  1.00  0.00           H  
ATOM   1176  CB  TRP   121      51.700  44.290  68.850  1.00  0.00           C  
ATOM   1177  HB1 TRP   121      52.100  43.550  69.550  1.00  0.00           H  
ATOM   1178  HB2 TRP   121      52.310  45.170  69.040  1.00  0.00           H  
ATOM   1179  CG  TRP   121      51.910  43.870  67.430  1.00  0.00           C  
ATOM   1180  CD1 TRP   121      51.690  44.700  66.380  1.00  0.00           C  
ATOM   1181  HD1 TRP   121      51.510  45.750  66.460  1.00  0.00           H  
ATOM   1182  NE1 TRP   121      51.810  44.040  65.170  1.00  0.00           N  
ATOM   1183  HE1 TRP   121      51.750  44.550  64.300  1.00  0.00           H  
ATOM   1184  CE2 TRP   121      52.150  42.730  65.390  1.00  0.00           C  
ATOM   1185  CZ2 TRP   121      52.330  41.660  64.490  1.00  0.00           C  
ATOM   1186  HZ2 TRP   121      51.940  41.750  63.480  1.00  0.00           H  
ATOM   1187  CH2 TRP   121      52.530  40.390  65.040  1.00  0.00           C  
ATOM   1188  HH2 TRP   121      52.450  39.460  64.500  1.00  0.00           H  
ATOM   1189  CZ3 TRP   121      52.710  40.260  66.420  1.00  0.00           C  
ATOM   1190  HZ3 TRP   121      52.920  39.320  66.910  1.00  0.00           H  
ATOM   1191  CE3 TRP   121      52.580  41.330  67.310  1.00  0.00           C  
ATOM   1192  HE3 TRP   121      52.620  41.160  68.370  1.00  0.00           H  
ATOM   1193  CD2 TRP   121      52.270  42.600  66.790  1.00  0.00           C  
ATOM   1194  C   TRP   121      49.330  43.630  68.710  1.00  0.00           C  
ATOM   1195  O   TRP   121      48.610  43.980  67.780  1.00  0.00           O  
ATOM   1196  N   GLN   122      49.410  42.380  69.180  1.00  0.00           N  
ATOM   1197  H   GLN   122      49.990  42.140  69.960  1.00  0.00           H  
ATOM   1198  CA  GLN   122      48.500  41.340  68.690  1.00  0.00           C  
ATOM   1199  HA  GLN   122      48.740  40.930  67.720  1.00  0.00           H  
ATOM   1200  CB  GLN   122      48.700  40.120  69.580  1.00  0.00           C  
ATOM   1201  HB1 GLN   122      47.810  39.510  69.490  1.00  0.00           H  
ATOM   1202  HB2 GLN   122      48.870  40.330  70.630  1.00  0.00           H  
ATOM   1203  CG  GLN   122      49.810  39.200  69.090  1.00  0.00           C  
ATOM   1204  HG1 GLN   122      49.980  38.380  69.800  1.00  0.00           H  
ATOM   1205  HG2 GLN   122      50.840  39.540  69.080  1.00  0.00           H  
ATOM   1206  CD  GLN   122      49.510  38.360  67.850  1.00  0.00           C  
ATOM   1207  OE1 GLN   122      48.450  38.470  67.240  1.00  0.00           O  
ATOM   1208  NE2 GLN   122      50.420  37.540  67.320  1.00  0.00           N  
ATOM   1209 HE21 GLN   122      51.360  37.410  67.660  1.00  0.00           H  
ATOM   1210 HE22 GLN   122      50.080  37.200  66.420  1.00  0.00           H  
ATOM   1211  C   GLN   122      47.030  41.700  68.670  1.00  0.00           C  
ATOM   1212  O   GLN   122      46.360  41.580  67.650  1.00  0.00           O  
ATOM   1213  N   LEU   123      46.480  42.260  69.750  1.00  0.00           N  
ATOM   1214  H   LEU   123      47.060  42.310  70.570  1.00  0.00           H  
ATOM   1215  CA  LEU   123      45.070  42.510  69.900  1.00  0.00           C  
ATOM   1216  HA  LEU   123      44.600  41.650  69.430  1.00  0.00           H  
ATOM   1217  CB  LEU   123      44.710  42.670  71.380  1.00  0.00           C  
ATOM   1218  HB1 LEU   123      45.350  43.430  71.820  1.00  0.00           H  
ATOM   1219  HB2 LEU   123      45.010  41.720  71.820  1.00  0.00           H  
ATOM   1220  CG  LEU   123      43.270  43.120  71.610  1.00  0.00           C  
ATOM   1221  HG  LEU   123      43.260  44.130  71.220  1.00  0.00           H  
ATOM   1222  CD1 LEU   123      42.200  42.160  71.090  1.00  0.00           C  
ATOM   1223 HD11 LEU   123      41.230  42.500  71.470  1.00  0.00           H  
ATOM   1224 HD12 LEU   123      42.240  42.130  70.000  1.00  0.00           H  
ATOM   1225 HD13 LEU   123      42.360  41.180  71.550  1.00  0.00           H  
ATOM   1226  CD2 LEU   123      43.230  43.230  73.130  1.00  0.00           C  
ATOM   1227 HD21 LEU   123      43.590  42.300  73.570  1.00  0.00           H  
ATOM   1228 HD22 LEU   123      43.980  43.960  73.430  1.00  0.00           H  
ATOM   1229 HD23 LEU   123      42.230  43.390  73.530  1.00  0.00           H  
ATOM   1230  C   LEU   123      44.670  43.700  69.020  1.00  0.00           C  
ATOM   1231  O   LEU   123      43.820  43.600  68.150  1.00  0.00           O  
ATOM   1232  N   HISE  124      45.470  44.770  69.040  1.00  0.00           N  
ATOM   1233  H   HISE  124      46.320  44.640  69.560  1.00  0.00           H  
ATOM   1234  CA  HISE  124      45.170  45.920  68.230  1.00  0.00           C  
ATOM   1235  HA  HISE  124      44.110  46.160  68.350  1.00  0.00           H  
ATOM   1236  CB  HISE  124      46.060  47.120  68.560  1.00  0.00           C  
ATOM   1237  HB1 HISE  124      45.860  47.840  67.770  1.00  0.00           H  
ATOM   1238  HB2 HISE  124      47.100  46.820  68.480  1.00  0.00           H  
ATOM   1239  CG  HISE  124      45.840  47.740  69.910  1.00  0.00           C  
ATOM   1240  ND1 HISE  124      45.460  49.080  70.030  1.00  0.00           N  
ATOM   1241  CE1 HISE  124      45.310  49.320  71.340  1.00  0.00           C  
ATOM   1242  HE1 HISE  124      45.010  50.260  71.770  1.00  0.00           H  
ATOM   1243  NE2 HISE  124      45.690  48.230  72.030  1.00  0.00           N  
ATOM   1244  HE2 HISE  124      45.880  48.280  73.020  1.00  0.00           H  
ATOM   1245  CD2 HISE  124      45.970  47.200  71.160  1.00  0.00           C  
ATOM   1246  HD2 HISE  124      46.190  46.180  71.460  1.00  0.00           H  
ATOM   1247  C   HISE  124      45.390  45.650  66.750  1.00  0.00           C  
ATOM   1248  O   HISE  124      44.550  46.040  65.930  1.00  0.00           O  
ATOM   1249  N   ARG   125      46.420  44.870  66.370  1.00  0.00           N  
ATOM   1250  H   ARG   125      46.990  44.460  67.080  1.00  0.00           H  
ATOM   1251  CA  ARG   125      46.540  44.390  65.010  1.00  0.00           C  
ATOM   1252  HA  ARG   125      46.640  45.220  64.310  1.00  0.00           H  
ATOM   1253  CB  ARG   125      47.870  43.690  64.760  1.00  0.00           C  
ATOM   1254  HB1 ARG   125      48.180  43.010  65.550  1.00  0.00           H  
ATOM   1255  HB2 ARG   125      48.580  44.510  64.850  1.00  0.00           H  
ATOM   1256  CG  ARG   125      47.890  43.040  63.380  1.00  0.00           C  
ATOM   1257  HG1 ARG   125      47.860  43.850  62.660  1.00  0.00           H  
ATOM   1258  HG2 ARG   125      47.060  42.320  63.330  1.00  0.00           H  
ATOM   1259  CD  ARG   125      49.200  42.270  63.230  1.00  0.00           C  
ATOM   1260  HD1 ARG   125      49.480  41.720  64.130  1.00  0.00           H  
ATOM   1261  HD2 ARG   125      50.010  42.980  63.060  1.00  0.00           H  
ATOM   1262  NE  ARG   125      49.030  41.290  62.160  1.00  0.00           N  
ATOM   1263  HE  ARG   125      48.430  40.490  62.290  1.00  0.00           H  
ATOM   1264  CZ  ARG   125      49.510  41.420  60.920  1.00  0.00           C  
ATOM   1265  NH1 ARG   125      50.430  42.340  60.620  1.00  0.00           N1+
ATOM   1266 HH11 ARG   125      50.720  43.060  61.290  1.00  0.00           H  
ATOM   1267 HH12 ARG   125      50.880  42.390  59.720  1.00  0.00           H  
ATOM   1268  NH2 ARG   125      49.040  40.610  59.950  1.00  0.00           N  
ATOM   1269 HH21 ARG   125      48.550  39.770  60.220  1.00  0.00           H  
ATOM   1270 HH22 ARG   125      49.510  40.630  59.050  1.00  0.00           H  
ATOM   1271  C   ARG   125      45.390  43.470  64.590  1.00  0.00           C  
ATOM   1272  O   ARG   125      44.770  43.700  63.560  1.00  0.00           O  
ATOM   1273  N   ARG   126      44.920  42.520  65.400  1.00  0.00           N  
ATOM   1274  H   ARG   126      45.380  42.390  66.280  1.00  0.00           H  
ATOM   1275  CA  ARG   126      43.900  41.560  65.000  1.00  0.00           C  
ATOM   1276  HA  ARG   126      44.150  41.260  63.980  1.00  0.00           H  
ATOM   1277  CB  ARG   126      43.850  40.280  65.820  1.00  0.00           C  
ATOM   1278  HB1 ARG   126      44.850  39.870  66.000  1.00  0.00           H  
ATOM   1279  HB2 ARG   126      43.530  39.480  65.140  1.00  0.00           H  
ATOM   1280  CG  ARG   126      43.050  40.280  67.120  1.00  0.00           C  
ATOM   1281  HG1 ARG   126      42.010  40.590  66.940  1.00  0.00           H  
ATOM   1282  HG2 ARG   126      43.500  40.950  67.860  1.00  0.00           H  
ATOM   1283  CD  ARG   126      43.070  38.850  67.610  1.00  0.00           C  
ATOM   1284  HD1 ARG   126      44.100  38.710  67.910  1.00  0.00           H  
ATOM   1285  HD2 ARG   126      42.720  38.180  66.820  1.00  0.00           H  
ATOM   1286  NE  ARG   126      42.250  38.850  68.820  1.00  0.00           N  
ATOM   1287  HE  ARG   126      42.740  39.220  69.620  1.00  0.00           H  
ATOM   1288  CZ  ARG   126      40.920  38.680  68.990  1.00  0.00           C  
ATOM   1289  NH1 ARG   126      40.190  38.290  67.930  1.00  0.00           N1+
ATOM   1290 HH11 ARG   126      40.630  38.040  67.060  1.00  0.00           H  
ATOM   1291 HH12 ARG   126      39.280  37.860  68.050  1.00  0.00           H  
ATOM   1292  NH2 ARG   126      40.370  38.950  70.170  1.00  0.00           N  
ATOM   1293 HH21 ARG   126      41.020  39.080  70.920  1.00  0.00           H  
ATOM   1294 HH22 ARG   126      39.410  38.680  70.380  1.00  0.00           H  
ATOM   1295  C   ARG   126      42.530  42.220  64.930  1.00  0.00           C  
ATOM   1296  O   ARG   126      41.670  41.780  64.170  1.00  0.00           O  
ATOM   1297  N   LEU   127      42.300  43.300  65.670  1.00  0.00           N  
ATOM   1298  H   LEU   127      42.900  43.490  66.470  1.00  0.00           H  
ATOM   1299  CA  LEU   127      41.140  44.160  65.570  1.00  0.00           C  
ATOM   1300  HA  LEU   127      40.220  43.600  65.390  1.00  0.00           H  
ATOM   1301  CB  LEU   127      40.920  44.860  66.900  1.00  0.00           C  
ATOM   1302  HB1 LEU   127      40.280  45.740  66.820  1.00  0.00           H  
ATOM   1303  HB2 LEU   127      41.880  45.280  67.180  1.00  0.00           H  
ATOM   1304  CG  LEU   127      40.610  43.910  68.050  1.00  0.00           C  
ATOM   1305  HG  LEU   127      41.380  43.130  68.010  1.00  0.00           H  
ATOM   1306  CD1 LEU   127      40.570  44.600  69.420  1.00  0.00           C  
ATOM   1307 HD11 LEU   127      41.580  44.930  69.670  1.00  0.00           H  
ATOM   1308 HD12 LEU   127      39.830  45.410  69.450  1.00  0.00           H  
ATOM   1309 HD13 LEU   127      40.260  43.850  70.140  1.00  0.00           H  
ATOM   1310  CD2 LEU   127      39.230  43.320  67.770  1.00  0.00           C  
ATOM   1311 HD21 LEU   127      39.420  42.590  66.980  1.00  0.00           H  
ATOM   1312 HD22 LEU   127      38.740  42.830  68.610  1.00  0.00           H  
ATOM   1313 HD23 LEU   127      38.530  44.050  67.370  1.00  0.00           H  
ATOM   1314  C   LEU   127      41.280  45.090  64.370  1.00  0.00           C  
ATOM   1315  O   LEU   127      40.200  45.330  63.810  1.00  0.00           O  
ATOM   1316  N   ALA   128      42.410  45.590  63.880  1.00  0.00           N  
ATOM   1317  H   ALA   128      43.240  45.310  64.390  1.00  0.00           H  
ATOM   1318  CA  ALA   128      42.460  46.240  62.580  1.00  0.00           C  
ATOM   1319  HA  ALA   128      41.650  46.950  62.590  1.00  0.00           H  
ATOM   1320  CB  ALA   128      43.830  46.920  62.550  1.00  0.00           C  
ATOM   1321  HB1 ALA   128      44.060  47.670  63.310  1.00  0.00           H  
ATOM   1322  HB2 ALA   128      44.600  46.170  62.690  1.00  0.00           H  
ATOM   1323  HB3 ALA   128      43.950  47.380  61.570  1.00  0.00           H  
ATOM   1324  C   ALA   128      42.230  45.340  61.370  1.00  0.00           C  
ATOM   1325  O   ALA   128      41.480  45.750  60.490  1.00  0.00           O  
ATOM   1326  N   MET   129      42.830  44.150  61.290  1.00  0.00           N  
ATOM   1327  H   MET   129      43.510  43.830  61.970  1.00  0.00           H  
ATOM   1328  CA  MET   129      42.530  43.210  60.230  1.00  0.00           C  
ATOM   1329  HA  MET   129      42.780  43.630  59.250  1.00  0.00           H  
ATOM   1330  CB  MET   129      43.310  41.900  60.350  1.00  0.00           C  
ATOM   1331  HB1 MET   129      43.080  41.230  59.520  1.00  0.00           H  
ATOM   1332  HB2 MET   129      43.090  41.460  61.320  1.00  0.00           H  
ATOM   1333  CG  MET   129      44.810  42.170  60.340  1.00  0.00           C  
ATOM   1334  HG1 MET   129      45.090  42.930  61.080  1.00  0.00           H  
ATOM   1335  HG2 MET   129      45.120  42.620  59.410  1.00  0.00           H  
ATOM   1336  SD  MET   129      45.850  40.810  60.950  1.00  0.00           S  
ATOM   1337  CE  MET   129      45.320  39.530  59.780  1.00  0.00           C  
ATOM   1338  HE1 MET   129      45.340  39.920  58.770  1.00  0.00           H  
ATOM   1339  HE2 MET   129      45.830  38.570  59.850  1.00  0.00           H  
ATOM   1340  HE3 MET   129      44.270  39.250  59.900  1.00  0.00           H  
ATOM   1341  C   MET   129      41.040  42.890  60.180  1.00  0.00           C  
ATOM   1342  O   MET   129      40.450  43.150  59.130  1.00  0.00           O  
ATOM   1343  N   ALA   130      40.350  42.480  61.250  1.00  0.00           N  
ATOM   1344  H   ALA   130      40.900  42.360  62.080  1.00  0.00           H  
ATOM   1345  CA  ALA   130      38.920  42.230  61.380  1.00  0.00           C  
ATOM   1346  HA  ALA   130      38.740  41.440  60.640  1.00  0.00           H  
ATOM   1347  CB  ALA   130      38.580  41.750  62.780  1.00  0.00           C  
ATOM   1348  HB1 ALA   130      37.500  41.580  62.890  1.00  0.00           H  
ATOM   1349  HB2 ALA   130      39.000  40.760  62.990  1.00  0.00           H  
ATOM   1350  HB3 ALA   130      38.990  42.340  63.590  1.00  0.00           H  
ATOM   1351  C   ALA   130      38.050  43.410  60.980  1.00  0.00           C  
ATOM   1352  O   ALA   130      37.110  43.200  60.220  1.00  0.00           O  
ATOM   1353  N   THR   131      38.440  44.640  61.340  1.00  0.00           N  
ATOM   1354  H   THR   131      39.060  44.750  62.140  1.00  0.00           H  
ATOM   1355  CA  THR   131      37.880  45.830  60.750  1.00  0.00           C  
ATOM   1356  HA  THR   131      36.790  45.710  60.660  1.00  0.00           H  
ATOM   1357  CB  THR   131      38.180  47.080  61.580  1.00  0.00           C  
ATOM   1358  HB  THR   131      39.120  47.460  61.160  1.00  0.00           H  
ATOM   1359  CG2 THR   131      37.080  48.120  61.470  1.00  0.00           C  
ATOM   1360 HG21 THR   131      37.340  49.010  62.050  1.00  0.00           H  
ATOM   1361 HG22 THR   131      36.990  48.420  60.420  1.00  0.00           H  
ATOM   1362 HG23 THR   131      36.090  47.800  61.780  1.00  0.00           H  
ATOM   1363  OG1 THR   131      38.260  46.840  62.970  1.00  0.00           O  
ATOM   1364  HG1 THR   131      38.950  46.190  63.140  1.00  0.00           H  
ATOM   1365  C   THR   131      38.100  46.020  59.260  1.00  0.00           C  
ATOM   1366  O   THR   131      37.200  46.470  58.550  1.00  0.00           O  
ATOM   1367  N   PHE   132      39.210  45.660  58.620  1.00  0.00           N  
ATOM   1368  H   PHE   132      40.020  45.380  59.150  1.00  0.00           H  
ATOM   1369  CA  PHE   132      39.460  45.710  57.200  1.00  0.00           C  
ATOM   1370  HA  PHE   132      39.150  46.720  56.950  1.00  0.00           H  
ATOM   1371  CB  PHE   132      40.960  45.630  56.930  1.00  0.00           C  
ATOM   1372  HB1 PHE   132      41.030  44.810  56.210  1.00  0.00           H  
ATOM   1373  HB2 PHE   132      41.400  45.190  57.820  1.00  0.00           H  
ATOM   1374  CG  PHE   132      41.720  46.860  56.490  1.00  0.00           C  
ATOM   1375  CD1 PHE   132      41.260  47.750  55.510  1.00  0.00           C  
ATOM   1376  HD1 PHE   132      40.260  47.570  55.120  1.00  0.00           H  
ATOM   1377  CE1 PHE   132      41.980  48.900  55.170  1.00  0.00           C  
ATOM   1378  HE1 PHE   132      41.580  49.470  54.340  1.00  0.00           H  
ATOM   1379  CZ  PHE   132      43.260  49.010  55.710  1.00  0.00           C  
ATOM   1380  HZ  PHE   132      43.920  49.820  55.440  1.00  0.00           H  
ATOM   1381  CE2 PHE   132      43.730  48.170  56.740  1.00  0.00           C  
ATOM   1382  HE2 PHE   132      44.740  48.370  57.070  1.00  0.00           H  
ATOM   1383  CD2 PHE   132      42.980  47.040  57.060  1.00  0.00           C  
ATOM   1384  HD2 PHE   132      43.370  46.450  57.890  1.00  0.00           H  
ATOM   1385  C   PHE   132      38.620  44.680  56.460  1.00  0.00           C  
ATOM   1386  O   PHE   132      38.300  44.780  55.280  1.00  0.00           O  
ATOM   1387  N   ALA   133      38.190  43.590  57.090  1.00  0.00           N  
ATOM   1388  H   ALA   133      38.450  43.490  58.060  1.00  0.00           H  
ATOM   1389  CA  ALA   133      37.190  42.700  56.530  1.00  0.00           C  
ATOM   1390  HA  ALA   133      37.490  42.590  55.490  1.00  0.00           H  
ATOM   1391  CB  ALA   133      37.320  41.310  57.170  1.00  0.00           C  
ATOM   1392  HB1 ALA   133      36.920  41.330  58.180  1.00  0.00           H  
ATOM   1393  HB2 ALA   133      36.660  40.730  56.540  1.00  0.00           H  
ATOM   1394  HB3 ALA   133      38.360  40.960  57.110  1.00  0.00           H  
ATOM   1395  C   ALA   133      35.770  43.240  56.510  1.00  0.00           C  
ATOM   1396  O   ALA   133      34.930  42.520  55.970  1.00  0.00           O  
ATOM   1397  N   LEU   134      35.470  44.350  57.200  1.00  0.00           N  
ATOM   1398  H   LEU   134      36.210  44.770  57.740  1.00  0.00           H  
ATOM   1399  CA  LEU   134      34.130  44.910  57.220  1.00  0.00           C  
ATOM   1400  HA  LEU   134      33.420  44.110  57.430  1.00  0.00           H  
ATOM   1401  CB  LEU   134      34.040  45.860  58.410  1.00  0.00           C  
ATOM   1402  HB1 LEU   134      34.620  46.780  58.330  1.00  0.00           H  
ATOM   1403  HB2 LEU   134      34.520  45.430  59.280  1.00  0.00           H  
ATOM   1404  CG  LEU   134      32.640  46.310  58.830  1.00  0.00           C  
ATOM   1405  HG  LEU   134      32.090  46.550  57.910  1.00  0.00           H  
ATOM   1406  CD1 LEU   134      31.710  45.210  59.350  1.00  0.00           C  
ATOM   1407 HD11 LEU   134      31.660  44.290  58.760  1.00  0.00           H  
ATOM   1408 HD12 LEU   134      31.880  44.950  60.400  1.00  0.00           H  
ATOM   1409 HD13 LEU   134      30.710  45.640  59.320  1.00  0.00           H  
ATOM   1410  CD2 LEU   134      32.510  47.560  59.690  1.00  0.00           C  
ATOM   1411 HD21 LEU   134      33.220  48.310  59.340  1.00  0.00           H  
ATOM   1412 HD22 LEU   134      31.460  47.840  59.830  1.00  0.00           H  
ATOM   1413 HD23 LEU   134      32.970  47.340  60.640  1.00  0.00           H  
ATOM   1414  C   LEU   134      33.830  45.530  55.860  1.00  0.00           C  
ATOM   1415  O   LEU   134      32.680  45.520  55.430  1.00  0.00           O  
ATOM   1416  N   PHE   135      34.840  46.090  55.190  1.00  0.00           N  
ATOM   1417  H   PHE   135      35.730  46.220  55.630  1.00  0.00           H  
ATOM   1418  CA  PHE   135      34.750  46.810  53.930  1.00  0.00           C  
ATOM   1419  HA  PHE   135      33.760  47.260  53.870  1.00  0.00           H  
ATOM   1420  CB  PHE   135      35.790  47.920  53.890  1.00  0.00           C  
ATOM   1421  HB1 PHE   135      35.570  48.670  53.110  1.00  0.00           H  
ATOM   1422  HB2 PHE   135      36.760  47.530  53.570  1.00  0.00           H  
ATOM   1423  CG  PHE   135      35.960  48.750  55.140  1.00  0.00           C  
ATOM   1424  CD1 PHE   135      37.140  48.850  55.900  1.00  0.00           C  
ATOM   1425  HD1 PHE   135      38.080  48.430  55.590  1.00  0.00           H  
ATOM   1426  CE1 PHE   135      37.160  49.480  57.150  1.00  0.00           C  
ATOM   1427  HE1 PHE   135      38.050  49.450  57.770  1.00  0.00           H  
ATOM   1428  CZ  PHE   135      35.980  49.990  57.720  1.00  0.00           C  
ATOM   1429  HZ  PHE   135      35.970  50.360  58.720  1.00  0.00           H  
ATOM   1430  CE2 PHE   135      34.810  49.970  56.940  1.00  0.00           C  
ATOM   1431  HE2 PHE   135      33.830  50.310  57.260  1.00  0.00           H  
ATOM   1432  CD2 PHE   135      34.850  49.440  55.640  1.00  0.00           C  
ATOM   1433  HD2 PHE   135      33.950  49.380  55.060  1.00  0.00           H  
ATOM   1434  C   PHE   135      34.670  45.920  52.700  1.00  0.00           C  
ATOM   1435  O   PHE   135      35.060  46.140  51.560  1.00  0.00           O  
ATOM   1436  N   LYS   136      34.010  44.780  52.920  1.00  0.00           N  
ATOM   1437  H   LYS   136      33.660  44.740  53.870  1.00  0.00           H  
ATOM   1438  CA  LYS   136      33.810  43.800  51.880  1.00  0.00           C  
ATOM   1439  HA  LYS   136      34.630  43.800  51.170  1.00  0.00           H  
ATOM   1440  CB  LYS   136      33.970  42.380  52.430  1.00  0.00           C  
ATOM   1441  HB1 LYS   136      34.980  42.210  52.820  1.00  0.00           H  
ATOM   1442  HB2 LYS   136      33.810  41.680  51.610  1.00  0.00           H  
ATOM   1443  CG  LYS   136      33.090  41.970  53.600  1.00  0.00           C  
ATOM   1444  HG1 LYS   136      32.050  42.010  53.290  1.00  0.00           H  
ATOM   1445  HG2 LYS   136      33.020  42.770  54.330  1.00  0.00           H  
ATOM   1446  CD  LYS   136      33.390  40.550  54.110  1.00  0.00           C  
ATOM   1447  HD1 LYS   136      34.380  40.620  54.570  1.00  0.00           H  
ATOM   1448  HD2 LYS   136      33.320  39.950  53.220  1.00  0.00           H  
ATOM   1449  CE  LYS   136      32.500  40.080  55.250  1.00  0.00           C  
ATOM   1450  HE1 LYS   136      32.830  39.100  55.590  1.00  0.00           H  
ATOM   1451  HE2 LYS   136      31.430  40.050  55.020  1.00  0.00           H  
ATOM   1452  NZ  LYS   136      32.640  41.060  56.340  1.00  0.00           N1+
ATOM   1453  HZ1 LYS   136      33.540  41.520  56.260  1.00  0.00           H  
ATOM   1454  HZ2 LYS   136      32.020  41.850  56.360  1.00  0.00           H  
ATOM   1455  HZ3 LYS   136      32.510  40.600  57.230  1.00  0.00           H  
ATOM   1456  C   LYS   136      32.590  43.890  50.980  1.00  0.00           C  
ATOM   1457  O   LYS   136      32.640  43.310  49.890  1.00  0.00           O  
ATOM   1458  N   ASP   137      31.510  44.490  51.470  1.00  0.00           N  
ATOM   1459  H   ASP   137      31.630  45.110  52.250  1.00  0.00           H  
ATOM   1460  CA  ASP   137      30.180  44.310  50.900  1.00  0.00           C  
ATOM   1461  HA  ASP   137      30.260  44.290  49.810  1.00  0.00           H  
ATOM   1462  CB  ASP   137      29.790  42.870  51.190  1.00  0.00           C  
ATOM   1463  HB1 ASP   137      29.430  42.810  52.230  1.00  0.00           H  
ATOM   1464  HB2 ASP   137      30.600  42.160  51.010  1.00  0.00           H  
ATOM   1465  CG  ASP   137      28.680  42.390  50.280  1.00  0.00           C  
ATOM   1466  OD1 ASP   137      28.930  42.520  49.060  1.00  0.00           O  
ATOM   1467  OD2 ASP   137      27.620  41.870  50.700  1.00  0.00           O1-
ATOM   1468  C   ASP   137      29.050  45.260  51.290  1.00  0.00           C  
ATOM   1469  O   ASP   137      28.970  45.600  52.460  1.00  0.00           O  
ATOM   1470  N   GLY   138      28.110  45.480  50.360  1.00  0.00           N  
ATOM   1471  H   GLY   138      28.450  45.290  49.430  1.00  0.00           H  
ATOM   1472  CA  GLY   138      27.030  46.400  50.620  1.00  0.00           C  
ATOM   1473  HA1 GLY   138      26.750  46.420  51.670  1.00  0.00           H  
ATOM   1474  HA2 GLY   138      26.250  46.100  49.920  1.00  0.00           H  
ATOM   1475  C   GLY   138      27.480  47.820  50.270  1.00  0.00           C  
ATOM   1476  O   GLY   138      28.350  48.020  49.440  1.00  0.00           O  
ATOM   1477  N   ASP   139      26.810  48.790  50.910  1.00  0.00           N  
ATOM   1478  H   ASP   139      26.040  48.470  51.470  1.00  0.00           H  
ATOM   1479  CA  ASP   139      27.090  50.210  50.920  1.00  0.00           C  
ATOM   1480  HA  ASP   139      27.090  50.660  49.930  1.00  0.00           H  
ATOM   1481  CB  ASP   139      25.900  50.750  51.710  1.00  0.00           C  
ATOM   1482  HB1 ASP   139      26.100  50.680  52.780  1.00  0.00           H  
ATOM   1483  HB2 ASP   139      25.030  50.200  51.340  1.00  0.00           H  
ATOM   1484  CG  ASP   139      25.790  52.250  51.480  1.00  0.00           C  
ATOM   1485  OD1 ASP   139      25.130  52.650  50.490  1.00  0.00           O  
ATOM   1486  OD2 ASP   139      26.190  53.100  52.300  1.00  0.00           O1-
ATOM   1487  C   ASP   139      28.390  50.390  51.700  1.00  0.00           C  
ATOM   1488  O   ASP   139      29.000  51.460  51.610  1.00  0.00           O  
ATOM   1489  N   GLN   140      28.750  49.520  52.630  1.00  0.00           N  
ATOM   1490  H   GLN   140      28.090  48.810  52.940  1.00  0.00           H  
ATOM   1491  CA  GLN   140      30.010  49.310  53.330  1.00  0.00           C  
ATOM   1492  HA  GLN   140      30.280  50.240  53.800  1.00  0.00           H  
ATOM   1493  CB  GLN   140      29.910  48.260  54.430  1.00  0.00           C  
ATOM   1494  HB1 GLN   140      30.050  47.290  53.960  1.00  0.00           H  
ATOM   1495  HB2 GLN   140      28.890  48.290  54.810  1.00  0.00           H  
ATOM   1496  CG  GLN   140      30.980  48.290  55.520  1.00  0.00           C  
ATOM   1497  HG1 GLN   140      31.990  48.320  55.120  1.00  0.00           H  
ATOM   1498  HG2 GLN   140      30.760  47.370  56.080  1.00  0.00           H  
ATOM   1499  CD  GLN   140      30.760  49.460  56.460  1.00  0.00           C  
ATOM   1500  OE1 GLN   140      31.220  50.590  56.250  1.00  0.00           O  
ATOM   1501  NE2 GLN   140      30.010  49.280  57.540  1.00  0.00           N  
ATOM   1502 HE21 GLN   140      29.360  48.510  57.610  1.00  0.00           H  
ATOM   1503 HE22 GLN   140      29.750  50.100  58.080  1.00  0.00           H  
ATOM   1504  C   GLN   140      31.220  49.000  52.450  1.00  0.00           C  
ATOM   1505  O   GLN   140      32.350  49.030  52.910  1.00  0.00           O  
ATOM   1506  N   LYS   141      31.030  48.660  51.170  1.00  0.00           N  
ATOM   1507  H   LYS   141      30.120  48.860  50.790  1.00  0.00           H  
ATOM   1508  CA  LYS   141      32.130  48.160  50.360  1.00  0.00           C  
ATOM   1509  HA  LYS   141      32.620  47.320  50.840  1.00  0.00           H  
ATOM   1510  CB  LYS   141      31.420  47.560  49.140  1.00  0.00           C  
ATOM   1511  HB1 LYS   141      30.910  48.360  48.620  1.00  0.00           H  
ATOM   1512  HB2 LYS   141      30.770  46.770  49.500  1.00  0.00           H  
ATOM   1513  CG  LYS   141      32.500  47.030  48.190  1.00  0.00           C  
ATOM   1514  HG1 LYS   141      33.170  46.280  48.630  1.00  0.00           H  
ATOM   1515  HG2 LYS   141      33.010  47.900  47.790  1.00  0.00           H  
ATOM   1516  CD  LYS   141      31.870  46.350  46.990  1.00  0.00           C  
ATOM   1517  HD1 LYS   141      31.270  47.040  46.410  1.00  0.00           H  
ATOM   1518  HD2 LYS   141      31.160  45.630  47.390  1.00  0.00           H  
ATOM   1519  CE  LYS   141      32.840  45.570  46.100  1.00  0.00           C  
ATOM   1520  HE1 LYS   141      33.030  44.600  46.560  1.00  0.00           H  
ATOM   1521  HE2 LYS   141      33.750  46.170  46.100  1.00  0.00           H  
ATOM   1522  NZ  LYS   141      32.290  45.390  44.750  1.00  0.00           N1+
ATOM   1523  HZ1 LYS   141      32.890  44.760  44.240  1.00  0.00           H  
ATOM   1524  HZ2 LYS   141      31.320  45.140  44.890  1.00  0.00           H  
ATOM   1525  HZ3 LYS   141      32.220  46.280  44.280  1.00  0.00           H  
ATOM   1526  C   LYS   141      33.200  49.190  50.060  1.00  0.00           C  
ATOM   1527  O   LYS   141      32.830  50.330  49.820  1.00  0.00           O  
ATOM   1528  N   LEU   142      34.470  48.800  50.060  1.00  0.00           N  
ATOM   1529  H   LEU   142      34.720  47.910  50.470  1.00  0.00           H  
ATOM   1530  CA  LEU   142      35.540  49.780  49.960  1.00  0.00           C  
ATOM   1531  HA  LEU   142      35.440  50.640  50.620  1.00  0.00           H  
ATOM   1532  CB  LEU   142      36.780  48.960  50.370  1.00  0.00           C  
ATOM   1533  HB1 LEU   142      37.050  48.250  49.600  1.00  0.00           H  
ATOM   1534  HB2 LEU   142      36.480  48.330  51.200  1.00  0.00           H  
ATOM   1535  CG  LEU   142      37.970  49.810  50.780  1.00  0.00           C  
ATOM   1536  HG  LEU   142      37.820  50.750  50.250  1.00  0.00           H  
ATOM   1537  CD1 LEU   142      38.150  50.200  52.250  1.00  0.00           C  
ATOM   1538 HD11 LEU   142      38.450  49.250  52.710  1.00  0.00           H  
ATOM   1539 HD12 LEU   142      38.950  50.940  52.280  1.00  0.00           H  
ATOM   1540 HD13 LEU   142      37.300  50.700  52.690  1.00  0.00           H  
ATOM   1541  CD2 LEU   142      39.200  49.110  50.210  1.00  0.00           C  
ATOM   1542 HD21 LEU   142      39.190  48.080  50.540  1.00  0.00           H  
ATOM   1543 HD22 LEU   142      39.270  49.140  49.120  1.00  0.00           H  
ATOM   1544 HD23 LEU   142      40.050  49.720  50.480  1.00  0.00           H  
ATOM   1545  C   LEU   142      35.680  50.410  48.580  1.00  0.00           C  
ATOM   1546  O   LEU   142      36.090  51.560  48.640  1.00  0.00           O  
ATOM   1547  N   GLU   143      35.440  49.710  47.480  1.00  0.00           N  
ATOM   1548  H   GLU   143      35.130  48.750  47.580  1.00  0.00           H  
ATOM   1549  CA  GLU   143      35.150  50.240  46.170  1.00  0.00           C  
ATOM   1550  HA  GLU   143      36.100  50.550  45.710  1.00  0.00           H  
ATOM   1551  CB  GLU   143      34.660  49.140  45.220  1.00  0.00           C  
ATOM   1552  HB1 GLU   143      33.820  48.670  45.740  1.00  0.00           H  
ATOM   1553  HB2 GLU   143      35.420  48.390  45.040  1.00  0.00           H  
ATOM   1554  CG  GLU   143      34.070  49.580  43.880  1.00  0.00           C  
ATOM   1555  HG1 GLU   143      34.890  49.990  43.300  1.00  0.00           H  
ATOM   1556  HG2 GLU   143      33.400  50.440  44.010  1.00  0.00           H  
ATOM   1557  CD  GLU   143      33.350  48.460  43.160  1.00  0.00           C  
ATOM   1558  OE1 GLU   143      33.670  48.240  41.970  1.00  0.00           O  
ATOM   1559  OE2 GLU   143      32.310  47.970  43.650  1.00  0.00           O1-
ATOM   1560  C   GLU   143      34.270  51.460  46.360  1.00  0.00           C  
ATOM   1561  O   GLU   143      34.530  52.510  45.780  1.00  0.00           O  
ATOM   1562  N   LYS   144      33.130  51.370  47.060  1.00  0.00           N  
ATOM   1563  H   LYS   144      32.930  50.470  47.480  1.00  0.00           H  
ATOM   1564  CA  LYS   144      32.090  52.380  47.140  1.00  0.00           C  
ATOM   1565  HA  LYS   144      31.900  52.840  46.170  1.00  0.00           H  
ATOM   1566  CB  LYS   144      30.780  51.780  47.660  1.00  0.00           C  
ATOM   1567  HB1 LYS   144      30.800  51.870  48.750  1.00  0.00           H  
ATOM   1568  HB2 LYS   144      30.650  50.710  47.510  1.00  0.00           H  
ATOM   1569  CG  LYS   144      29.610  52.580  47.110  1.00  0.00           C  
ATOM   1570  HG1 LYS   144      29.590  52.710  46.020  1.00  0.00           H  
ATOM   1571  HG2 LYS   144      29.810  53.600  47.420  1.00  0.00           H  
ATOM   1572  CD  LYS   144      28.300  51.950  47.580  1.00  0.00           C  
ATOM   1573  HD1 LYS   144      28.260  51.840  48.660  1.00  0.00           H  
ATOM   1574  HD2 LYS   144      28.180  50.920  47.240  1.00  0.00           H  
ATOM   1575  CE  LYS   144      27.100  52.800  47.140  1.00  0.00           C  
ATOM   1576  HE1 LYS   144      27.160  52.630  46.070  1.00  0.00           H  
ATOM   1577  HE2 LYS   144      27.230  53.860  47.380  1.00  0.00           H  
ATOM   1578  NZ  LYS   144      25.830  52.290  47.680  1.00  0.00           N1+
ATOM   1579  HZ1 LYS   144      25.090  52.780  47.190  1.00  0.00           H  
ATOM   1580  HZ2 LYS   144      25.680  51.320  47.430  1.00  0.00           H  
ATOM   1581  HZ3 LYS   144      25.690  52.400  48.680  1.00  0.00           H  
ATOM   1582  C   LYS   144      32.580  53.550  47.980  1.00  0.00           C  
ATOM   1583  O   LYS   144      32.200  54.690  47.730  1.00  0.00           O  
ATOM   1584  N   ILE   145      33.400  53.310  49.020  1.00  0.00           N  
ATOM   1585  H   ILE   145      33.480  52.340  49.250  1.00  0.00           H  
ATOM   1586  CA  ILE   145      34.130  54.290  49.790  1.00  0.00           C  
ATOM   1587  HA  ILE   145      33.480  55.110  50.110  1.00  0.00           H  
ATOM   1588  CB  ILE   145      34.730  53.660  51.040  1.00  0.00           C  
ATOM   1589  HB  ILE   145      35.380  52.850  50.700  1.00  0.00           H  
ATOM   1590  CG2 ILE   145      35.660  54.580  51.830  1.00  0.00           C  
ATOM   1591 HG21 ILE   145      36.510  54.000  52.220  1.00  0.00           H  
ATOM   1592 HG22 ILE   145      36.140  55.280  51.170  1.00  0.00           H  
ATOM   1593 HG23 ILE   145      35.070  55.100  52.590  1.00  0.00           H  
ATOM   1594  CG1 ILE   145      33.700  52.990  51.940  1.00  0.00           C  
ATOM   1595 HG11 ILE   145      32.960  52.380  51.420  1.00  0.00           H  
ATOM   1596 HG12 ILE   145      33.200  53.850  52.420  1.00  0.00           H  
ATOM   1597  CD  ILE   145      34.250  52.170  53.100  1.00  0.00           C  
ATOM   1598  HD1 ILE   145      34.770  51.250  52.830  1.00  0.00           H  
ATOM   1599  HD2 ILE   145      34.960  52.820  53.600  1.00  0.00           H  
ATOM   1600  HD3 ILE   145      33.410  51.990  53.770  1.00  0.00           H  
ATOM   1601  C   ILE   145      35.070  55.090  48.910  1.00  0.00           C  
ATOM   1602  O   ILE   145      34.980  56.310  48.820  1.00  0.00           O  
ATOM   1603  N   ILE   146      35.920  54.360  48.170  1.00  0.00           N  
ATOM   1604  H   ILE   146      35.880  53.360  48.240  1.00  0.00           H  
ATOM   1605  CA  ILE   146      36.910  54.800  47.210  1.00  0.00           C  
ATOM   1606  HA  ILE   146      37.630  55.400  47.770  1.00  0.00           H  
ATOM   1607  CB  ILE   146      37.750  53.630  46.700  1.00  0.00           C  
ATOM   1608  HB  ILE   146      37.060  52.810  46.470  1.00  0.00           H  
ATOM   1609  CG2 ILE   146      38.470  53.980  45.410  1.00  0.00           C  
ATOM   1610 HG21 ILE   146      37.770  54.340  44.650  1.00  0.00           H  
ATOM   1611 HG22 ILE   146      39.140  54.840  45.530  1.00  0.00           H  
ATOM   1612 HG23 ILE   146      39.060  53.160  45.000  1.00  0.00           H  
ATOM   1613  CG1 ILE   146      38.790  53.190  47.720  1.00  0.00           C  
ATOM   1614 HG11 ILE   146      38.340  52.910  48.660  1.00  0.00           H  
ATOM   1615 HG12 ILE   146      39.530  53.970  47.920  1.00  0.00           H  
ATOM   1616  CD  ILE   146      39.490  51.850  47.450  1.00  0.00           C  
ATOM   1617  HD1 ILE   146      40.060  51.660  48.360  1.00  0.00           H  
ATOM   1618  HD2 ILE   146      38.810  51.010  47.330  1.00  0.00           H  
ATOM   1619  HD3 ILE   146      40.110  51.920  46.560  1.00  0.00           H  
ATOM   1620  C   ILE   146      36.260  55.710  46.190  1.00  0.00           C  
ATOM   1621  O   ILE   146      36.510  56.910  46.080  1.00  0.00           O  
ATOM   1622  N   CYS   147      35.370  55.130  45.380  1.00  0.00           N  
ATOM   1623  H   CYS   147      35.180  54.150  45.550  1.00  0.00           H  
ATOM   1624  CA  CYS   147      34.790  55.760  44.220  1.00  0.00           C  
ATOM   1625  HA  CYS   147      35.630  56.050  43.590  1.00  0.00           H  
ATOM   1626  CB  CYS   147      34.030  54.740  43.370  1.00  0.00           C  
ATOM   1627  HB1 CYS   147      33.590  55.180  42.470  1.00  0.00           H  
ATOM   1628  HB2 CYS   147      33.210  54.310  43.950  1.00  0.00           H  
ATOM   1629  SG  CYS   147      35.030  53.340  42.840  1.00  0.00           S  
ATOM   1630  HG  CYS   147      35.250  52.760  44.020  1.00  0.00           H  
ATOM   1631  C   CYS   147      33.960  57.020  44.480  1.00  0.00           C  
ATOM   1632  O   CYS   147      33.740  57.860  43.610  1.00  0.00           O  
ATOM   1633  N   GLN   148      33.540  57.190  45.740  1.00  0.00           N  
ATOM   1634  H   GLN   148      33.810  56.480  46.400  1.00  0.00           H  
ATOM   1635  CA  GLN   148      32.870  58.370  46.240  1.00  0.00           C  
ATOM   1636  HA  GLN   148      32.430  58.830  45.370  1.00  0.00           H  
ATOM   1637  CB  GLN   148      31.710  57.940  47.130  1.00  0.00           C  
ATOM   1638  HB1 GLN   148      31.420  58.820  47.730  1.00  0.00           H  
ATOM   1639  HB2 GLN   148      32.060  57.130  47.770  1.00  0.00           H  
ATOM   1640  CG  GLN   148      30.440  57.590  46.360  1.00  0.00           C  
ATOM   1641  HG1 GLN   148      30.670  56.770  45.670  1.00  0.00           H  
ATOM   1642  HG2 GLN   148      30.030  58.460  45.860  1.00  0.00           H  
ATOM   1643  CD  GLN   148      29.420  57.190  47.430  1.00  0.00           C  
ATOM   1644  OE1 GLN   148      28.510  57.900  47.850  1.00  0.00           O  
ATOM   1645  NE2 GLN   148      29.670  56.090  48.140  1.00  0.00           N  
ATOM   1646 HE21 GLN   148      30.600  55.700  48.140  1.00  0.00           H  
ATOM   1647 HE22 GLN   148      29.310  55.980  49.080  1.00  0.00           H  
ATOM   1648  C   GLN   148      33.780  59.450  46.820  1.00  0.00           C  
ATOM   1649  O   GLN   148      33.290  60.530  47.140  1.00  0.00           O  
ATOM   1650  N   GLU   149      35.070  59.140  46.910  1.00  0.00           N  
ATOM   1651  H   GLU   149      35.400  58.190  46.750  1.00  0.00           H  
ATOM   1652  CA  GLU   149      36.040  60.160  47.290  1.00  0.00           C  
ATOM   1653  HA  GLU   149      35.480  61.080  47.460  1.00  0.00           H  
ATOM   1654  CB  GLU   149      36.760  59.750  48.570  1.00  0.00           C  
ATOM   1655  HB1 GLU   149      37.490  60.500  48.850  1.00  0.00           H  
ATOM   1656  HB2 GLU   149      37.150  58.760  48.320  1.00  0.00           H  
ATOM   1657  CG  GLU   149      35.960  59.600  49.860  1.00  0.00           C  
ATOM   1658  HG1 GLU   149      36.620  59.610  50.740  1.00  0.00           H  
ATOM   1659  HG2 GLU   149      35.530  58.600  49.800  1.00  0.00           H  
ATOM   1660  CD  GLU   149      34.870  60.640  50.080  1.00  0.00           C  
ATOM   1661  OE1 GLU   149      33.700  60.320  50.320  1.00  0.00           O  
ATOM   1662  OE2 GLU   149      35.160  61.850  49.990  1.00  0.00           O1-
ATOM   1663  C   GLU   149      37.080  60.400  46.200  1.00  0.00           C  
ATOM   1664  O   GLU   149      37.450  61.560  46.110  1.00  0.00           O  
ATOM   1665  N   ILE   150      37.570  59.500  45.360  1.00  0.00           N  
ATOM   1666  H   ILE   150      37.520  58.540  45.720  1.00  0.00           H  
ATOM   1667  CA  ILE   150      38.390  59.850  44.220  1.00  0.00           C  
ATOM   1668  HA  ILE   150      39.130  60.600  44.490  1.00  0.00           H  
ATOM   1669  CB  ILE   150      39.170  58.620  43.770  1.00  0.00           C  
ATOM   1670  HB  ILE   150      39.870  58.930  43.000  1.00  0.00           H  
ATOM   1671  CG2 ILE   150      40.090  58.130  44.890  1.00  0.00           C  
ATOM   1672 HG21 ILE   150      40.800  57.350  44.590  1.00  0.00           H  
ATOM   1673 HG22 ILE   150      40.670  58.980  45.250  1.00  0.00           H  
ATOM   1674 HG23 ILE   150      39.510  57.800  45.750  1.00  0.00           H  
ATOM   1675  CG1 ILE   150      38.360  57.510  43.100  1.00  0.00           C  
ATOM   1676 HG11 ILE   150      37.430  57.920  42.720  1.00  0.00           H  
ATOM   1677 HG12 ILE   150      38.110  56.710  43.780  1.00  0.00           H  
ATOM   1678  CD  ILE   150      39.180  56.790  42.040  1.00  0.00           C  
ATOM   1679  HD1 ILE   150      39.440  57.500  41.240  1.00  0.00           H  
ATOM   1680  HD2 ILE   150      40.080  56.470  42.580  1.00  0.00           H  
ATOM   1681  HD3 ILE   150      38.590  55.930  41.740  1.00  0.00           H  
ATOM   1682  C   ILE   150      37.550  60.570  43.180  1.00  0.00           C  
ATOM   1683  O   ILE   150      38.040  61.050  42.150  1.00  0.00           O  
ATOM   1684  N   SER   151      36.250  60.770  43.370  1.00  0.00           N  
ATOM   1685  H   SER   151      35.760  60.340  44.140  1.00  0.00           H  
ATOM   1686  CA  SER   151      35.460  61.710  42.590  1.00  0.00           C  
ATOM   1687  HA  SER   151      35.740  61.520  41.550  1.00  0.00           H  
ATOM   1688  CB  SER   151      33.970  61.440  42.800  1.00  0.00           C  
ATOM   1689  HB1 SER   151      33.770  60.370  42.710  1.00  0.00           H  
ATOM   1690  HB2 SER   151      33.280  62.050  42.220  1.00  0.00           H  
ATOM   1691  OG  SER   151      33.620  61.790  44.110  1.00  0.00           O  
ATOM   1692  HG  SER   151      32.770  61.400  44.290  1.00  0.00           H  
ATOM   1693  C   SER   151      35.800  63.190  42.790  1.00  0.00           C  
ATOM   1694  O   SER   151      35.780  63.950  41.830  1.00  0.00           O  
ATOM   1695  N   THR   152      36.290  63.470  44.010  1.00  0.00           N  
ATOM   1696  H   THR   152      36.280  62.660  44.610  1.00  0.00           H  
ATOM   1697  CA  THR   152      36.870  64.720  44.460  1.00  0.00           C  
ATOM   1698  HA  THR   152      36.200  65.480  44.070  1.00  0.00           H  
ATOM   1699  CB  THR   152      36.910  64.840  45.980  1.00  0.00           C  
ATOM   1700  HB  THR   152      37.720  64.140  46.230  1.00  0.00           H  
ATOM   1701  CG2 THR   152      37.300  66.180  46.580  1.00  0.00           C  
ATOM   1702 HG21 THR   152      37.410  66.040  47.660  1.00  0.00           H  
ATOM   1703 HG22 THR   152      38.260  66.540  46.210  1.00  0.00           H  
ATOM   1704 HG23 THR   152      36.550  66.970  46.470  1.00  0.00           H  
ATOM   1705  OG1 THR   152      35.690  64.510  46.590  1.00  0.00           O  
ATOM   1706  HG1 THR   152      35.030  65.020  46.110  1.00  0.00           H  
ATOM   1707  C   THR   152      38.190  65.060  43.800  1.00  0.00           C  
ATOM   1708  O   THR   152      38.360  66.220  43.420  1.00  0.00           O  
ATOM   1709  N   LEU   153      39.130  64.110  43.720  1.00  0.00           N  
ATOM   1710  H   LEU   153      38.830  63.170  43.930  1.00  0.00           H  
ATOM   1711  CA  LEU   153      40.280  64.250  42.860  1.00  0.00           C  
ATOM   1712  HA  LEU   153      40.910  65.030  43.280  1.00  0.00           H  
ATOM   1713  CB  LEU   153      41.060  62.950  42.880  1.00  0.00           C  
ATOM   1714  HB1 LEU   153      40.430  62.080  42.700  1.00  0.00           H  
ATOM   1715  HB2 LEU   153      41.410  62.870  43.910  1.00  0.00           H  
ATOM   1716  CG  LEU   153      42.180  62.910  41.840  1.00  0.00           C  
ATOM   1717  HG  LEU   153      41.870  63.020  40.810  1.00  0.00           H  
ATOM   1718  CD1 LEU   153      43.420  63.770  42.100  1.00  0.00           C  
ATOM   1719 HD11 LEU   153      43.280  64.840  41.900  1.00  0.00           H  
ATOM   1720 HD12 LEU   153      43.690  63.650  43.150  1.00  0.00           H  
ATOM   1721 HD13 LEU   153      44.240  63.450  41.460  1.00  0.00           H  
ATOM   1722  CD2 LEU   153      42.760  61.500  41.820  1.00  0.00           C  
ATOM   1723 HD21 LEU   153      41.930  60.830  41.590  1.00  0.00           H  
ATOM   1724 HD22 LEU   153      43.500  61.350  41.030  1.00  0.00           H  
ATOM   1725 HD23 LEU   153      43.140  61.190  42.800  1.00  0.00           H  
ATOM   1726  C   LEU   153      39.980  64.760  41.450  1.00  0.00           C  
ATOM   1727  O   LEU   153      40.530  65.760  41.030  1.00  0.00           O  
ATOM   1728  N   CYS   154      39.180  63.940  40.760  1.00  0.00           N  
ATOM   1729  H   CYS   154      38.930  63.040  41.160  1.00  0.00           H  
ATOM   1730  CA  CYS   154      38.810  64.050  39.360  1.00  0.00           C  
ATOM   1731  HA  CYS   154      39.690  64.150  38.730  1.00  0.00           H  
ATOM   1732  CB  CYS   154      37.890  62.900  38.970  1.00  0.00           C  
ATOM   1733  HB1 CYS   154      37.660  62.970  37.900  1.00  0.00           H  
ATOM   1734  HB2 CYS   154      36.980  62.890  39.580  1.00  0.00           H  
ATOM   1735  SG  CYS   154      38.760  61.340  39.310  1.00  0.00           S  
ATOM   1736  HG  CYS   154      38.370  60.860  40.490  1.00  0.00           H  
ATOM   1737  C   CYS   154      38.130  65.370  39.070  1.00  0.00           C  
ATOM   1738  O   CYS   154      38.060  65.700  37.890  1.00  0.00           O  
ATOM   1739  N   ASP   155      37.530  66.090  40.030  1.00  0.00           N  
ATOM   1740  H   ASP   155      37.460  65.810  40.990  1.00  0.00           H  
ATOM   1741  CA  ASP   155      37.000  67.430  39.850  1.00  0.00           C  
ATOM   1742  HA  ASP   155      36.430  67.390  38.920  1.00  0.00           H  
ATOM   1743  CB  ASP   155      35.980  67.670  40.960  1.00  0.00           C  
ATOM   1744  HB1 ASP   155      36.430  67.530  41.940  1.00  0.00           H  
ATOM   1745  HB2 ASP   155      35.180  66.920  40.950  1.00  0.00           H  
ATOM   1746  CG  ASP   155      35.260  69.000  40.840  1.00  0.00           C  
ATOM   1747  OD1 ASP   155      35.690  69.940  41.570  1.00  0.00           O  
ATOM   1748  OD2 ASP   155      34.240  68.990  40.110  1.00  0.00           O1-
ATOM   1749  C   ASP   155      38.090  68.480  39.840  1.00  0.00           C  
ATOM   1750  O   ASP   155      38.080  69.300  38.920  1.00  0.00           O  
ATOM   1751  N   MET   156      39.130  68.470  40.690  1.00  0.00           N  
ATOM   1752  H   MET   156      39.040  67.850  41.480  1.00  0.00           H  
ATOM   1753  CA  MET   156      40.310  69.300  40.600  1.00  0.00           C  
ATOM   1754  HA  MET   156      40.170  70.380  40.570  1.00  0.00           H  
ATOM   1755  CB  MET   156      41.210  69.010  41.790  1.00  0.00           C  
ATOM   1756  HB1 MET   156      42.190  69.480  41.670  1.00  0.00           H  
ATOM   1757  HB2 MET   156      41.400  67.930  41.760  1.00  0.00           H  
ATOM   1758  CG  MET   156      40.580  69.410  43.120  1.00  0.00           C  
ATOM   1759  HG1 MET   156      39.610  68.940  43.290  1.00  0.00           H  
ATOM   1760  HG2 MET   156      40.330  70.470  43.100  1.00  0.00           H  
ATOM   1761  SD  MET   156      41.660  69.050  44.530  1.00  0.00           S  
ATOM   1762  CE  MET   156      40.930  67.550  45.210  1.00  0.00           C  
ATOM   1763  HE1 MET   156      39.840  67.610  45.160  1.00  0.00           H  
ATOM   1764  HE2 MET   156      41.260  66.730  44.580  1.00  0.00           H  
ATOM   1765  HE3 MET   156      41.200  67.290  46.230  1.00  0.00           H  
ATOM   1766  C   MET   156      40.990  69.140  39.250  1.00  0.00           C  
ATOM   1767  O   MET   156      41.310  70.140  38.600  1.00  0.00           O  
ATOM   1768  N   LEU   157      41.100  67.930  38.700  1.00  0.00           N  
ATOM   1769  H   LEU   157      40.850  67.150  39.280  1.00  0.00           H  
ATOM   1770  CA  LEU   157      41.800  67.690  37.440  1.00  0.00           C  
ATOM   1771  HA  LEU   157      42.690  68.300  37.280  1.00  0.00           H  
ATOM   1772  CB  LEU   157      42.200  66.210  37.410  1.00  0.00           C  
ATOM   1773  HB1 LEU   157      42.650  66.030  36.430  1.00  0.00           H  
ATOM   1774  HB2 LEU   157      41.310  65.600  37.570  1.00  0.00           H  
ATOM   1775  CG  LEU   157      43.240  65.660  38.380  1.00  0.00           C  
ATOM   1776  HG  LEU   157      42.750  65.750  39.350  1.00  0.00           H  
ATOM   1777  CD1 LEU   157      43.520  64.180  38.130  1.00  0.00           C  
ATOM   1778 HD11 LEU   157      44.120  64.070  37.220  1.00  0.00           H  
ATOM   1779 HD12 LEU   157      43.980  63.640  38.960  1.00  0.00           H  
ATOM   1780 HD13 LEU   157      42.600  63.660  37.860  1.00  0.00           H  
ATOM   1781  CD2 LEU   157      44.520  66.490  38.430  1.00  0.00           C  
ATOM   1782 HD21 LEU   157      44.340  67.540  38.690  1.00  0.00           H  
ATOM   1783 HD22 LEU   157      45.090  66.170  39.300  1.00  0.00           H  
ATOM   1784 HD23 LEU   157      45.140  66.330  37.540  1.00  0.00           H  
ATOM   1785  C   LEU   157      40.900  67.980  36.250  1.00  0.00           C  
ATOM   1786  O   LEU   157      41.510  68.150  35.200  1.00  0.00           O  
ATOM   1787  N   ALA   158      39.580  68.080  36.390  1.00  0.00           N  
ATOM   1788  H   ALA   158      39.120  67.850  37.260  1.00  0.00           H  
ATOM   1789  CA  ALA   158      38.780  68.690  35.340  1.00  0.00           C  
ATOM   1790  HA  ALA   158      39.110  68.310  34.370  1.00  0.00           H  
ATOM   1791  CB  ALA   158      37.360  68.140  35.430  1.00  0.00           C  
ATOM   1792  HB1 ALA   158      36.810  68.640  34.640  1.00  0.00           H  
ATOM   1793  HB2 ALA   158      37.300  67.100  35.110  1.00  0.00           H  
ATOM   1794  HB3 ALA   158      36.970  68.340  36.440  1.00  0.00           H  
ATOM   1795  C   ALA   158      38.950  70.190  35.390  1.00  0.00           C  
ATOM   1796  O   ALA   158      38.890  70.810  34.340  1.00  0.00           O  
ATOM   1797  N   THR   159      39.100  70.920  36.490  1.00  0.00           N  
ATOM   1798  H   THR   159      39.080  70.370  37.350  1.00  0.00           H  
ATOM   1799  CA  THR   159      39.300  72.350  36.630  1.00  0.00           C  
ATOM   1800  HA  THR   159      38.500  72.850  36.090  1.00  0.00           H  
ATOM   1801  CB  THR   159      39.260  72.800  38.090  1.00  0.00           C  
ATOM   1802  HB  THR   159      40.020  72.280  38.680  1.00  0.00           H  
ATOM   1803  CG2 THR   159      39.360  74.300  38.340  1.00  0.00           C  
ATOM   1804 HG21 THR   159      39.030  74.540  39.360  1.00  0.00           H  
ATOM   1805 HG22 THR   159      40.390  74.580  38.210  1.00  0.00           H  
ATOM   1806 HG23 THR   159      38.580  74.760  37.720  1.00  0.00           H  
ATOM   1807  OG1 THR   159      38.040  72.360  38.630  1.00  0.00           O  
ATOM   1808  HG1 THR   159      38.010  72.510  39.570  1.00  0.00           H  
ATOM   1809  C   THR   159      40.620  72.820  36.020  1.00  0.00           C  
ATOM   1810  O   THR   159      40.700  73.840  35.350  1.00  0.00           O  
ATOM   1811  N   HISD  160      41.630  71.980  36.260  1.00  0.00           N  
ATOM   1812  H   HISD  160      41.450  71.220  36.890  1.00  0.00           H  
ATOM   1813  CA  HISD  160      42.950  72.140  35.690  1.00  0.00           C  
ATOM   1814  HA  HISD  160      43.110  73.220  35.590  1.00  0.00           H  
ATOM   1815  CB  HISD  160      43.950  71.720  36.770  1.00  0.00           C  
ATOM   1816  HB1 HISD  160      45.000  71.800  36.470  1.00  0.00           H  
ATOM   1817  HB2 HISD  160      43.640  70.720  37.060  1.00  0.00           H  
ATOM   1818  CG  HISD  160      43.950  72.560  38.010  1.00  0.00           C  
ATOM   1819  ND1 HISD  160      43.960  73.940  38.190  1.00  0.00           N  
ATOM   1820  HD1 HISD  160      44.180  74.620  37.480  1.00  0.00           H  
ATOM   1821  CE1 HISD  160      43.880  74.190  39.500  1.00  0.00           C  
ATOM   1822  HE1 HISD  160      43.980  75.170  39.960  1.00  0.00           H  
ATOM   1823  NE2 HISD  160      43.700  73.080  40.220  1.00  0.00           N  
ATOM   1824  CD2 HISD  160      43.720  72.060  39.270  1.00  0.00           C  
ATOM   1825  HD2 HISD  160      43.500  71.040  39.560  1.00  0.00           H  
ATOM   1826  C   HISD  160      43.300  71.620  34.300  1.00  0.00           C  
ATOM   1827  O   HISD  160      44.420  71.640  33.780  1.00  0.00           O  
ATOM   1828  N   ASN   161      42.250  71.130  33.630  1.00  0.00           N  
ATOM   1829  H   ASN   161      41.330  71.310  33.990  1.00  0.00           H  
ATOM   1830  CA  ASN   161      42.300  70.850  32.210  1.00  0.00           C  
ATOM   1831  HA  ASN   161      42.930  69.970  32.080  1.00  0.00           H  
ATOM   1832  CB  ASN   161      40.840  70.670  31.780  1.00  0.00           C  
ATOM   1833  HB1 ASN   161      40.210  71.470  32.180  1.00  0.00           H  
ATOM   1834  HB2 ASN   161      40.370  69.790  32.220  1.00  0.00           H  
ATOM   1835  CG  ASN   161      40.690  70.670  30.270  1.00  0.00           C  
ATOM   1836  OD1 ASN   161      41.020  69.710  29.570  1.00  0.00           O  
ATOM   1837  ND2 ASN   161      40.230  71.700  29.560  1.00  0.00           N  
ATOM   1838 HD21 ASN   161      39.860  72.510  30.030  1.00  0.00           H  
ATOM   1839 HD22 ASN   161      40.070  71.660  28.560  1.00  0.00           H  
ATOM   1840  C   ASN   161      42.980  72.000  31.500  1.00  0.00           C  
ATOM   1841  O   ASN   161      42.580  73.150  31.660  1.00  0.00           O  
ATOM   1842  N   GLY   162      44.050  71.710  30.750  1.00  0.00           N  
ATOM   1843  H   GLY   162      44.290  70.740  30.840  1.00  0.00           H  
ATOM   1844  CA  GLY   162      44.790  72.690  30.000  1.00  0.00           C  
ATOM   1845  HA1 GLY   162      44.190  73.600  29.860  1.00  0.00           H  
ATOM   1846  HA2 GLY   162      45.110  72.290  29.040  1.00  0.00           H  
ATOM   1847  C   GLY   162      46.060  73.250  30.630  1.00  0.00           C  
ATOM   1848  O   GLY   162      46.650  74.220  30.150  1.00  0.00           O  
ATOM   1849  N   GLN   163      46.570  72.710  31.730  1.00  0.00           N  
ATOM   1850  H   GLN   163      46.040  72.000  32.220  1.00  0.00           H  
ATOM   1851  CA  GLN   163      47.710  73.230  32.480  1.00  0.00           C  
ATOM   1852  HA  GLN   163      48.040  74.160  32.020  1.00  0.00           H  
ATOM   1853  CB  GLN   163      47.130  73.560  33.860  1.00  0.00           C  
ATOM   1854  HB1 GLN   163      47.980  73.670  34.540  1.00  0.00           H  
ATOM   1855  HB2 GLN   163      46.740  72.640  34.300  1.00  0.00           H  
ATOM   1856  CG  GLN   163      46.140  74.710  33.880  1.00  0.00           C  
ATOM   1857  HG1 GLN   163      45.180  74.410  33.430  1.00  0.00           H  
ATOM   1858  HG2 GLN   163      46.510  75.610  33.390  1.00  0.00           H  
ATOM   1859  CD  GLN   163      45.910  75.080  35.340  1.00  0.00           C  
ATOM   1860  OE1 GLN   163      44.780  75.110  35.800  1.00  0.00           O  
ATOM   1861  NE2 GLN   163      46.910  75.390  36.170  1.00  0.00           N  
ATOM   1862 HE21 GLN   163      47.890  75.360  35.890  1.00  0.00           H  
ATOM   1863 HE22 GLN   163      46.660  75.760  37.070  1.00  0.00           H  
ATOM   1864  C   GLN   163      48.860  72.250  32.630  1.00  0.00           C  
ATOM   1865  O   GLN   163      48.700  71.040  32.430  1.00  0.00           O  
ATOM   1866  N   SER   164      50.010  72.700  33.150  1.00  0.00           N  
ATOM   1867  H   SER   164      50.140  73.660  33.410  1.00  0.00           H  
ATOM   1868  CA  SER   164      51.080  71.970  33.790  1.00  0.00           C  
ATOM   1869  HA  SER   164      50.930  70.930  33.480  1.00  0.00           H  
ATOM   1870  CB  SER   164      52.440  72.390  33.250  1.00  0.00           C  
ATOM   1871  HB1 SER   164      53.160  71.770  33.790  1.00  0.00           H  
ATOM   1872  HB2 SER   164      52.700  73.430  33.410  1.00  0.00           H  
ATOM   1873  OG  SER   164      52.540  71.920  31.930  1.00  0.00           O  
ATOM   1874  HG  SER   164      51.940  72.440  31.370  1.00  0.00           H  
ATOM   1875  C   SER   164      50.960  72.130  35.300  1.00  0.00           C  
ATOM   1876  O   SER   164      51.280  73.210  35.760  1.00  0.00           O  
ATOM   1877  N   ILE   165      50.450  71.120  36.010  1.00  0.00           N  
ATOM   1878  H   ILE   165      50.180  70.240  35.590  1.00  0.00           H  
ATOM   1879  CA  ILE   165      50.280  71.110  37.450  1.00  0.00           C  
ATOM   1880  HA  ILE   165      50.700  72.060  37.800  1.00  0.00           H  
ATOM   1881  CB  ILE   165      48.820  71.120  37.890  1.00  0.00           C  
ATOM   1882  HB  ILE   165      48.810  71.330  38.960  1.00  0.00           H  
ATOM   1883  CG2 ILE   165      48.200  72.410  37.330  1.00  0.00           C  
ATOM   1884 HG21 ILE   165      48.020  72.300  36.260  1.00  0.00           H  
ATOM   1885 HG22 ILE   165      47.240  72.470  37.830  1.00  0.00           H  
ATOM   1886 HG23 ILE   165      48.710  73.310  37.640  1.00  0.00           H  
ATOM   1887  CG1 ILE   165      48.080  69.900  37.350  1.00  0.00           C  
ATOM   1888 HG11 ILE   165      48.720  69.070  37.650  1.00  0.00           H  
ATOM   1889 HG12 ILE   165      47.890  69.830  36.280  1.00  0.00           H  
ATOM   1890  CD  ILE   165      46.790  69.590  38.090  1.00  0.00           C  
ATOM   1891  HD1 ILE   165      46.450  68.730  37.520  1.00  0.00           H  
ATOM   1892  HD2 ILE   165      47.000  69.430  39.150  1.00  0.00           H  
ATOM   1893  HD3 ILE   165      46.120  70.450  38.040  1.00  0.00           H  
ATOM   1894  C   ILE   165      51.060  70.010  38.170  1.00  0.00           C  
ATOM   1895  O   ILE   165      51.450  69.010  37.560  1.00  0.00           O  
ATOM   1896  N   ASP   166      51.080  70.110  39.480  1.00  0.00           N  
ATOM   1897  H   ASP   166      50.740  70.940  39.960  1.00  0.00           H  
ATOM   1898  CA  ASP   166      51.280  69.010  40.410  1.00  0.00           C  
ATOM   1899  HA  ASP   166      51.900  68.240  39.950  1.00  0.00           H  
ATOM   1900  CB  ASP   166      51.970  69.470  41.680  1.00  0.00           C  
ATOM   1901  HB1 ASP   166      51.450  70.270  42.210  1.00  0.00           H  
ATOM   1902  HB2 ASP   166      52.960  69.790  41.360  1.00  0.00           H  
ATOM   1903  CG  ASP   166      52.290  68.380  42.700  1.00  0.00           C  
ATOM   1904  OD1 ASP   166      52.240  67.150  42.480  1.00  0.00           O  
ATOM   1905  OD2 ASP   166      52.780  68.870  43.740  1.00  0.00           O1-
ATOM   1906  C   ASP   166      49.920  68.440  40.820  1.00  0.00           C  
ATOM   1907  O   ASP   166      48.950  69.180  40.970  1.00  0.00           O  
ATOM   1908  N   ILE   167      49.810  67.160  41.180  1.00  0.00           N  
ATOM   1909  H   ILE   167      50.640  66.590  41.280  1.00  0.00           H  
ATOM   1910  CA  ILE   167      48.670  66.440  41.690  1.00  0.00           C  
ATOM   1911  HA  ILE   167      47.820  67.120  41.770  1.00  0.00           H  
ATOM   1912  CB  ILE   167      48.180  65.270  40.840  1.00  0.00           C  
ATOM   1913  HB  ILE   167      47.190  64.970  41.210  1.00  0.00           H  
ATOM   1914  CG2 ILE   167      47.970  65.710  39.400  1.00  0.00           C  
ATOM   1915 HG21 ILE   167      48.950  65.920  38.970  1.00  0.00           H  
ATOM   1916 HG22 ILE   167      47.420  65.020  38.760  1.00  0.00           H  
ATOM   1917 HG23 ILE   167      47.460  66.660  39.250  1.00  0.00           H  
ATOM   1918  CG1 ILE   167      48.980  63.970  40.910  1.00  0.00           C  
ATOM   1919 HG11 ILE   167      48.900  63.640  41.950  1.00  0.00           H  
ATOM   1920 HG12 ILE   167      50.010  64.210  40.640  1.00  0.00           H  
ATOM   1921  CD  ILE   167      48.450  62.820  40.070  1.00  0.00           C  
ATOM   1922  HD1 ILE   167      47.380  62.760  40.190  1.00  0.00           H  
ATOM   1923  HD2 ILE   167      48.760  63.100  39.070  1.00  0.00           H  
ATOM   1924  HD3 ILE   167      49.130  62.030  40.420  1.00  0.00           H  
ATOM   1925  C   ILE   167      48.920  65.910  43.090  1.00  0.00           C  
ATOM   1926  O   ILE   167      47.940  65.340  43.560  1.00  0.00           O  
ATOM   1927  N   SER   168      49.990  66.220  43.820  1.00  0.00           N  
ATOM   1928  H   SER   168      50.800  66.560  43.310  1.00  0.00           H  
ATOM   1929  CA  SER   168      50.190  65.690  45.160  1.00  0.00           C  
ATOM   1930  HA  SER   168      50.370  64.620  45.240  1.00  0.00           H  
ATOM   1931  CB  SER   168      51.500  66.360  45.610  1.00  0.00           C  
ATOM   1932  HB1 SER   168      51.600  66.020  46.650  1.00  0.00           H  
ATOM   1933  HB2 SER   168      51.500  67.440  45.620  1.00  0.00           H  
ATOM   1934  OG  SER   168      52.570  65.780  44.900  1.00  0.00           O  
ATOM   1935  HG  SER   168      52.620  66.220  44.050  1.00  0.00           H  
ATOM   1936  C   SER   168      49.170  66.040  46.230  1.00  0.00           C  
ATOM   1937  O   SER   168      48.830  65.180  47.040  1.00  0.00           O  
ATOM   1938  N   PHE   169      48.610  67.250  46.220  1.00  0.00           N  
ATOM   1939  H   PHE   169      48.830  67.930  45.500  1.00  0.00           H  
ATOM   1940  CA  PHE   169      47.530  67.680  47.080  1.00  0.00           C  
ATOM   1941  HA  PHE   169      47.680  67.110  47.990  1.00  0.00           H  
ATOM   1942  CB  PHE   169      47.590  69.190  47.330  1.00  0.00           C  
ATOM   1943  HB1 PHE   169      47.490  69.880  46.490  1.00  0.00           H  
ATOM   1944  HB2 PHE   169      48.610  69.400  47.640  1.00  0.00           H  
ATOM   1945  CG  PHE   169      46.670  69.600  48.460  1.00  0.00           C  
ATOM   1946  CD1 PHE   169      45.360  69.980  48.150  1.00  0.00           C  
ATOM   1947  HD1 PHE   169      45.070  70.140  47.120  1.00  0.00           H  
ATOM   1948  CE1 PHE   169      44.560  70.440  49.200  1.00  0.00           C  
ATOM   1949  HE1 PHE   169      43.530  70.700  48.970  1.00  0.00           H  
ATOM   1950  CZ  PHE   169      45.030  70.440  50.510  1.00  0.00           C  
ATOM   1951  HZ  PHE   169      44.390  70.770  51.310  1.00  0.00           H  
ATOM   1952  CE2 PHE   169      46.360  70.090  50.820  1.00  0.00           C  
ATOM   1953  HE2 PHE   169      46.670  70.160  51.850  1.00  0.00           H  
ATOM   1954  CD2 PHE   169      47.180  69.680  49.760  1.00  0.00           C  
ATOM   1955  HD2 PHE   169      48.160  69.300  49.980  1.00  0.00           H  
ATOM   1956  C   PHE   169      46.170  67.130  46.640  1.00  0.00           C  
ATOM   1957  O   PHE   169      45.400  66.670  47.480  1.00  0.00           O  
ATOM   1958  N   PRO   170      45.890  67.140  45.340  1.00  0.00           N  
ATOM   1959  CD  PRO   170      46.370  68.120  44.380  1.00  0.00           C  
ATOM   1960  HD1 PRO   170      47.290  67.660  44.040  1.00  0.00           H  
ATOM   1961  HD2 PRO   170      46.540  69.100  44.820  1.00  0.00           H  
ATOM   1962  CG  PRO   170      45.300  68.250  43.290  1.00  0.00           C  
ATOM   1963  HG1 PRO   170      45.710  68.340  42.290  1.00  0.00           H  
ATOM   1964  HG2 PRO   170      44.690  69.150  43.420  1.00  0.00           H  
ATOM   1965  CB  PRO   170      44.520  66.940  43.380  1.00  0.00           C  
ATOM   1966  HB1 PRO   170      45.060  66.220  42.760  1.00  0.00           H  
ATOM   1967  HB2 PRO   170      43.480  67.030  43.040  1.00  0.00           H  
ATOM   1968  CA  PRO   170      44.660  66.560  44.850  1.00  0.00           C  
ATOM   1969  HA  PRO   170      43.800  66.980  45.360  1.00  0.00           H  
ATOM   1970  C   PRO   170      44.620  65.060  45.090  1.00  0.00           C  
ATOM   1971  O   PRO   170      43.550  64.670  45.540  1.00  0.00           O  
ATOM   1972  N   VAL   171      45.750  64.350  45.000  1.00  0.00           N  
ATOM   1973  H   VAL   171      46.550  64.820  44.590  1.00  0.00           H  
ATOM   1974  CA  VAL   171      45.760  62.970  45.430  1.00  0.00           C  
ATOM   1975  HA  VAL   171      44.860  62.520  45.020  1.00  0.00           H  
ATOM   1976  CB  VAL   171      46.960  62.250  44.820  1.00  0.00           C  
ATOM   1977  HB  VAL   171      47.860  62.820  45.050  1.00  0.00           H  
ATOM   1978  CG1 VAL   171      47.280  60.920  45.490  1.00  0.00           C  
ATOM   1979 HG11 VAL   171      47.650  61.030  46.510  1.00  0.00           H  
ATOM   1980 HG12 VAL   171      46.370  60.290  45.540  1.00  0.00           H  
ATOM   1981 HG13 VAL   171      48.010  60.370  44.890  1.00  0.00           H  
ATOM   1982  CG2 VAL   171      46.870  62.090  43.310  1.00  0.00           C  
ATOM   1983 HG21 VAL   171      46.310  61.180  43.070  1.00  0.00           H  
ATOM   1984 HG22 VAL   171      46.380  62.970  42.870  1.00  0.00           H  
ATOM   1985 HG23 VAL   171      47.860  61.890  42.910  1.00  0.00           H  
ATOM   1986  C   VAL   171      45.570  62.890  46.940  1.00  0.00           C  
ATOM   1987  O   VAL   171      44.770  62.080  47.380  1.00  0.00           O  
ATOM   1988  N   PHE   172      46.360  63.640  47.720  1.00  0.00           N  
ATOM   1989  H   PHE   172      47.100  64.220  47.360  1.00  0.00           H  
ATOM   1990  CA  PHE   172      46.280  63.690  49.170  1.00  0.00           C  
ATOM   1991  HA  PHE   172      46.540  62.710  49.560  1.00  0.00           H  
ATOM   1992  CB  PHE   172      47.230  64.740  49.740  1.00  0.00           C  
ATOM   1993  HB1 PHE   172      46.870  65.700  49.370  1.00  0.00           H  
ATOM   1994  HB2 PHE   172      48.190  64.470  49.280  1.00  0.00           H  
ATOM   1995  CG  PHE   172      47.410  64.730  51.240  1.00  0.00           C  
ATOM   1996  CD1 PHE   172      48.470  64.110  51.900  1.00  0.00           C  
ATOM   1997  HD1 PHE   172      49.170  63.440  51.400  1.00  0.00           H  
ATOM   1998  CE1 PHE   172      48.500  63.960  53.290  1.00  0.00           C  
ATOM   1999  HE1 PHE   172      49.210  63.320  53.790  1.00  0.00           H  
ATOM   2000  CZ  PHE   172      47.520  64.560  54.080  1.00  0.00           C  
ATOM   2001  HZ  PHE   172      47.510  64.350  55.140  1.00  0.00           H  
ATOM   2002  CE2 PHE   172      46.560  65.390  53.460  1.00  0.00           C  
ATOM   2003  HE2 PHE   172      45.800  65.910  54.010  1.00  0.00           H  
ATOM   2004  CD2 PHE   172      46.580  65.500  52.060  1.00  0.00           C  
ATOM   2005  HD2 PHE   172      45.770  66.060  51.630  1.00  0.00           H  
ATOM   2006  C   PHE   172      44.860  63.900  49.670  1.00  0.00           C  
ATOM   2007  O   PHE   172      44.490  63.110  50.530  1.00  0.00           O  
ATOM   2008  N   VAL   173      43.990  64.760  49.090  1.00  0.00           N  
ATOM   2009  H   VAL   173      44.400  65.380  48.410  1.00  0.00           H  
ATOM   2010  CA  VAL   173      42.670  65.020  49.600  1.00  0.00           C  
ATOM   2011  HA  VAL   173      42.730  65.440  50.600  1.00  0.00           H  
ATOM   2012  CB  VAL   173      41.950  66.100  48.790  1.00  0.00           C  
ATOM   2013  HB  VAL   173      42.050  65.680  47.790  1.00  0.00           H  
ATOM   2014  CG1 VAL   173      40.450  66.200  49.050  1.00  0.00           C  
ATOM   2015 HG11 VAL   173      40.020  67.110  48.620  1.00  0.00           H  
ATOM   2016 HG12 VAL   173      39.910  65.400  48.540  1.00  0.00           H  
ATOM   2017 HG13 VAL   173      40.140  66.140  50.090  1.00  0.00           H  
ATOM   2018  CG2 VAL   173      42.590  67.480  48.770  1.00  0.00           C  
ATOM   2019 HG21 VAL   173      42.540  67.910  47.770  1.00  0.00           H  
ATOM   2020 HG22 VAL   173      41.980  68.120  49.400  1.00  0.00           H  
ATOM   2021 HG23 VAL   173      43.610  67.410  49.140  1.00  0.00           H  
ATOM   2022  C   VAL   173      41.860  63.730  49.650  1.00  0.00           C  
ATOM   2023  O   VAL   173      41.310  63.400  50.690  1.00  0.00           O  
ATOM   2024  N   ALA   174      41.840  63.000  48.530  1.00  0.00           N  
ATOM   2025  H   ALA   174      42.390  63.330  47.750  1.00  0.00           H  
ATOM   2026  CA  ALA   174      40.870  61.970  48.250  1.00  0.00           C  
ATOM   2027  HA  ALA   174      39.880  62.330  48.550  1.00  0.00           H  
ATOM   2028  CB  ALA   174      40.890  61.630  46.760  1.00  0.00           C  
ATOM   2029  HB1 ALA   174      41.870  61.300  46.410  1.00  0.00           H  
ATOM   2030  HB2 ALA   174      40.110  60.880  46.710  1.00  0.00           H  
ATOM   2031  HB3 ALA   174      40.580  62.530  46.230  1.00  0.00           H  
ATOM   2032  C   ALA   174      41.270  60.740  49.030  1.00  0.00           C  
ATOM   2033  O   ALA   174      40.390  60.120  49.640  1.00  0.00           O  
ATOM   2034  N   VAL   175      42.560  60.390  49.090  1.00  0.00           N  
ATOM   2035  H   VAL   175      43.170  60.900  48.480  1.00  0.00           H  
ATOM   2036  CA  VAL   175      43.020  59.250  49.860  1.00  0.00           C  
ATOM   2037  HA  VAL   175      42.380  58.450  49.450  1.00  0.00           H  
ATOM   2038  CB  VAL   175      44.430  58.830  49.460  1.00  0.00           C  
ATOM   2039  HB  VAL   175      44.520  57.900  50.020  1.00  0.00           H  
ATOM   2040  CG1 VAL   175      44.600  58.610  47.960  1.00  0.00           C  
ATOM   2041 HG11 VAL   175      44.530  57.550  47.740  1.00  0.00           H  
ATOM   2042 HG12 VAL   175      43.860  59.070  47.300  1.00  0.00           H  
ATOM   2043 HG13 VAL   175      45.560  58.890  47.510  1.00  0.00           H  
ATOM   2044  CG2 VAL   175      45.550  59.770  49.900  1.00  0.00           C  
ATOM   2045 HG21 VAL   175      45.550  60.760  49.450  1.00  0.00           H  
ATOM   2046 HG22 VAL   175      45.450  59.990  50.960  1.00  0.00           H  
ATOM   2047 HG23 VAL   175      46.510  59.260  49.780  1.00  0.00           H  
ATOM   2048  C   VAL   175      42.960  59.490  51.360  1.00  0.00           C  
ATOM   2049  O   VAL   175      42.840  58.500  52.080  1.00  0.00           O  
ATOM   2050  N   THR   176      43.130  60.710  51.890  1.00  0.00           N  
ATOM   2051  H   THR   176      43.480  61.500  51.370  1.00  0.00           H  
ATOM   2052  CA  THR   176      42.830  61.020  53.270  1.00  0.00           C  
ATOM   2053  HA  THR   176      43.470  60.370  53.870  1.00  0.00           H  
ATOM   2054  CB  THR   176      43.290  62.450  53.510  1.00  0.00           C  
ATOM   2055  HB  THR   176      42.900  63.150  52.790  1.00  0.00           H  
ATOM   2056  CG2 THR   176      42.950  63.170  54.810  1.00  0.00           C  
ATOM   2057 HG21 THR   176      41.870  63.340  54.730  1.00  0.00           H  
ATOM   2058 HG22 THR   176      43.290  62.600  55.690  1.00  0.00           H  
ATOM   2059 HG23 THR   176      43.530  64.090  54.740  1.00  0.00           H  
ATOM   2060  OG1 THR   176      44.700  62.420  53.360  1.00  0.00           O  
ATOM   2061  HG1 THR   176      44.880  62.780  52.480  1.00  0.00           H  
ATOM   2062  C   THR   176      41.380  60.810  53.680  1.00  0.00           C  
ATOM   2063  O   THR   176      41.180  60.310  54.790  1.00  0.00           O  
ATOM   2064  N   ASN   177      40.490  61.000  52.720  1.00  0.00           N  
ATOM   2065  H   ASN   177      40.840  61.340  51.830  1.00  0.00           H  
ATOM   2066  CA  ASN   177      39.050  60.830  52.890  1.00  0.00           C  
ATOM   2067  HA  ASN   177      38.710  61.100  53.880  1.00  0.00           H  
ATOM   2068  CB  ASN   177      38.230  61.720  51.970  1.00  0.00           C  
ATOM   2069  HB1 ASN   177      37.240  61.280  51.870  1.00  0.00           H  
ATOM   2070  HB2 ASN   177      38.620  61.540  50.970  1.00  0.00           H  
ATOM   2071  CG  ASN   177      38.240  63.200  52.300  1.00  0.00           C  
ATOM   2072  OD1 ASN   177      38.320  63.630  53.460  1.00  0.00           O  
ATOM   2073  ND2 ASN   177      38.050  64.060  51.300  1.00  0.00           N  
ATOM   2074 HD21 ASN   177      37.860  63.780  50.350  1.00  0.00           H  
ATOM   2075 HD22 ASN   177      38.010  65.040  51.560  1.00  0.00           H  
ATOM   2076  C   ASN   177      38.690  59.360  52.840  1.00  0.00           C  
ATOM   2077  O   ASN   177      37.730  58.970  53.510  1.00  0.00           O  
ATOM   2078  N   VAL   178      39.390  58.490  52.120  1.00  0.00           N  
ATOM   2079  H   VAL   178      40.130  58.780  51.480  1.00  0.00           H  
ATOM   2080  CA  VAL   178      39.170  57.060  52.110  1.00  0.00           C  
ATOM   2081  HA  VAL   178      38.090  56.930  52.110  1.00  0.00           H  
ATOM   2082  CB  VAL   178      39.870  56.270  51.020  1.00  0.00           C  
ATOM   2083  HB  VAL   178      40.940  56.390  51.160  1.00  0.00           H  
ATOM   2084  CG1 VAL   178      39.600  54.770  51.140  1.00  0.00           C  
ATOM   2085 HG11 VAL   178      40.090  54.190  50.370  1.00  0.00           H  
ATOM   2086 HG12 VAL   178      39.960  54.390  52.100  1.00  0.00           H  
ATOM   2087 HG13 VAL   178      38.510  54.670  51.130  1.00  0.00           H  
ATOM   2088  CG2 VAL   178      39.410  56.740  49.630  1.00  0.00           C  
ATOM   2089 HG21 VAL   178      39.870  57.680  49.340  1.00  0.00           H  
ATOM   2090 HG22 VAL   178      39.610  55.970  48.890  1.00  0.00           H  
ATOM   2091 HG23 VAL   178      38.340  56.940  49.570  1.00  0.00           H  
ATOM   2092  C   VAL   178      39.630  56.530  53.470  1.00  0.00           C  
ATOM   2093  O   VAL   178      38.750  56.040  54.180  1.00  0.00           O  
ATOM   2094  N   ILE   179      40.880  56.710  53.890  1.00  0.00           N  
ATOM   2095  H   ILE   179      41.480  57.180  53.240  1.00  0.00           H  
ATOM   2096  CA  ILE   179      41.360  56.160  55.140  1.00  0.00           C  
ATOM   2097  HA  ILE   179      41.220  55.090  55.110  1.00  0.00           H  
ATOM   2098  CB  ILE   179      42.880  56.310  55.220  1.00  0.00           C  
ATOM   2099  HB  ILE   179      43.330  55.920  54.300  1.00  0.00           H  
ATOM   2100  CG2 ILE   179      43.420  57.730  55.380  1.00  0.00           C  
ATOM   2101 HG21 ILE   179      44.440  57.730  55.010  1.00  0.00           H  
ATOM   2102 HG22 ILE   179      42.780  58.440  54.860  1.00  0.00           H  
ATOM   2103 HG23 ILE   179      43.390  58.150  56.380  1.00  0.00           H  
ATOM   2104  CG1 ILE   179      43.410  55.410  56.340  1.00  0.00           C  
ATOM   2105 HG11 ILE   179      42.960  54.420  56.210  1.00  0.00           H  
ATOM   2106 HG12 ILE   179      42.980  55.730  57.280  1.00  0.00           H  
ATOM   2107  CD  ILE   179      44.930  55.310  56.380  1.00  0.00           C  
ATOM   2108  HD1 ILE   179      45.400  56.240  56.710  1.00  0.00           H  
ATOM   2109  HD2 ILE   179      45.110  54.500  57.090  1.00  0.00           H  
ATOM   2110  HD3 ILE   179      45.200  54.920  55.410  1.00  0.00           H  
ATOM   2111  C   ILE   179      40.650  56.730  56.360  1.00  0.00           C  
ATOM   2112  O   ILE   179      40.360  55.920  57.240  1.00  0.00           O  
ATOM   2113  N   SER   180      40.240  57.990  56.490  1.00  0.00           N  
ATOM   2114  H   SER   180      40.400  58.630  55.730  1.00  0.00           H  
ATOM   2115  CA  SER   180      39.750  58.520  57.740  1.00  0.00           C  
ATOM   2116  HA  SER   180      40.510  58.090  58.390  1.00  0.00           H  
ATOM   2117  CB  SER   180      39.580  60.050  57.660  1.00  0.00           C  
ATOM   2118  HB1 SER   180      39.010  60.490  58.470  1.00  0.00           H  
ATOM   2119  HB2 SER   180      38.920  60.410  56.870  1.00  0.00           H  
ATOM   2120  OG  SER   180      40.840  60.630  57.440  1.00  0.00           O  
ATOM   2121  HG  SER   180      41.050  60.320  56.550  1.00  0.00           H  
ATOM   2122  C   SER   180      38.360  57.940  57.990  1.00  0.00           C  
ATOM   2123  O   SER   180      38.050  57.740  59.160  1.00  0.00           O  
ATOM   2124  N   LEU   181      37.520  57.780  56.970  1.00  0.00           N  
ATOM   2125  H   LEU   181      37.790  57.990  56.010  1.00  0.00           H  
ATOM   2126  CA  LEU   181      36.230  57.120  57.040  1.00  0.00           C  
ATOM   2127  HA  LEU   181      35.670  57.810  57.680  1.00  0.00           H  
ATOM   2128  CB  LEU   181      35.620  56.990  55.650  1.00  0.00           C  
ATOM   2129  HB1 LEU   181      34.720  56.390  55.790  1.00  0.00           H  
ATOM   2130  HB2 LEU   181      36.370  56.610  54.950  1.00  0.00           H  
ATOM   2131  CG  LEU   181      34.960  58.250  55.080  1.00  0.00           C  
ATOM   2132  HG  LEU   181      35.680  59.050  55.010  1.00  0.00           H  
ATOM   2133  CD1 LEU   181      34.270  57.940  53.760  1.00  0.00           C  
ATOM   2134 HD11 LEU   181      35.010  57.740  52.970  1.00  0.00           H  
ATOM   2135 HD12 LEU   181      33.590  57.110  53.880  1.00  0.00           H  
ATOM   2136 HD13 LEU   181      33.750  58.850  53.430  1.00  0.00           H  
ATOM   2137  CD2 LEU   181      33.840  58.790  55.970  1.00  0.00           C  
ATOM   2138 HD21 LEU   181      34.210  59.150  56.930  1.00  0.00           H  
ATOM   2139 HD22 LEU   181      33.240  59.580  55.520  1.00  0.00           H  
ATOM   2140 HD23 LEU   181      33.110  58.020  56.210  1.00  0.00           H  
ATOM   2141  C   LEU   181      36.300  55.710  57.590  1.00  0.00           C  
ATOM   2142  O   LEU   181      35.330  55.220  58.180  1.00  0.00           O  
ATOM   2143  N   ILE   182      37.430  55.030  57.370  1.00  0.00           N  
ATOM   2144  H   ILE   182      38.290  55.480  57.110  1.00  0.00           H  
ATOM   2145  CA  ILE   182      37.520  53.650  57.800  1.00  0.00           C  
ATOM   2146  HA  ILE   182      36.550  53.180  57.940  1.00  0.00           H  
ATOM   2147  CB  ILE   182      38.020  52.830  56.620  1.00  0.00           C  
ATOM   2148  HB  ILE   182      38.140  51.820  57.050  1.00  0.00           H  
ATOM   2149  CG2 ILE   182      37.090  52.800  55.410  1.00  0.00           C  
ATOM   2150 HG21 ILE   182      36.110  52.590  55.830  1.00  0.00           H  
ATOM   2151 HG22 ILE   182      37.110  53.750  54.870  1.00  0.00           H  
ATOM   2152 HG23 ILE   182      37.280  51.910  54.830  1.00  0.00           H  
ATOM   2153  CG1 ILE   182      39.440  53.170  56.150  1.00  0.00           C  
ATOM   2154 HG11 ILE   182      40.020  53.120  57.070  1.00  0.00           H  
ATOM   2155 HG12 ILE   182      39.390  54.160  55.700  1.00  0.00           H  
ATOM   2156  CD  ILE   182      40.030  52.060  55.280  1.00  0.00           C  
ATOM   2157  HD1 ILE   182      41.110  52.220  55.330  1.00  0.00           H  
ATOM   2158  HD2 ILE   182      39.710  51.090  55.680  1.00  0.00           H  
ATOM   2159  HD3 ILE   182      39.690  52.150  54.250  1.00  0.00           H  
ATOM   2160  C   ILE   182      38.380  53.500  59.050  1.00  0.00           C  
ATOM   2161  O   ILE   182      38.450  52.400  59.590  1.00  0.00           O  
ATOM   2162  N   CYS   183      39.010  54.580  59.500  1.00  0.00           N  
ATOM   2163  H   CYS   183      39.020  55.370  58.870  1.00  0.00           H  
ATOM   2164  CA  CYS   183      39.750  54.680  60.740  1.00  0.00           C  
ATOM   2165  HA  CYS   183      40.090  53.700  61.090  1.00  0.00           H  
ATOM   2166  CB  CYS   183      40.950  55.570  60.440  1.00  0.00           C  
ATOM   2167  HB1 CYS   183      40.660  56.610  60.290  1.00  0.00           H  
ATOM   2168  HB2 CYS   183      41.340  55.180  59.510  1.00  0.00           H  
ATOM   2169  SG  CYS   183      42.350  55.380  61.580  1.00  0.00           S  
ATOM   2170  HG  CYS   183      43.320  55.900  60.830  1.00  0.00           H  
ATOM   2171  C   CYS   183      38.800  55.170  61.830  1.00  0.00           C  
ATOM   2172  O   CYS   183      38.620  54.420  62.790  1.00  0.00           O  
ATOM   2173  N   PHE   184      38.250  56.380  61.760  1.00  0.00           N  
ATOM   2174  H   PHE   184      38.420  56.810  60.870  1.00  0.00           H  
ATOM   2175  CA  PHE   184      37.420  57.100  62.720  1.00  0.00           C  
ATOM   2176  HA  PHE   184      37.220  56.320  63.450  1.00  0.00           H  
ATOM   2177  CB  PHE   184      38.400  57.970  63.510  1.00  0.00           C  
ATOM   2178  HB1 PHE   184      38.920  57.330  64.220  1.00  0.00           H  
ATOM   2179  HB2 PHE   184      37.810  58.670  64.110  1.00  0.00           H  
ATOM   2180  CG  PHE   184      39.440  58.690  62.690  1.00  0.00           C  
ATOM   2181  CD1 PHE   184      39.100  59.820  61.950  1.00  0.00           C  
ATOM   2182  HD1 PHE   184      38.130  60.280  62.100  1.00  0.00           H  
ATOM   2183  CE1 PHE   184      39.980  60.250  60.950  1.00  0.00           C  
ATOM   2184  HE1 PHE   184      39.760  61.170  60.430  1.00  0.00           H  
ATOM   2185  CZ  PHE   184      41.300  59.770  60.870  1.00  0.00           C  
ATOM   2186  HZ  PHE   184      42.030  60.260  60.240  1.00  0.00           H  
ATOM   2187  CE2 PHE   184      41.610  58.610  61.600  1.00  0.00           C  
ATOM   2188  HE2 PHE   184      42.640  58.300  61.590  1.00  0.00           H  
ATOM   2189  CD2 PHE   184      40.710  58.100  62.530  1.00  0.00           C  
ATOM   2190  HD2 PHE   184      40.900  57.220  63.140  1.00  0.00           H  
ATOM   2191  C   PHE   184      36.170  57.790  62.220  1.00  0.00           C  
ATOM   2192  O   PHE   184      35.430  58.280  63.070  1.00  0.00           O  
ATOM   2193  N   ASN   185      35.860  57.670  60.920  1.00  0.00           N  
ATOM   2194  H   ASN   185      36.570  57.190  60.390  1.00  0.00           H  
ATOM   2195  CA  ASN   185      34.550  57.850  60.340  1.00  0.00           C  
ATOM   2196  HA  ASN   185      34.440  57.230  59.450  1.00  0.00           H  
ATOM   2197  CB  ASN   185      33.420  57.410  61.270  1.00  0.00           C  
ATOM   2198  HB1 ASN   185      33.040  58.250  61.860  1.00  0.00           H  
ATOM   2199  HB2 ASN   185      33.740  56.600  61.910  1.00  0.00           H  
ATOM   2200  CG  ASN   185      32.310  56.750  60.460  1.00  0.00           C  
ATOM   2201  OD1 ASN   185      32.020  55.560  60.550  1.00  0.00           O  
ATOM   2202  ND2 ASN   185      31.510  57.630  59.830  1.00  0.00           N  
ATOM   2203 HD21 ASN   185      31.860  58.580  59.830  1.00  0.00           H  
ATOM   2204 HD22 ASN   185      30.730  57.250  59.320  1.00  0.00           H  
ATOM   2205  C   ASN   185      34.410  59.300  59.910  1.00  0.00           C  
ATOM   2206  O   ASN   185      33.390  59.690  59.340  1.00  0.00           O  
ATOM   2207  N   THR   186      35.370  60.180  60.190  1.00  0.00           N  
ATOM   2208  H   THR   186      36.120  59.920  60.820  1.00  0.00           H  
ATOM   2209  CA  THR   186      35.340  61.570  59.770  1.00  0.00           C  
ATOM   2210  HA  THR   186      34.330  61.980  59.820  1.00  0.00           H  
ATOM   2211  CB  THR   186      36.030  62.510  60.760  1.00  0.00           C  
ATOM   2212  HB  THR   186      37.100  62.340  60.640  1.00  0.00           H  
ATOM   2213  CG2 THR   186      35.810  63.990  60.440  1.00  0.00           C  
ATOM   2214 HG21 THR   186      34.840  64.190  59.980  1.00  0.00           H  
ATOM   2215 HG22 THR   186      35.750  64.530  61.380  1.00  0.00           H  
ATOM   2216 HG23 THR   186      36.590  64.440  59.840  1.00  0.00           H  
ATOM   2217  OG1 THR   186      35.570  62.290  62.070  1.00  0.00           O  
ATOM   2218  HG1 THR   186      34.740  62.720  62.290  1.00  0.00           H  
ATOM   2219  C   THR   186      35.910  61.670  58.370  1.00  0.00           C  
ATOM   2220  O   THR   186      36.650  60.780  57.940  1.00  0.00           O  
ATOM   2221  N   SER   187      35.440  62.680  57.630  1.00  0.00           N  
ATOM   2222  H   SER   187      34.820  63.370  58.020  1.00  0.00           H  
ATOM   2223  CA  SER   187      36.050  63.100  56.380  1.00  0.00           C  
ATOM   2224  HA  SER   187      37.120  62.860  56.400  1.00  0.00           H  
ATOM   2225  CB  SER   187      35.280  62.480  55.220  1.00  0.00           C  
ATOM   2226  HB1 SER   187      35.290  61.400  55.280  1.00  0.00           H  
ATOM   2227  HB2 SER   187      35.880  62.680  54.320  1.00  0.00           H  
ATOM   2228  OG  SER   187      33.980  63.030  55.090  1.00  0.00           O  
ATOM   2229  HG  SER   187      33.850  63.270  54.170  1.00  0.00           H  
ATOM   2230  C   SER   187      35.940  64.610  56.260  1.00  0.00           C  
ATOM   2231  O   SER   187      35.240  65.250  57.050  1.00  0.00           O  
ATOM   2232  N   TYR   188      36.600  65.170  55.250  1.00  0.00           N  
ATOM   2233  H   TYR   188      37.030  64.530  54.590  1.00  0.00           H  
ATOM   2234  CA  TYR   188      36.820  66.590  55.060  1.00  0.00           C  
ATOM   2235  HA  TYR   188      36.240  67.140  55.800  1.00  0.00           H  
ATOM   2236  CB  TYR   188      38.290  66.940  55.280  1.00  0.00           C  
ATOM   2237  HB1 TYR   188      38.390  68.010  55.100  1.00  0.00           H  
ATOM   2238  HB2 TYR   188      38.910  66.450  54.530  1.00  0.00           H  
ATOM   2239  CG  TYR   188      38.790  66.470  56.630  1.00  0.00           C  
ATOM   2240  CD1 TYR   188      39.470  65.260  56.820  1.00  0.00           C  
ATOM   2241  HD1 TYR   188      39.590  64.570  56.000  1.00  0.00           H  
ATOM   2242  CE1 TYR   188      39.810  64.740  58.080  1.00  0.00           C  
ATOM   2243  HE1 TYR   188      40.150  63.740  58.280  1.00  0.00           H  
ATOM   2244  CZ  TYR   188      39.500  65.540  59.190  1.00  0.00           C  
ATOM   2245  OH  TYR   188      39.650  65.080  60.460  1.00  0.00           O  
ATOM   2246  HH  TYR   188      39.820  64.140  60.470  1.00  0.00           H  
ATOM   2247  CE2 TYR   188      38.800  66.750  58.980  1.00  0.00           C  
ATOM   2248  HE2 TYR   188      38.510  67.260  59.890  1.00  0.00           H  
ATOM   2249  CD2 TYR   188      38.470  67.270  57.720  1.00  0.00           C  
ATOM   2250  HD2 TYR   188      37.940  68.210  57.610  1.00  0.00           H  
ATOM   2251  C   TYR   188      36.310  67.060  53.700  1.00  0.00           C  
ATOM   2252  O   TYR   188      36.850  66.530  52.720  1.00  0.00           O  
ATOM   2253  N   LYS   189      35.450  68.070  53.620  1.00  0.00           N  
ATOM   2254  H   LYS   189      35.230  68.500  54.500  1.00  0.00           H  
ATOM   2255  CA  LYS   189      35.290  68.900  52.450  1.00  0.00           C  
ATOM   2256  HA  LYS   189      34.750  68.340  51.690  1.00  0.00           H  
ATOM   2257  CB  LYS   189      34.430  70.080  52.890  1.00  0.00           C  
ATOM   2258  HB1 LYS   189      35.020  70.700  53.580  1.00  0.00           H  
ATOM   2259  HB2 LYS   189      33.570  69.690  53.430  1.00  0.00           H  
ATOM   2260  CG  LYS   189      33.830  71.000  51.830  1.00  0.00           C  
ATOM   2261  HG1 LYS   189      33.370  70.340  51.090  1.00  0.00           H  
ATOM   2262  HG2 LYS   189      34.650  71.550  51.370  1.00  0.00           H  
ATOM   2263  CD  LYS   189      32.830  71.980  52.410  1.00  0.00           C  
ATOM   2264  HD1 LYS   189      33.430  72.480  53.160  1.00  0.00           H  
ATOM   2265  HD2 LYS   189      31.990  71.520  52.940  1.00  0.00           H  
ATOM   2266  CE  LYS   189      32.440  73.050  51.390  1.00  0.00           C  
ATOM   2267  HE1 LYS   189      31.670  72.580  50.790  1.00  0.00           H  
ATOM   2268  HE2 LYS   189      33.360  73.400  50.920  1.00  0.00           H  
ATOM   2269  NZ  LYS   189      31.820  74.270  51.920  1.00  0.00           N1+
ATOM   2270  HZ1 LYS   189      31.230  73.940  52.680  1.00  0.00           H  
ATOM   2271  HZ2 LYS   189      32.550  74.850  52.310  1.00  0.00           H  
ATOM   2272  HZ3 LYS   189      31.190  74.790  51.330  1.00  0.00           H  
ATOM   2273  C   LYS   189      36.630  69.340  51.870  1.00  0.00           C  
ATOM   2274  O   LYS   189      37.590  69.600  52.590  1.00  0.00           O  
ATOM   2275  N   ASN   190      36.800  69.530  50.560  1.00  0.00           N  
ATOM   2276  H   ASN   190      35.950  69.310  50.050  1.00  0.00           H  
ATOM   2277  CA  ASN   190      38.070  69.810  49.920  1.00  0.00           C  
ATOM   2278  HA  ASN   190      38.650  68.900  50.100  1.00  0.00           H  
ATOM   2279  CB  ASN   190      37.820  70.050  48.430  1.00  0.00           C  
ATOM   2280  HB1 ASN   190      37.130  70.880  48.220  1.00  0.00           H  
ATOM   2281  HB2 ASN   190      37.320  69.180  47.980  1.00  0.00           H  
ATOM   2282  CG  ASN   190      39.000  70.390  47.550  1.00  0.00           C  
ATOM   2283  OD1 ASN   190      39.240  71.470  47.030  1.00  0.00           O  
ATOM   2284  ND2 ASN   190      39.920  69.420  47.450  1.00  0.00           N  
ATOM   2285 HD21 ASN   190      39.840  68.520  47.900  1.00  0.00           H  
ATOM   2286 HD22 ASN   190      40.680  69.630  46.810  1.00  0.00           H  
ATOM   2287  C   ASN   190      38.850  70.960  50.540  1.00  0.00           C  
ATOM   2288  O   ASN   190      40.060  70.850  50.780  1.00  0.00           O  
ATOM   2289  N   GLY   191      38.320  72.180  50.570  1.00  0.00           N  
ATOM   2290  H   GLY   191      37.380  72.270  50.220  1.00  0.00           H  
ATOM   2291  CA  GLY   191      39.070  73.380  50.880  1.00  0.00           C  
ATOM   2292  HA1 GLY   191      38.600  74.270  50.480  1.00  0.00           H  
ATOM   2293  HA2 GLY   191      40.050  73.160  50.470  1.00  0.00           H  
ATOM   2294  C   GLY   191      39.210  73.750  52.350  1.00  0.00           C  
ATOM   2295  O   GLY   191      39.750  74.820  52.640  1.00  0.00           O  
ATOM   2296  N   ASP   192      38.740  72.890  53.270  1.00  0.00           N  
ATOM   2297  H   ASP   192      38.260  72.070  52.950  1.00  0.00           H  
ATOM   2298  CA  ASP   192      38.870  73.040  54.700  1.00  0.00           C  
ATOM   2299  HA  ASP   192      38.240  73.900  54.900  1.00  0.00           H  
ATOM   2300  CB  ASP   192      38.140  71.850  55.330  1.00  0.00           C  
ATOM   2301  HB1 ASP   192      38.860  71.040  55.390  1.00  0.00           H  
ATOM   2302  HB2 ASP   192      37.340  71.470  54.690  1.00  0.00           H  
ATOM   2303  CG  ASP   192      37.560  72.160  56.700  1.00  0.00           C  
ATOM   2304  OD1 ASP   192      36.330  72.330  56.790  1.00  0.00           O  
ATOM   2305  OD2 ASP   192      38.340  72.170  57.690  1.00  0.00           O1-
ATOM   2306  C   ASP   192      40.270  73.250  55.270  1.00  0.00           C  
ATOM   2307  O   ASP   192      41.230  72.700  54.730  1.00  0.00           O  
ATOM   2308  N   PRO   193      40.400  74.070  56.310  1.00  0.00           N  
ATOM   2309  CD  PRO   193      39.400  74.990  56.830  1.00  0.00           C  
ATOM   2310  HD1 PRO   193      38.710  74.480  57.490  1.00  0.00           H  
ATOM   2311  HD2 PRO   193      38.970  75.530  55.990  1.00  0.00           H  
ATOM   2312  CG  PRO   193      40.190  76.040  57.590  1.00  0.00           C  
ATOM   2313  HG1 PRO   193      39.640  76.530  58.400  1.00  0.00           H  
ATOM   2314  HG2 PRO   193      40.610  76.740  56.850  1.00  0.00           H  
ATOM   2315  CB  PRO   193      41.290  75.160  58.180  1.00  0.00           C  
ATOM   2316  HB1 PRO   193      40.920  74.630  59.070  1.00  0.00           H  
ATOM   2317  HB2 PRO   193      42.160  75.740  58.500  1.00  0.00           H  
ATOM   2318  CA  PRO   193      41.610  74.140  57.090  1.00  0.00           C  
ATOM   2319  HA  PRO   193      42.420  74.420  56.410  1.00  0.00           H  
ATOM   2320  C   PRO   193      42.000  72.790  57.660  1.00  0.00           C  
ATOM   2321  O   PRO   193      43.200  72.510  57.670  1.00  0.00           O  
ATOM   2322  N   GLU   194      41.170  71.940  58.270  1.00  0.00           N  
ATOM   2323  H   GLU   194      40.180  72.130  58.360  1.00  0.00           H  
ATOM   2324  CA  GLU   194      41.630  70.820  59.050  1.00  0.00           C  
ATOM   2325  HA  GLU   194      42.400  71.060  59.780  1.00  0.00           H  
ATOM   2326  CB  GLU   194      40.510  70.070  59.760  1.00  0.00           C  
ATOM   2327  HB1 GLU   194      40.860  69.050  59.900  1.00  0.00           H  
ATOM   2328  HB2 GLU   194      39.690  70.060  59.040  1.00  0.00           H  
ATOM   2329  CG  GLU   194      40.090  70.710  61.080  1.00  0.00           C  
ATOM   2330  HG1 GLU   194      39.810  71.750  60.950  1.00  0.00           H  
ATOM   2331  HG2 GLU   194      40.960  70.610  61.730  1.00  0.00           H  
ATOM   2332  CD  GLU   194      38.850  69.990  61.600  1.00  0.00           C  
ATOM   2333  OE1 GLU   194      37.740  70.140  61.060  1.00  0.00           O  
ATOM   2334  OE2 GLU   194      38.900  69.300  62.640  1.00  0.00           O1-
ATOM   2335  C   GLU   194      42.320  69.880  58.050  1.00  0.00           C  
ATOM   2336  O   GLU   194      43.440  69.460  58.340  1.00  0.00           O  
ATOM   2337  N   LEU   195      41.750  69.630  56.880  1.00  0.00           N  
ATOM   2338  H   LEU   195      40.790  69.890  56.720  1.00  0.00           H  
ATOM   2339  CA  LEU   195      42.490  68.830  55.910  1.00  0.00           C  
ATOM   2340  HA  LEU   195      42.690  67.870  56.350  1.00  0.00           H  
ATOM   2341  CB  LEU   195      41.540  68.590  54.740  1.00  0.00           C  
ATOM   2342  HB1 LEU   195      41.240  69.550  54.320  1.00  0.00           H  
ATOM   2343  HB2 LEU   195      40.650  68.080  55.090  1.00  0.00           H  
ATOM   2344  CG  LEU   195      42.260  67.850  53.600  1.00  0.00           C  
ATOM   2345  HG  LEU   195      43.050  67.280  54.080  1.00  0.00           H  
ATOM   2346  CD1 LEU   195      41.330  66.870  52.890  1.00  0.00           C  
ATOM   2347 HD11 LEU   195      41.140  65.910  53.380  1.00  0.00           H  
ATOM   2348 HD12 LEU   195      40.320  67.240  52.730  1.00  0.00           H  
ATOM   2349 HD13 LEU   195      41.840  66.550  51.990  1.00  0.00           H  
ATOM   2350  CD2 LEU   195      42.790  68.760  52.520  1.00  0.00           C  
ATOM   2351 HD21 LEU   195      41.910  69.140  51.990  1.00  0.00           H  
ATOM   2352 HD22 LEU   195      43.300  69.630  52.930  1.00  0.00           H  
ATOM   2353 HD23 LEU   195      43.360  68.250  51.730  1.00  0.00           H  
ATOM   2354  C   LEU   195      43.820  69.400  55.440  1.00  0.00           C  
ATOM   2355  O   LEU   195      44.760  68.650  55.200  1.00  0.00           O  
ATOM   2356  N   ASN   196      44.020  70.720  55.450  1.00  0.00           N  
ATOM   2357  H   ASN   196      43.200  71.280  55.650  1.00  0.00           H  
ATOM   2358  CA  ASN   196      45.240  71.460  55.170  1.00  0.00           C  
ATOM   2359  HA  ASN   196      45.690  70.990  54.310  1.00  0.00           H  
ATOM   2360  CB  ASN   196      44.960  72.920  54.820  1.00  0.00           C  
ATOM   2361  HB1 ASN   196      44.600  73.410  55.730  1.00  0.00           H  
ATOM   2362  HB2 ASN   196      44.350  72.990  53.930  1.00  0.00           H  
ATOM   2363  CG  ASN   196      46.250  73.610  54.440  1.00  0.00           C  
ATOM   2364  OD1 ASN   196      47.070  73.990  55.270  1.00  0.00           O  
ATOM   2365  ND2 ASN   196      46.550  73.740  53.140  1.00  0.00           N  
ATOM   2366 HD21 ASN   196      46.010  73.340  52.390  1.00  0.00           H  
ATOM   2367 HD22 ASN   196      47.280  74.380  52.890  1.00  0.00           H  
ATOM   2368  C   ASN   196      46.280  71.250  56.250  1.00  0.00           C  
ATOM   2369  O   ASN   196      47.420  70.900  55.950  1.00  0.00           O  
ATOM   2370  N   VAL   197      45.900  71.390  57.520  1.00  0.00           N  
ATOM   2371  H   VAL   197      44.990  71.770  57.760  1.00  0.00           H  
ATOM   2372  CA  VAL   197      46.770  71.040  58.640  1.00  0.00           C  
ATOM   2373  HA  VAL   197      47.710  71.430  58.240  1.00  0.00           H  
ATOM   2374  CB  VAL   197      46.480  71.850  59.900  1.00  0.00           C  
ATOM   2375  HB  VAL   197      47.280  71.560  60.570  1.00  0.00           H  
ATOM   2376  CG1 VAL   197      46.550  73.340  59.590  1.00  0.00           C  
ATOM   2377 HG11 VAL   197      46.470  73.980  60.480  1.00  0.00           H  
ATOM   2378 HG12 VAL   197      47.420  73.430  58.940  1.00  0.00           H  
ATOM   2379 HG13 VAL   197      45.630  73.670  59.130  1.00  0.00           H  
ATOM   2380  CG2 VAL   197      45.160  71.460  60.540  1.00  0.00           C  
ATOM   2381 HG21 VAL   197      44.290  71.690  59.910  1.00  0.00           H  
ATOM   2382 HG22 VAL   197      45.160  70.380  60.720  1.00  0.00           H  
ATOM   2383 HG23 VAL   197      45.130  71.890  61.540  1.00  0.00           H  
ATOM   2384  C   VAL   197      47.040  69.550  58.820  1.00  0.00           C  
ATOM   2385  O   VAL   197      48.140  69.240  59.270  1.00  0.00           O  
ATOM   2386  N   ILE   198      46.180  68.620  58.390  1.00  0.00           N  
ATOM   2387  H   ILE   198      45.300  68.900  57.990  1.00  0.00           H  
ATOM   2388  CA  ILE   198      46.540  67.220  58.300  1.00  0.00           C  
ATOM   2389  HA  ILE   198      46.920  66.880  59.260  1.00  0.00           H  
ATOM   2390  CB  ILE   198      45.330  66.360  57.950  1.00  0.00           C  
ATOM   2391  HB  ILE   198      44.800  66.800  57.120  1.00  0.00           H  
ATOM   2392  CG2 ILE   198      45.680  64.950  57.460  1.00  0.00           C  
ATOM   2393 HG21 ILE   198      44.800  64.320  57.440  1.00  0.00           H  
ATOM   2394 HG22 ILE   198      46.240  65.030  56.530  1.00  0.00           H  
ATOM   2395 HG23 ILE   198      46.330  64.590  58.260  1.00  0.00           H  
ATOM   2396  CG1 ILE   198      44.340  66.320  59.110  1.00  0.00           C  
ATOM   2397 HG11 ILE   198      44.300  67.260  59.660  1.00  0.00           H  
ATOM   2398 HG12 ILE   198      44.700  65.530  59.790  1.00  0.00           H  
ATOM   2399  CD  ILE   198      42.910  65.950  58.710  1.00  0.00           C  
ATOM   2400  HD1 ILE   198      42.620  65.210  59.470  1.00  0.00           H  
ATOM   2401  HD2 ILE   198      42.220  66.770  58.540  1.00  0.00           H  
ATOM   2402  HD3 ILE   198      42.940  65.300  57.840  1.00  0.00           H  
ATOM   2403  C   ILE   198      47.710  66.970  57.350  1.00  0.00           C  
ATOM   2404  O   ILE   198      48.580  66.130  57.560  1.00  0.00           O  
ATOM   2405  N   GLN   199      47.750  67.640  56.200  1.00  0.00           N  
ATOM   2406  H   GLN   199      47.070  68.330  55.910  1.00  0.00           H  
ATOM   2407  CA  GLN   199      48.860  67.660  55.270  1.00  0.00           C  
ATOM   2408  HA  GLN   199      49.060  66.600  55.080  1.00  0.00           H  
ATOM   2409  CB  GLN   199      48.470  68.300  53.950  1.00  0.00           C  
ATOM   2410  HB1 GLN   199      48.750  69.350  53.980  1.00  0.00           H  
ATOM   2411  HB2 GLN   199      47.380  68.230  53.860  1.00  0.00           H  
ATOM   2412  CG  GLN   199      49.080  67.740  52.670  1.00  0.00           C  
ATOM   2413  HG1 GLN   199      48.340  67.880  51.890  1.00  0.00           H  
ATOM   2414  HG2 GLN   199      49.260  66.670  52.830  1.00  0.00           H  
ATOM   2415  CD  GLN   199      50.400  68.300  52.150  1.00  0.00           C  
ATOM   2416  OE1 GLN   199      50.490  69.190  51.310  1.00  0.00           O  
ATOM   2417  NE2 GLN   199      51.490  68.080  52.910  1.00  0.00           N  
ATOM   2418 HE21 GLN   199      51.530  67.280  53.540  1.00  0.00           H  
ATOM   2419 HE22 GLN   199      52.340  68.440  52.520  1.00  0.00           H  
ATOM   2420  C   GLN   199      50.080  68.340  55.880  1.00  0.00           C  
ATOM   2421  O   GLN   199      51.140  67.740  55.710  1.00  0.00           O  
ATOM   2422  N   ASN   200      49.910  69.460  56.600  1.00  0.00           N  
ATOM   2423  H   ASN   200      49.010  69.930  56.640  1.00  0.00           H  
ATOM   2424  CA  ASN   200      51.040  70.000  57.330  1.00  0.00           C  
ATOM   2425  HA  ASN   200      51.820  70.360  56.670  1.00  0.00           H  
ATOM   2426  CB  ASN   200      50.520  71.260  58.010  1.00  0.00           C  
ATOM   2427  HB1 ASN   200      49.990  70.950  58.910  1.00  0.00           H  
ATOM   2428  HB2 ASN   200      49.720  71.690  57.390  1.00  0.00           H  
ATOM   2429  CG  ASN   200      51.540  72.380  58.220  1.00  0.00           C  
ATOM   2430  OD1 ASN   200      52.140  72.460  59.290  1.00  0.00           O  
ATOM   2431  ND2 ASN   200      51.960  73.120  57.180  1.00  0.00           N  
ATOM   2432 HD21 ASN   200      51.540  73.100  56.270  1.00  0.00           H  
ATOM   2433 HD22 ASN   200      52.870  73.540  57.330  1.00  0.00           H  
ATOM   2434  C   ASN   200      51.650  69.070  58.360  1.00  0.00           C  
ATOM   2435  O   ASN   200      52.870  69.000  58.460  1.00  0.00           O  
ATOM   2436  N   TYR   201      50.830  68.240  59.030  1.00  0.00           N  
ATOM   2437  H   TYR   201      49.840  68.230  58.850  1.00  0.00           H  
ATOM   2438  CA  TYR   201      51.340  67.260  59.960  1.00  0.00           C  
ATOM   2439  HA  TYR   201      52.130  67.610  60.620  1.00  0.00           H  
ATOM   2440  CB  TYR   201      50.240  66.720  60.890  1.00  0.00           C  
ATOM   2441  HB1 TYR   201      50.810  66.110  61.580  1.00  0.00           H  
ATOM   2442  HB2 TYR   201      49.570  66.060  60.330  1.00  0.00           H  
ATOM   2443  CG  TYR   201      49.430  67.750  61.640  1.00  0.00           C  
ATOM   2444  CD1 TYR   201      48.150  67.420  62.090  1.00  0.00           C  
ATOM   2445  HD1 TYR   201      47.710  66.460  61.840  1.00  0.00           H  
ATOM   2446  CE1 TYR   201      47.350  68.420  62.640  1.00  0.00           C  
ATOM   2447  HE1 TYR   201      46.310  68.220  62.890  1.00  0.00           H  
ATOM   2448  CZ  TYR   201      47.870  69.700  62.940  1.00  0.00           C  
ATOM   2449  OH  TYR   201      47.070  70.750  63.200  1.00  0.00           O  
ATOM   2450  HH  TYR   201      47.600  71.550  63.160  1.00  0.00           H  
ATOM   2451  CE2 TYR   201      49.210  69.980  62.570  1.00  0.00           C  
ATOM   2452  HE2 TYR   201      49.630  70.960  62.700  1.00  0.00           H  
ATOM   2453  CD2 TYR   201      49.970  69.020  61.890  1.00  0.00           C  
ATOM   2454  HD2 TYR   201      50.990  69.250  61.610  1.00  0.00           H  
ATOM   2455  C   TYR   201      52.040  66.140  59.190  1.00  0.00           C  
ATOM   2456  O   TYR   201      53.100  65.760  59.690  1.00  0.00           O  
ATOM   2457  N   ASN   202      51.420  65.520  58.190  1.00  0.00           N  
ATOM   2458  H   ASN   202      50.480  65.840  58.020  1.00  0.00           H  
ATOM   2459  CA  ASN   202      51.990  64.530  57.290  1.00  0.00           C  
ATOM   2460  HA  ASN   202      52.050  63.600  57.850  1.00  0.00           H  
ATOM   2461  CB  ASN   202      50.960  64.370  56.180  1.00  0.00           C  
ATOM   2462  HB1 ASN   202      50.320  65.260  56.080  1.00  0.00           H  
ATOM   2463  HB2 ASN   202      50.290  63.560  56.440  1.00  0.00           H  
ATOM   2464  CG  ASN   202      51.610  64.180  54.830  1.00  0.00           C  
ATOM   2465  OD1 ASN   202      51.700  65.100  54.010  1.00  0.00           O  
ATOM   2466  ND2 ASN   202      52.080  62.960  54.580  1.00  0.00           N  
ATOM   2467 HD21 ASN   202      51.960  62.200  55.230  1.00  0.00           H  
ATOM   2468 HD22 ASN   202      52.630  62.720  53.770  1.00  0.00           H  
ATOM   2469  C   ASN   202      53.390  64.880  56.800  1.00  0.00           C  
ATOM   2470  O   ASN   202      54.270  64.040  56.960  1.00  0.00           O  
ATOM   2471  N   GLU   203      53.650  66.120  56.390  1.00  0.00           N  
ATOM   2472  H   GLU   203      52.870  66.730  56.180  1.00  0.00           H  
ATOM   2473  CA  GLU   203      54.980  66.570  56.020  1.00  0.00           C  
ATOM   2474  HA  GLU   203      55.400  65.720  55.470  1.00  0.00           H  
ATOM   2475  CB  GLU   203      54.920  67.840  55.190  1.00  0.00           C  
ATOM   2476  HB1 GLU   203      55.750  68.490  55.440  1.00  0.00           H  
ATOM   2477  HB2 GLU   203      54.000  68.410  55.370  1.00  0.00           H  
ATOM   2478  CG  GLU   203      54.980  67.680  53.670  1.00  0.00           C  
ATOM   2479  HG1 GLU   203      54.140  67.020  53.460  1.00  0.00           H  
ATOM   2480  HG2 GLU   203      55.870  67.180  53.290  1.00  0.00           H  
ATOM   2481  CD  GLU   203      54.850  68.970  52.870  1.00  0.00           C  
ATOM   2482  OE1 GLU   203      54.030  69.040  51.940  1.00  0.00           O  
ATOM   2483  OE2 GLU   203      55.550  69.940  53.230  1.00  0.00           O1-
ATOM   2484  C   GLU   203      55.860  66.600  57.260  1.00  0.00           C  
ATOM   2485  O   GLU   203      57.020  66.230  57.110  1.00  0.00           O  
ATOM   2486  N   GLY   204      55.460  67.090  58.440  1.00  0.00           N  
ATOM   2487  H   GLY   204      54.510  67.410  58.530  1.00  0.00           H  
ATOM   2488  CA  GLY   204      56.280  67.270  59.630  1.00  0.00           C  
ATOM   2489  HA1 GLY   204      55.890  68.150  60.140  1.00  0.00           H  
ATOM   2490  HA2 GLY   204      57.300  67.520  59.320  1.00  0.00           H  
ATOM   2491  C   GLY   204      56.460  66.020  60.460  1.00  0.00           C  
ATOM   2492  O   GLY   204      57.220  66.150  61.430  1.00  0.00           O  
ATOM   2493  N   ILE   205      55.940  64.840  60.110  1.00  0.00           N  
ATOM   2494  H   ILE   205      55.270  64.890  59.360  1.00  0.00           H  
ATOM   2495  CA  ILE   205      56.160  63.540  60.730  1.00  0.00           C  
ATOM   2496  HA  ILE   205      56.690  63.540  61.680  1.00  0.00           H  
ATOM   2497  CB  ILE   205      54.790  63.110  61.260  1.00  0.00           C  
ATOM   2498  HB  ILE   205      54.060  63.430  60.510  1.00  0.00           H  
ATOM   2499  CG2 ILE   205      54.670  61.600  61.370  1.00  0.00           C  
ATOM   2500 HG21 ILE   205      53.610  61.360  61.330  1.00  0.00           H  
ATOM   2501 HG22 ILE   205      55.120  61.100  60.510  1.00  0.00           H  
ATOM   2502 HG23 ILE   205      55.080  61.180  62.300  1.00  0.00           H  
ATOM   2503  CG1 ILE   205      54.430  63.850  62.540  1.00  0.00           C  
ATOM   2504 HG11 ILE   205      54.340  64.900  62.330  1.00  0.00           H  
ATOM   2505 HG12 ILE   205      55.270  63.660  63.220  1.00  0.00           H  
ATOM   2506  CD  ILE   205      53.090  63.470  63.180  1.00  0.00           C  
ATOM   2507  HD1 ILE   205      52.790  64.080  64.040  1.00  0.00           H  
ATOM   2508  HD2 ILE   205      52.290  63.500  62.440  1.00  0.00           H  
ATOM   2509  HD3 ILE   205      53.050  62.480  63.610  1.00  0.00           H  
ATOM   2510  C   ILE   205      56.970  62.610  59.850  1.00  0.00           C  
ATOM   2511  O   ILE   205      57.850  61.910  60.340  1.00  0.00           O  
ATOM   2512  N   ILE   206      56.760  62.610  58.530  1.00  0.00           N  
ATOM   2513  H   ILE   206      55.980  63.190  58.250  1.00  0.00           H  
ATOM   2514  CA  ILE   206      57.470  61.800  57.570  1.00  0.00           C  
ATOM   2515  HA  ILE   206      57.720  60.820  57.970  1.00  0.00           H  
ATOM   2516  CB  ILE   206      56.530  61.500  56.400  1.00  0.00           C  
ATOM   2517  HB  ILE   206      56.180  62.490  56.100  1.00  0.00           H  
ATOM   2518  CG2 ILE   206      57.230  60.840  55.210  1.00  0.00           C  
ATOM   2519 HG21 ILE   206      56.470  60.800  54.430  1.00  0.00           H  
ATOM   2520 HG22 ILE   206      58.130  61.410  54.970  1.00  0.00           H  
ATOM   2521 HG23 ILE   206      57.510  59.800  55.390  1.00  0.00           H  
ATOM   2522  CG1 ILE   206      55.300  60.700  56.820  1.00  0.00           C  
ATOM   2523 HG11 ILE   206      54.370  61.070  56.390  1.00  0.00           H  
ATOM   2524 HG12 ILE   206      55.160  60.840  57.890  1.00  0.00           H  
ATOM   2525  CD  ILE   206      55.240  59.200  56.550  1.00  0.00           C  
ATOM   2526  HD1 ILE   206      56.120  58.670  56.940  1.00  0.00           H  
ATOM   2527  HD2 ILE   206      54.300  58.780  56.880  1.00  0.00           H  
ATOM   2528  HD3 ILE   206      55.290  58.980  55.490  1.00  0.00           H  
ATOM   2529  C   ILE   206      58.830  62.320  57.170  1.00  0.00           C  
ATOM   2530  O   ILE   206      59.730  61.600  56.730  1.00  0.00           O  
ATOM   2531  N   ASP   207      59.130  63.610  57.300  1.00  0.00           N  
ATOM   2532  H   ASP   207      58.390  64.210  57.610  1.00  0.00           H  
ATOM   2533  CA  ASP   207      60.440  64.230  57.270  1.00  0.00           C  
ATOM   2534  HA  ASP   207      60.970  63.820  56.420  1.00  0.00           H  
ATOM   2535  CB  ASP   207      60.200  65.700  56.920  1.00  0.00           C  
ATOM   2536  HB1 ASP   207      59.750  66.110  57.820  1.00  0.00           H  
ATOM   2537  HB2 ASP   207      59.550  65.740  56.040  1.00  0.00           H  
ATOM   2538  CG  ASP   207      61.470  66.480  56.620  1.00  0.00           C  
ATOM   2539  OD1 ASP   207      61.280  67.660  56.260  1.00  0.00           O  
ATOM   2540  OD2 ASP   207      62.600  66.000  56.860  1.00  0.00           O1-
ATOM   2541  C   ASP   207      61.250  63.950  58.540  1.00  0.00           C  
ATOM   2542  O   ASP   207      62.180  63.160  58.520  1.00  0.00           O  
ATOM   2543  N   ASN   208      60.830  64.460  59.700  1.00  0.00           N  
ATOM   2544  H   ASN   208      60.020  65.050  59.620  1.00  0.00           H  
ATOM   2545  CA  ASN   208      61.660  64.480  60.880  1.00  0.00           C  
ATOM   2546  HA  ASN   208      62.660  64.820  60.650  1.00  0.00           H  
ATOM   2547  CB  ASN   208      61.040  65.620  61.690  1.00  0.00           C  
ATOM   2548  HB1 ASN   208      61.600  65.690  62.620  1.00  0.00           H  
ATOM   2549  HB2 ASN   208      60.020  65.440  62.010  1.00  0.00           H  
ATOM   2550  CG  ASN   208      61.050  66.960  60.970  1.00  0.00           C  
ATOM   2551  OD1 ASN   208      62.020  67.270  60.280  1.00  0.00           O  
ATOM   2552  ND2 ASN   208      59.960  67.740  61.040  1.00  0.00           N  
ATOM   2553 HD21 ASN   208      59.200  67.450  61.650  1.00  0.00           H  
ATOM   2554 HD22 ASN   208      60.010  68.620  60.550  1.00  0.00           H  
ATOM   2555  C   ASN   208      61.770  63.160  61.640  1.00  0.00           C  
ATOM   2556  O   ASN   208      62.560  63.090  62.580  1.00  0.00           O  
ATOM   2557  N   LEU   209      61.020  62.120  61.260  1.00  0.00           N  
ATOM   2558  H   LEU   209      60.220  62.290  60.680  1.00  0.00           H  
ATOM   2559  CA  LEU   209      61.240  60.800  61.840  1.00  0.00           C  
ATOM   2560  HA  LEU   209      61.360  60.930  62.920  1.00  0.00           H  
ATOM   2561  CB  LEU   209      60.030  59.930  61.530  1.00  0.00           C  
ATOM   2562  HB1 LEU   209      59.860  59.990  60.450  1.00  0.00           H  
ATOM   2563  HB2 LEU   209      59.210  60.450  62.040  1.00  0.00           H  
ATOM   2564  CG  LEU   209      60.040  58.470  61.940  1.00  0.00           C  
ATOM   2565  HG  LEU   209      60.810  57.930  61.390  1.00  0.00           H  
ATOM   2566  CD1 LEU   209      60.220  58.380  63.450  1.00  0.00           C  
ATOM   2567 HD11 LEU   209      61.250  58.600  63.710  1.00  0.00           H  
ATOM   2568 HD12 LEU   209      59.520  59.100  63.880  1.00  0.00           H  
ATOM   2569 HD13 LEU   209      60.030  57.360  63.790  1.00  0.00           H  
ATOM   2570  CD2 LEU   209      58.730  57.820  61.500  1.00  0.00           C  
ATOM   2571 HD21 LEU   209      57.840  57.900  62.130  1.00  0.00           H  
ATOM   2572 HD22 LEU   209      58.350  58.110  60.520  1.00  0.00           H  
ATOM   2573 HD23 LEU   209      58.890  56.740  61.550  1.00  0.00           H  
ATOM   2574  C   LEU   209      62.540  60.170  61.390  1.00  0.00           C  
ATOM   2575  O   LEU   209      63.090  59.300  62.060  1.00  0.00           O  
ATOM   2576  N   SER   210      63.120  60.600  60.280  1.00  0.00           N  
ATOM   2577  H   SER   210      62.560  61.270  59.770  1.00  0.00           H  
ATOM   2578  CA  SER   210      64.320  60.070  59.660  1.00  0.00           C  
ATOM   2579  HA  SER   210      65.040  60.000  60.470  1.00  0.00           H  
ATOM   2580  CB  SER   210      63.890  58.720  59.110  1.00  0.00           C  
ATOM   2581  HB1 SER   210      64.390  58.420  58.190  1.00  0.00           H  
ATOM   2582  HB2 SER   210      62.850  58.600  58.820  1.00  0.00           H  
ATOM   2583  OG  SER   210      64.160  57.660  60.010  1.00  0.00           O  
ATOM   2584  HG  SER   210      64.030  58.010  60.900  1.00  0.00           H  
ATOM   2585  C   SER   210      64.870  61.010  58.590  1.00  0.00           C  
ATOM   2586  O   SER   210      64.170  61.410  57.670  1.00  0.00           O  
ATOM   2587  N   LYS   211      66.200  61.150  58.610  1.00  0.00           N  
ATOM   2588  H   LYS   211      66.710  60.850  59.420  1.00  0.00           H  
ATOM   2589  CA  LYS   211      66.870  61.790  57.500  1.00  0.00           C  
ATOM   2590  HA  LYS   211      66.290  62.620  57.100  1.00  0.00           H  
ATOM   2591  CB  LYS   211      68.180  62.230  58.130  1.00  0.00           C  
ATOM   2592  HB1 LYS   211      68.640  61.360  58.610  1.00  0.00           H  
ATOM   2593  HB2 LYS   211      67.890  62.990  58.860  1.00  0.00           H  
ATOM   2594  CG  LYS   211      69.290  62.740  57.210  1.00  0.00           C  
ATOM   2595  HG1 LYS   211      68.880  63.630  56.730  1.00  0.00           H  
ATOM   2596  HG2 LYS   211      69.490  62.060  56.380  1.00  0.00           H  
ATOM   2597  CD  LYS   211      70.610  63.140  57.860  1.00  0.00           C  
ATOM   2598  HD1 LYS   211      71.180  62.240  58.080  1.00  0.00           H  
ATOM   2599  HD2 LYS   211      70.520  63.720  58.780  1.00  0.00           H  
ATOM   2600  CE  LYS   211      71.490  63.910  56.890  1.00  0.00           C  
ATOM   2601  HE1 LYS   211      70.850  64.710  56.510  1.00  0.00           H  
ATOM   2602  HE2 LYS   211      71.740  63.350  55.990  1.00  0.00           H  
ATOM   2603  NZ  LYS   211      72.660  64.450  57.610  1.00  0.00           N1+
ATOM   2604  HZ1 LYS   211      72.990  65.280  57.140  1.00  0.00           H  
ATOM   2605  HZ2 LYS   211      72.410  64.700  58.550  1.00  0.00           H  
ATOM   2606  HZ3 LYS   211      73.420  63.800  57.730  1.00  0.00           H  
ATOM   2607  C   LYS   211      67.150  60.830  56.350  1.00  0.00           C  
ATOM   2608  O   LYS   211      67.400  61.240  55.220  1.00  0.00           O  
ATOM   2609  N   ASP   212      67.070  59.550  56.730  1.00  0.00           N  
ATOM   2610  H   ASP   212      66.990  59.390  57.720  1.00  0.00           H  
ATOM   2611  CA  ASP   212      67.060  58.400  55.850  1.00  0.00           C  
ATOM   2612  HA  ASP   212      66.840  58.620  54.820  1.00  0.00           H  
ATOM   2613  CB  ASP   212      68.450  57.770  55.810  1.00  0.00           C  
ATOM   2614  HB1 ASP   212      68.760  57.440  56.800  1.00  0.00           H  
ATOM   2615  HB2 ASP   212      69.000  58.690  55.610  1.00  0.00           H  
ATOM   2616  CG  ASP   212      68.690  56.750  54.710  1.00  0.00           C  
ATOM   2617  OD1 ASP   212      67.920  55.780  54.550  1.00  0.00           O  
ATOM   2618  OD2 ASP   212      69.660  56.830  53.920  1.00  0.00           O1-
ATOM   2619  C   ASP   212      65.970  57.450  56.320  1.00  0.00           C  
ATOM   2620  O   ASP   212      64.830  57.590  55.870  1.00  0.00           O  
ATOM   2621  N   SER   213      66.310  56.450  57.130  1.00  0.00           N  
ATOM   2622  H   SER   213      67.270  56.400  57.470  1.00  0.00           H  
ATOM   2623  CA  SER   213      65.350  55.470  57.590  1.00  0.00           C  
ATOM   2624  HA  SER   213      64.340  55.870  57.630  1.00  0.00           H  
ATOM   2625  CB  SER   213      65.430  54.270  56.640  1.00  0.00           C  
ATOM   2626  HB1 SER   213      66.390  53.760  56.740  1.00  0.00           H  
ATOM   2627  HB2 SER   213      65.350  54.640  55.630  1.00  0.00           H  
ATOM   2628  OG  SER   213      64.380  53.340  56.740  1.00  0.00           O  
ATOM   2629  HG  SER   213      64.160  53.000  55.860  1.00  0.00           H  
ATOM   2630  C   SER   213      65.610  55.030  59.020  1.00  0.00           C  
ATOM   2631  O   SER   213      66.520  55.540  59.680  1.00  0.00           O  
ATOM   2632  N   LEU   214      64.870  54.020  59.500  1.00  0.00           N  
ATOM   2633  H   LEU   214      64.140  53.750  58.870  1.00  0.00           H  
ATOM   2634  CA  LEU   214      64.790  53.600  60.880  1.00  0.00           C  
ATOM   2635  HA  LEU   214      65.070  54.440  61.520  1.00  0.00           H  
ATOM   2636  CB  LEU   214      63.430  52.940  61.140  1.00  0.00           C  
ATOM   2637  HB1 LEU   214      63.420  52.400  62.090  1.00  0.00           H  
ATOM   2638  HB2 LEU   214      63.300  52.080  60.470  1.00  0.00           H  
ATOM   2639  CG  LEU   214      62.210  53.840  61.210  1.00  0.00           C  
ATOM   2640  HG  LEU   214      62.030  54.430  60.310  1.00  0.00           H  
ATOM   2641  CD1 LEU   214      60.970  52.980  61.390  1.00  0.00           C  
ATOM   2642 HD11 LEU   214      61.020  52.140  60.710  1.00  0.00           H  
ATOM   2643 HD12 LEU   214      60.910  52.520  62.380  1.00  0.00           H  
ATOM   2644 HD13 LEU   214      60.080  53.570  61.160  1.00  0.00           H  
ATOM   2645  CD2 LEU   214      62.310  54.990  62.210  1.00  0.00           C  
ATOM   2646 HD21 LEU   214      62.450  54.690  63.240  1.00  0.00           H  
ATOM   2647 HD22 LEU   214      63.160  55.640  62.010  1.00  0.00           H  
ATOM   2648 HD23 LEU   214      61.480  55.680  62.110  1.00  0.00           H  
ATOM   2649  C   LEU   214      65.930  52.700  61.320  1.00  0.00           C  
ATOM   2650  O   LEU   214      65.790  51.780  62.130  1.00  0.00           O  
ATOM   2651  N   VAL   215      67.120  53.040  60.830  1.00  0.00           N  
ATOM   2652  H   VAL   215      67.130  53.940  60.360  1.00  0.00           H  
ATOM   2653  CA  VAL   215      68.370  52.370  61.170  1.00  0.00           C  
ATOM   2654  HA  VAL   215      68.160  51.530  61.820  1.00  0.00           H  
ATOM   2655  CB  VAL   215      68.970  51.830  59.880  1.00  0.00           C  
ATOM   2656  HB  VAL   215      69.480  52.680  59.440  1.00  0.00           H  
ATOM   2657  CG1 VAL   215      70.110  50.830  60.040  1.00  0.00           C  
ATOM   2658 HG11 VAL   215      70.880  51.430  60.520  1.00  0.00           H  
ATOM   2659 HG12 VAL   215      69.860  49.980  60.690  1.00  0.00           H  
ATOM   2660 HG13 VAL   215      70.420  50.610  59.010  1.00  0.00           H  
ATOM   2661  CG2 VAL   215      67.990  51.290  58.840  1.00  0.00           C  
ATOM   2662 HG21 VAL   215      68.450  50.840  57.970  1.00  0.00           H  
ATOM   2663 HG22 VAL   215      67.270  50.620  59.320  1.00  0.00           H  
ATOM   2664 HG23 VAL   215      67.410  52.120  58.440  1.00  0.00           H  
ATOM   2665  C   VAL   215      69.300  53.270  61.970  1.00  0.00           C  
ATOM   2666  O   VAL   215      69.510  54.410  61.540  1.00  0.00           O  
ATOM   2667  N   ASP   216      69.820  52.840  63.120  1.00  0.00           N  
ATOM   2668  H   ASP   216      69.490  51.940  63.430  1.00  0.00           H  
ATOM   2669  CA  ASP   216      70.520  53.680  64.080  1.00  0.00           C  
ATOM   2670  HA  ASP   216      70.240  54.730  64.050  1.00  0.00           H  
ATOM   2671  CB  ASP   216      70.020  53.230  65.450  1.00  0.00           C  
ATOM   2672  HB1 ASP   216      70.460  52.290  65.800  1.00  0.00           H  
ATOM   2673  HB2 ASP   216      68.950  53.020  65.400  1.00  0.00           H  
ATOM   2674  CG  ASP   216      70.090  54.220  66.610  1.00  0.00           C  
ATOM   2675  OD1 ASP   216      69.860  53.860  67.780  1.00  0.00           O  
ATOM   2676  OD2 ASP   216      70.280  55.440  66.360  1.00  0.00           O1-
ATOM   2677  C   ASP   216      72.030  53.630  64.030  1.00  0.00           C  
ATOM   2678  O   ASP   216      72.730  53.790  65.030  1.00  0.00           O  
ATOM   2679  N   LEU   217      72.580  53.330  62.850  1.00  0.00           N  
ATOM   2680  H   LEU   217      71.890  53.160  62.120  1.00  0.00           H  
ATOM   2681  CA  LEU   217      73.970  53.290  62.470  1.00  0.00           C  
ATOM   2682  HA  LEU   217      74.410  52.320  62.730  1.00  0.00           H  
ATOM   2683  CB  LEU   217      74.060  53.370  60.950  1.00  0.00           C  
ATOM   2684  HB1 LEU   217      75.020  53.790  60.660  1.00  0.00           H  
ATOM   2685  HB2 LEU   217      73.260  54.070  60.670  1.00  0.00           H  
ATOM   2686  CG  LEU   217      73.760  52.070  60.230  1.00  0.00           C  
ATOM   2687  HG  LEU   217      73.040  51.540  60.830  1.00  0.00           H  
ATOM   2688  CD1 LEU   217      73.330  52.340  58.790  1.00  0.00           C  
ATOM   2689 HD11 LEU   217      72.400  52.900  58.770  1.00  0.00           H  
ATOM   2690 HD12 LEU   217      74.180  52.850  58.360  1.00  0.00           H  
ATOM   2691 HD13 LEU   217      73.110  51.460  58.180  1.00  0.00           H  
ATOM   2692  CD2 LEU   217      74.960  51.130  60.060  1.00  0.00           C  
ATOM   2693 HD21 LEU   217      75.760  51.760  59.670  1.00  0.00           H  
ATOM   2694 HD22 LEU   217      75.310  50.720  61.000  1.00  0.00           H  
ATOM   2695 HD23 LEU   217      74.790  50.340  59.330  1.00  0.00           H  
ATOM   2696  C   LEU   217      74.880  54.240  63.230  1.00  0.00           C  
ATOM   2697  O   LEU   217      75.950  53.910  63.730  1.00  0.00           O  
ATOM   2698  N   VAL   218      74.490  55.530  63.260  1.00  0.00           N  
ATOM   2699  H   VAL   218      73.610  55.780  62.820  1.00  0.00           H  
ATOM   2700  CA  VAL   218      75.060  56.470  64.180  1.00  0.00           C  
ATOM   2701  HA  VAL   218      75.730  55.890  64.820  1.00  0.00           H  
ATOM   2702  CB  VAL   218      75.790  57.600  63.450  1.00  0.00           C  
ATOM   2703  HB  VAL   218      75.110  58.100  62.750  1.00  0.00           H  
ATOM   2704  CG1 VAL   218      76.460  58.670  64.310  1.00  0.00           C  
ATOM   2705 HG11 VAL   218      75.620  59.260  64.680  1.00  0.00           H  
ATOM   2706 HG12 VAL   218      77.270  58.330  64.960  1.00  0.00           H  
ATOM   2707 HG13 VAL   218      76.800  59.480  63.650  1.00  0.00           H  
ATOM   2708  CG2 VAL   218      76.990  57.110  62.640  1.00  0.00           C  
ATOM   2709 HG21 VAL   218      77.340  57.830  61.890  1.00  0.00           H  
ATOM   2710 HG22 VAL   218      77.890  56.900  63.220  1.00  0.00           H  
ATOM   2711 HG23 VAL   218      76.660  56.220  62.120  1.00  0.00           H  
ATOM   2712  C   VAL   218      73.920  57.180  64.890  1.00  0.00           C  
ATOM   2713  O   VAL   218      72.860  57.340  64.300  1.00  0.00           O  
ATOM   2714  N   PRO   219      74.000  57.450  66.190  1.00  0.00           N  
ATOM   2715  CD  PRO   219      75.130  57.260  67.090  1.00  0.00           C  
ATOM   2716  HD1 PRO   219      76.110  57.360  66.610  1.00  0.00           H  
ATOM   2717  HD2 PRO   219      75.000  56.290  67.570  1.00  0.00           H  
ATOM   2718  CG  PRO   219      74.960  58.160  68.310  1.00  0.00           C  
ATOM   2719  HG1 PRO   219      75.270  59.130  67.930  1.00  0.00           H  
ATOM   2720  HG2 PRO   219      75.520  57.810  69.180  1.00  0.00           H  
ATOM   2721  CB  PRO   219      73.440  58.210  68.370  1.00  0.00           C  
ATOM   2722  HB1 PRO   219      73.120  59.140  68.830  1.00  0.00           H  
ATOM   2723  HB2 PRO   219      73.110  57.420  69.060  1.00  0.00           H  
ATOM   2724  CA  PRO   219      72.930  58.080  66.940  1.00  0.00           C  
ATOM   2725  HA  PRO   219      72.080  57.400  66.920  1.00  0.00           H  
ATOM   2726  C   PRO   219      72.560  59.430  66.350  1.00  0.00           C  
ATOM   2727  O   PRO   219      73.320  60.000  65.580  1.00  0.00           O  
ATOM   2728  N   TRP   220      71.360  59.960  66.610  1.00  0.00           N  
ATOM   2729  H   TRP   220      70.810  59.500  67.330  1.00  0.00           H  
ATOM   2730  CA  TRP   220      70.770  61.180  66.100  1.00  0.00           C  
ATOM   2731  HA  TRP   220      70.520  60.950  65.060  1.00  0.00           H  
ATOM   2732  CB  TRP   220      69.440  61.520  66.770  1.00  0.00           C  
ATOM   2733  HB1 TRP   220      68.770  60.660  66.720  1.00  0.00           H  
ATOM   2734  HB2 TRP   220      69.020  62.370  66.240  1.00  0.00           H  
ATOM   2735  CG  TRP   220      69.540  61.930  68.210  1.00  0.00           C  
ATOM   2736  CD1 TRP   220      69.550  61.040  69.230  1.00  0.00           C  
ATOM   2737  HD1 TRP   220      69.640  59.970  69.140  1.00  0.00           H  
ATOM   2738  NE1 TRP   220      69.380  61.690  70.440  1.00  0.00           N  
ATOM   2739  HE1 TRP   220      69.070  61.200  71.280  1.00  0.00           H  
ATOM   2740  CE2 TRP   220      69.320  63.060  70.300  1.00  0.00           C  
ATOM   2741  CZ2 TRP   220      69.250  64.130  71.200  1.00  0.00           C  
ATOM   2742  HZ2 TRP   220      69.260  63.940  72.260  1.00  0.00           H  
ATOM   2743  CH2 TRP   220      69.210  65.430  70.670  1.00  0.00           C  
ATOM   2744  HH2 TRP   220      69.250  66.220  71.410  1.00  0.00           H  
ATOM   2745  CZ3 TRP   220      69.250  65.620  69.290  1.00  0.00           C  
ATOM   2746  HZ3 TRP   220      69.220  66.620  68.890  1.00  0.00           H  
ATOM   2747  CE3 TRP   220      69.280  64.520  68.410  1.00  0.00           C  
ATOM   2748  HE3 TRP   220      69.450  64.710  67.370  1.00  0.00           H  
ATOM   2749  CD2 TRP   220      69.420  63.210  68.900  1.00  0.00           C  
ATOM   2750  C   TRP   220      71.690  62.380  66.040  1.00  0.00           C  
ATOM   2751  O   TRP   220      71.960  62.830  64.930  1.00  0.00           O  
ATOM   2752  N   LEU   221      72.230  62.830  67.170  1.00  0.00           N  
ATOM   2753  H   LEU   221      71.930  62.380  68.010  1.00  0.00           H  
ATOM   2754  CA  LEU   221      72.770  64.180  67.320  1.00  0.00           C  
ATOM   2755  HA  LEU   221      72.010  64.870  66.970  1.00  0.00           H  
ATOM   2756  CB  LEU   221      72.880  64.380  68.830  1.00  0.00           C  
ATOM   2757  HB1 LEU   221      73.500  63.580  69.230  1.00  0.00           H  
ATOM   2758  HB2 LEU   221      71.850  64.320  69.190  1.00  0.00           H  
ATOM   2759  CG  LEU   221      73.440  65.740  69.240  1.00  0.00           C  
ATOM   2760  HG  LEU   221      74.510  65.820  69.090  1.00  0.00           H  
ATOM   2761  CD1 LEU   221      72.610  66.840  68.570  1.00  0.00           C  
ATOM   2762 HD11 LEU   221      73.100  67.800  68.770  1.00  0.00           H  
ATOM   2763 HD12 LEU   221      72.620  66.780  67.470  1.00  0.00           H  
ATOM   2764 HD13 LEU   221      71.600  66.880  68.970  1.00  0.00           H  
ATOM   2765  CD2 LEU   221      73.210  66.000  70.720  1.00  0.00           C  
ATOM   2766 HD21 LEU   221      73.850  65.310  71.260  1.00  0.00           H  
ATOM   2767 HD22 LEU   221      73.570  66.990  71.020  1.00  0.00           H  
ATOM   2768 HD23 LEU   221      72.160  65.930  71.010  1.00  0.00           H  
ATOM   2769  C   LEU   221      74.030  64.410  66.510  1.00  0.00           C  
ATOM   2770  O   LEU   221      74.500  65.520  66.260  1.00  0.00           O  
ATOM   2771  N   LYS   222      74.610  63.250  66.170  1.00  0.00           N  
ATOM   2772  H   LYS   222      74.090  62.390  66.310  1.00  0.00           H  
ATOM   2773  CA  LYS   222      75.790  63.200  65.350  1.00  0.00           C  
ATOM   2774  HA  LYS   222      76.310  64.140  65.540  1.00  0.00           H  
ATOM   2775  CB  LYS   222      76.750  62.110  65.820  1.00  0.00           C  
ATOM   2776  HB1 LYS   222      77.690  62.230  65.290  1.00  0.00           H  
ATOM   2777  HB2 LYS   222      76.330  61.140  65.560  1.00  0.00           H  
ATOM   2778  CG  LYS   222      77.120  62.150  67.290  1.00  0.00           C  
ATOM   2779  HG1 LYS   222      76.230  62.110  67.920  1.00  0.00           H  
ATOM   2780  HG2 LYS   222      77.710  63.060  67.460  1.00  0.00           H  
ATOM   2781  CD  LYS   222      78.100  61.060  67.730  1.00  0.00           C  
ATOM   2782  HD1 LYS   222      78.910  61.210  67.030  1.00  0.00           H  
ATOM   2783  HD2 LYS   222      77.760  60.030  67.580  1.00  0.00           H  
ATOM   2784  CE  LYS   222      78.610  61.300  69.140  1.00  0.00           C  
ATOM   2785  HE1 LYS   222      77.870  61.050  69.910  1.00  0.00           H  
ATOM   2786  HE2 LYS   222      78.850  62.360  69.190  1.00  0.00           H  
ATOM   2787  NZ  LYS   222      79.780  60.450  69.420  1.00  0.00           N1+
ATOM   2788  HZ1 LYS   222      80.480  60.560  68.690  1.00  0.00           H  
ATOM   2789  HZ2 LYS   222      80.290  60.680  70.260  1.00  0.00           H  
ATOM   2790  HZ3 LYS   222      79.470  59.500  69.520  1.00  0.00           H  
ATOM   2791  C   LYS   222      75.600  63.180  63.830  1.00  0.00           C  
ATOM   2792  O   LYS   222      76.540  63.000  63.060  1.00  0.00           O  
ATOM   2793  N   ILE   223      74.350  63.340  63.410  1.00  0.00           N  
ATOM   2794  H   ILE   223      73.650  63.400  64.150  1.00  0.00           H  
ATOM   2795  CA  ILE   223      73.980  63.410  62.010  1.00  0.00           C  
ATOM   2796  HA  ILE   223      74.860  63.830  61.520  1.00  0.00           H  
ATOM   2797  CB  ILE   223      73.680  62.020  61.480  1.00  0.00           C  
ATOM   2798  HB  ILE   223      73.200  62.210  60.530  1.00  0.00           H  
ATOM   2799  CG2 ILE   223      74.970  61.220  61.290  1.00  0.00           C  
ATOM   2800 HG21 ILE   223      75.290  60.730  62.210  1.00  0.00           H  
ATOM   2801 HG22 ILE   223      74.730  60.430  60.590  1.00  0.00           H  
ATOM   2802 HG23 ILE   223      75.690  61.900  60.830  1.00  0.00           H  
ATOM   2803  CG1 ILE   223      72.660  61.250  62.320  1.00  0.00           C  
ATOM   2804 HG11 ILE   223      71.780  61.860  62.550  1.00  0.00           H  
ATOM   2805 HG12 ILE   223      73.020  60.900  63.280  1.00  0.00           H  
ATOM   2806  CD  ILE   223      72.090  59.990  61.700  1.00  0.00           C  
ATOM   2807  HD1 ILE   223      71.910  60.130  60.630  1.00  0.00           H  
ATOM   2808  HD2 ILE   223      72.790  59.150  61.770  1.00  0.00           H  
ATOM   2809  HD3 ILE   223      71.120  59.720  62.140  1.00  0.00           H  
ATOM   2810  C   ILE   223      72.830  64.370  61.730  1.00  0.00           C  
ATOM   2811  O   ILE   223      72.660  64.650  60.530  1.00  0.00           O  
ATOM   2812  N   PHE   224      72.060  64.780  62.730  1.00  0.00           N  
ATOM   2813  H   PHE   224      72.280  64.510  63.680  1.00  0.00           H  
ATOM   2814  CA  PHE   224      70.990  65.750  62.630  1.00  0.00           C  
ATOM   2815  HA  PHE   224      71.350  66.570  62.020  1.00  0.00           H  
ATOM   2816  CB  PHE   224      69.770  65.180  61.890  1.00  0.00           C  
ATOM   2817  HB1 PHE   224      70.040  65.270  60.840  1.00  0.00           H  
ATOM   2818  HB2 PHE   224      68.910  65.850  61.960  1.00  0.00           H  
ATOM   2819  CG  PHE   224      69.110  63.880  62.290  1.00  0.00           C  
ATOM   2820  CD1 PHE   224      69.290  62.740  61.490  1.00  0.00           C  
ATOM   2821  HD1 PHE   224      69.970  62.710  60.650  1.00  0.00           H  
ATOM   2822  CE1 PHE   224      68.540  61.580  61.660  1.00  0.00           C  
ATOM   2823  HE1 PHE   224      68.620  60.690  61.060  1.00  0.00           H  
ATOM   2824  CZ  PHE   224      67.740  61.470  62.800  1.00  0.00           C  
ATOM   2825  HZ  PHE   224      67.220  60.560  63.080  1.00  0.00           H  
ATOM   2826  CE2 PHE   224      67.600  62.610  63.600  1.00  0.00           C  
ATOM   2827  HE2 PHE   224      66.900  62.550  64.430  1.00  0.00           H  
ATOM   2828  CD2 PHE   224      68.300  63.810  63.430  1.00  0.00           C  
ATOM   2829  HD2 PHE   224      68.180  64.730  63.970  1.00  0.00           H  
ATOM   2830  C   PHE   224      70.610  66.300  64.000  1.00  0.00           C  
ATOM   2831  O   PHE   224      70.720  65.650  65.030  1.00  0.00           O  
ATOM   2832  N   PRO   225      70.240  67.580  64.090  1.00  0.00           N  
ATOM   2833  CD  PRO   225      69.870  68.450  63.000  1.00  0.00           C  
ATOM   2834  HD1 PRO   225      69.040  68.100  62.380  1.00  0.00           H  
ATOM   2835  HD2 PRO   225      70.760  68.590  62.380  1.00  0.00           H  
ATOM   2836  CG  PRO   225      69.560  69.770  63.680  1.00  0.00           C  
ATOM   2837  HG1 PRO   225      68.520  69.870  63.990  1.00  0.00           H  
ATOM   2838  HG2 PRO   225      69.780  70.680  63.100  1.00  0.00           H  
ATOM   2839  CB  PRO   225      70.390  69.730  64.960  1.00  0.00           C  
ATOM   2840  HB1 PRO   225      69.960  70.430  65.680  1.00  0.00           H  
ATOM   2841  HB2 PRO   225      71.450  69.940  64.790  1.00  0.00           H  
ATOM   2842  CA  PRO   225      70.200  68.280  65.350  1.00  0.00           C  
ATOM   2843  HA  PRO   225      70.990  67.880  65.990  1.00  0.00           H  
ATOM   2844  C   PRO   225      68.920  68.160  66.190  1.00  0.00           C  
ATOM   2845  O   PRO   225      67.900  67.670  65.720  1.00  0.00           O  
ATOM   2846  N   ASN   226      69.000  68.630  67.430  1.00  0.00           N  
ATOM   2847  H   ASN   226      69.840  69.070  67.790  1.00  0.00           H  
ATOM   2848  CA  ASN   226      67.840  68.650  68.300  1.00  0.00           C  
ATOM   2849  HA  ASN   226      67.560  67.610  68.490  1.00  0.00           H  
ATOM   2850  CB  ASN   226      68.200  69.210  69.660  1.00  0.00           C  
ATOM   2851  HB1 ASN   226      68.770  70.150  69.520  1.00  0.00           H  
ATOM   2852  HB2 ASN   226      68.950  68.510  70.020  1.00  0.00           H  
ATOM   2853  CG  ASN   226      67.080  69.600  70.620  1.00  0.00           C  
ATOM   2854  OD1 ASN   226      66.780  70.770  70.840  1.00  0.00           O  
ATOM   2855  ND2 ASN   226      66.310  68.640  71.130  1.00  0.00           N  
ATOM   2856 HD21 ASN   226      66.500  67.670  70.940  1.00  0.00           H  
ATOM   2857 HD22 ASN   226      65.640  68.940  71.830  1.00  0.00           H  
ATOM   2858  C   ASN   226      66.610  69.300  67.680  1.00  0.00           C  
ATOM   2859  O   ASN   226      65.490  68.820  67.800  1.00  0.00           O  
ATOM   2860  N   LYS   227      66.900  70.340  66.900  1.00  0.00           N  
ATOM   2861  H   LYS   227      67.770  70.860  66.900  1.00  0.00           H  
ATOM   2862  CA  LYS   227      65.790  70.940  66.170  1.00  0.00           C  
ATOM   2863  HA  LYS   227      65.080  71.350  66.880  1.00  0.00           H  
ATOM   2864  CB  LYS   227      66.330  72.090  65.350  1.00  0.00           C  
ATOM   2865  HB1 LYS   227      65.720  72.350  64.480  1.00  0.00           H  
ATOM   2866  HB2 LYS   227      67.350  71.820  65.030  1.00  0.00           H  
ATOM   2867  CG  LYS   227      66.420  73.450  66.040  1.00  0.00           C  
ATOM   2868  HG1 LYS   227      67.120  73.390  66.870  1.00  0.00           H  
ATOM   2869  HG2 LYS   227      65.400  73.780  66.210  1.00  0.00           H  
ATOM   2870  CD  LYS   227      67.040  74.460  65.080  1.00  0.00           C  
ATOM   2871  HD1 LYS   227      66.480  74.540  64.140  1.00  0.00           H  
ATOM   2872  HD2 LYS   227      68.060  74.180  64.840  1.00  0.00           H  
ATOM   2873  CE  LYS   227      66.950  75.850  65.690  1.00  0.00           C  
ATOM   2874  HE1 LYS   227      67.310  76.490  64.890  1.00  0.00           H  
ATOM   2875  HE2 LYS   227      67.690  75.850  66.500  1.00  0.00           H  
ATOM   2876  NZ  LYS   227      65.580  76.190  66.110  1.00  0.00           N1+
ATOM   2877  HZ1 LYS   227      65.350  75.570  66.880  1.00  0.00           H  
ATOM   2878  HZ2 LYS   227      65.640  77.140  66.410  1.00  0.00           H  
ATOM   2879  HZ3 LYS   227      64.860  75.980  65.410  1.00  0.00           H  
ATOM   2880  C   LYS   227      65.010  69.930  65.360  1.00  0.00           C  
ATOM   2881  O   LYS   227      63.790  70.160  65.350  1.00  0.00           O  
ATOM   2882  N   THR   228      65.500  68.830  64.790  1.00  0.00           N  
ATOM   2883  H   THR   228      66.510  68.750  64.730  1.00  0.00           H  
ATOM   2884  CA  THR   228      64.760  67.850  64.020  1.00  0.00           C  
ATOM   2885  HA  THR   228      64.210  68.350  63.220  1.00  0.00           H  
ATOM   2886  CB  THR   228      65.720  66.900  63.330  1.00  0.00           C  
ATOM   2887  HB  THR   228      66.370  66.340  64.010  1.00  0.00           H  
ATOM   2888  CG2 THR   228      64.870  65.900  62.560  1.00  0.00           C  
ATOM   2889 HG21 THR   228      65.370  65.490  61.680  1.00  0.00           H  
ATOM   2890 HG22 THR   228      64.640  65.010  63.120  1.00  0.00           H  
ATOM   2891 HG23 THR   228      63.980  66.390  62.170  1.00  0.00           H  
ATOM   2892  OG1 THR   228      66.440  67.770  62.480  1.00  0.00           O  
ATOM   2893  HG1 THR   228      66.720  67.290  61.690  1.00  0.00           H  
ATOM   2894  C   THR   228      63.750  67.160  64.930  1.00  0.00           C  
ATOM   2895  O   THR   228      62.580  66.990  64.610  1.00  0.00           O  
ATOM   2896  N   LEU   229      64.230  66.680  66.080  1.00  0.00           N  
ATOM   2897  H   LEU   229      65.220  66.810  66.270  1.00  0.00           H  
ATOM   2898  CA  LEU   229      63.410  66.050  67.100  1.00  0.00           C  
ATOM   2899  HA  LEU   229      62.920  65.210  66.610  1.00  0.00           H  
ATOM   2900  CB  LEU   229      64.330  65.590  68.240  1.00  0.00           C  
ATOM   2901  HB1 LEU   229      63.860  65.450  69.220  1.00  0.00           H  
ATOM   2902  HB2 LEU   229      65.060  66.390  68.350  1.00  0.00           H  
ATOM   2903  CG  LEU   229      64.960  64.240  67.940  1.00  0.00           C  
ATOM   2904  HG  LEU   229      64.150  63.500  67.880  1.00  0.00           H  
ATOM   2905  CD1 LEU   229      66.080  64.170  66.910  1.00  0.00           C  
ATOM   2906 HD11 LEU   229      66.830  64.910  67.220  1.00  0.00           H  
ATOM   2907 HD12 LEU   229      66.410  63.150  66.780  1.00  0.00           H  
ATOM   2908 HD13 LEU   229      65.640  64.440  65.950  1.00  0.00           H  
ATOM   2909  CD2 LEU   229      65.680  63.850  69.230  1.00  0.00           C  
ATOM   2910 HD21 LEU   229      64.950  63.650  70.010  1.00  0.00           H  
ATOM   2911 HD22 LEU   229      66.230  62.900  69.190  1.00  0.00           H  
ATOM   2912 HD23 LEU   229      66.380  64.640  69.490  1.00  0.00           H  
ATOM   2913  C   LEU   229      62.400  67.010  67.720  1.00  0.00           C  
ATOM   2914  O   LEU   229      61.310  66.570  68.010  1.00  0.00           O  
ATOM   2915  N   GLU   230      62.770  68.280  67.880  1.00  0.00           N  
ATOM   2916  H   GLU   230      63.750  68.490  67.740  1.00  0.00           H  
ATOM   2917  CA  GLU   230      61.890  69.300  68.420  1.00  0.00           C  
ATOM   2918  HA  GLU   230      61.420  68.860  69.310  1.00  0.00           H  
ATOM   2919  CB  GLU   230      62.680  70.560  68.780  1.00  0.00           C  
ATOM   2920  HB1 GLU   230      63.070  71.010  67.870  1.00  0.00           H  
ATOM   2921  HB2 GLU   230      63.460  70.320  69.490  1.00  0.00           H  
ATOM   2922  CG  GLU   230      61.730  71.590  69.390  1.00  0.00           C  
ATOM   2923  HG1 GLU   230      60.900  71.730  68.700  1.00  0.00           H  
ATOM   2924  HG2 GLU   230      62.230  72.540  69.620  1.00  0.00           H  
ATOM   2925  CD  GLU   230      60.990  71.180  70.660  1.00  0.00           C  
ATOM   2926  OE1 GLU   230      59.830  71.640  70.730  1.00  0.00           O  
ATOM   2927  OE2 GLU   230      61.510  70.570  71.610  1.00  0.00           O1-
ATOM   2928  C   GLU   230      60.800  69.510  67.390  1.00  0.00           C  
ATOM   2929  O   GLU   230      59.610  69.530  67.700  1.00  0.00           O  
ATOM   2930  N   LYS   231      61.110  69.470  66.090  1.00  0.00           N  
ATOM   2931  H   LYS   231      62.060  69.450  65.770  1.00  0.00           H  
ATOM   2932  CA  LYS   231      60.070  69.540  65.070  1.00  0.00           C  
ATOM   2933  HA  LYS   231      59.470  70.420  65.280  1.00  0.00           H  
ATOM   2934  CB  LYS   231      60.730  69.820  63.710  1.00  0.00           C  
ATOM   2935  HB1 LYS   231      60.010  69.800  62.890  1.00  0.00           H  
ATOM   2936  HB2 LYS   231      61.550  69.130  63.550  1.00  0.00           H  
ATOM   2937  CG  LYS   231      61.170  71.280  63.640  1.00  0.00           C  
ATOM   2938  HG1 LYS   231      61.520  71.650  64.600  1.00  0.00           H  
ATOM   2939  HG2 LYS   231      60.350  71.910  63.300  1.00  0.00           H  
ATOM   2940  CD  LYS   231      62.280  71.390  62.590  1.00  0.00           C  
ATOM   2941  HD1 LYS   231      61.820  71.150  61.620  1.00  0.00           H  
ATOM   2942  HD2 LYS   231      63.130  70.740  62.810  1.00  0.00           H  
ATOM   2943  CE  LYS   231      62.740  72.830  62.440  1.00  0.00           C  
ATOM   2944  HE1 LYS   231      63.110  73.210  63.390  1.00  0.00           H  
ATOM   2945  HE2 LYS   231      61.900  73.470  62.200  1.00  0.00           H  
ATOM   2946  NZ  LYS   231      63.740  72.990  61.370  1.00  0.00           N1+
ATOM   2947  HZ1 LYS   231      63.840  73.970  61.150  1.00  0.00           H  
ATOM   2948  HZ2 LYS   231      64.640  72.610  61.630  1.00  0.00           H  
ATOM   2949  HZ3 LYS   231      63.470  72.480  60.550  1.00  0.00           H  
ATOM   2950  C   LYS   231      59.130  68.350  65.010  1.00  0.00           C  
ATOM   2951  O   LYS   231      57.900  68.450  65.050  1.00  0.00           O  
ATOM   2952  N   LEU   232      59.670  67.140  65.170  1.00  0.00           N  
ATOM   2953  H   LEU   232      60.670  67.090  65.240  1.00  0.00           H  
ATOM   2954  CA  LEU   232      58.950  65.890  65.330  1.00  0.00           C  
ATOM   2955  HA  LEU   232      58.310  65.700  64.470  1.00  0.00           H  
ATOM   2956  CB  LEU   232      59.950  64.760  65.520  1.00  0.00           C  
ATOM   2957  HB1 LEU   232      60.340  64.700  66.540  1.00  0.00           H  
ATOM   2958  HB2 LEU   232      60.800  64.880  64.860  1.00  0.00           H  
ATOM   2959  CG  LEU   232      59.290  63.390  65.370  1.00  0.00           C  
ATOM   2960  HG  LEU   232      58.500  63.210  66.100  1.00  0.00           H  
ATOM   2961  CD1 LEU   232      58.560  63.170  64.040  1.00  0.00           C  
ATOM   2962 HD11 LEU   232      59.180  63.500  63.200  1.00  0.00           H  
ATOM   2963 HD12 LEU   232      58.250  62.150  63.830  1.00  0.00           H  
ATOM   2964 HD13 LEU   232      57.660  63.800  64.010  1.00  0.00           H  
ATOM   2965  CD2 LEU   232      60.430  62.380  65.450  1.00  0.00           C  
ATOM   2966 HD21 LEU   232      61.000  62.420  66.370  1.00  0.00           H  
ATOM   2967 HD22 LEU   232      60.110  61.370  65.240  1.00  0.00           H  
ATOM   2968 HD23 LEU   232      61.010  62.650  64.550  1.00  0.00           H  
ATOM   2969  C   LEU   232      58.030  66.020  66.540  1.00  0.00           C  
ATOM   2970  O   LEU   232      56.820  65.990  66.310  1.00  0.00           O  
ATOM   2971  N   LYS   233      58.560  66.370  67.710  1.00  0.00           N  
ATOM   2972  H   LYS   233      59.560  66.460  67.720  1.00  0.00           H  
ATOM   2973  CA  LYS   233      57.880  66.700  68.960  1.00  0.00           C  
ATOM   2974  HA  LYS   233      57.420  65.780  69.340  1.00  0.00           H  
ATOM   2975  CB  LYS   233      58.850  67.140  70.040  1.00  0.00           C  
ATOM   2976  HB1 LYS   233      59.570  67.880  69.670  1.00  0.00           H  
ATOM   2977  HB2 LYS   233      59.540  66.320  70.230  1.00  0.00           H  
ATOM   2978  CG  LYS   233      58.340  67.640  71.390  1.00  0.00           C  
ATOM   2979  HG1 LYS   233      57.540  67.030  71.800  1.00  0.00           H  
ATOM   2980  HG2 LYS   233      57.800  68.580  71.250  1.00  0.00           H  
ATOM   2981  CD  LYS   233      59.520  67.680  72.360  1.00  0.00           C  
ATOM   2982  HD1 LYS   233      60.300  68.290  71.890  1.00  0.00           H  
ATOM   2983  HD2 LYS   233      59.870  66.670  72.560  1.00  0.00           H  
ATOM   2984  CE  LYS   233      59.110  68.430  73.610  1.00  0.00           C  
ATOM   2985  HE1 LYS   233      59.970  68.240  74.240  1.00  0.00           H  
ATOM   2986  HE2 LYS   233      58.160  67.980  73.910  1.00  0.00           H  
ATOM   2987  NZ  LYS   233      58.980  69.890  73.460  1.00  0.00           N1+
ATOM   2988  HZ1 LYS   233      59.540  70.390  72.770  1.00  0.00           H  
ATOM   2989  HZ2 LYS   233      58.020  70.080  73.190  1.00  0.00           H  
ATOM   2990  HZ3 LYS   233      59.150  70.400  74.310  1.00  0.00           H  
ATOM   2991  C   LYS   233      56.780  67.730  68.780  1.00  0.00           C  
ATOM   2992  O   LYS   233      55.780  67.680  69.500  1.00  0.00           O  
ATOM   2993  N   SER   234      56.920  68.670  67.850  1.00  0.00           N  
ATOM   2994  H   SER   234      57.760  68.590  67.280  1.00  0.00           H  
ATOM   2995  CA  SER   234      55.910  69.660  67.590  1.00  0.00           C  
ATOM   2996  HA  SER   234      55.470  69.990  68.540  1.00  0.00           H  
ATOM   2997  CB  SER   234      56.510  70.820  66.790  1.00  0.00           C  
ATOM   2998  HB1 SER   234      55.720  71.520  66.500  1.00  0.00           H  
ATOM   2999  HB2 SER   234      56.780  70.390  65.830  1.00  0.00           H  
ATOM   3000  OG  SER   234      57.680  71.360  67.360  1.00  0.00           O  
ATOM   3001  HG  SER   234      58.320  70.650  67.390  1.00  0.00           H  
ATOM   3002  C   SER   234      54.760  69.050  66.800  1.00  0.00           C  
ATOM   3003  O   SER   234      53.710  68.800  67.400  1.00  0.00           O  
ATOM   3004  N   HISE  235      54.970  68.650  65.540  1.00  0.00           N  
ATOM   3005  H   HISE  235      55.880  68.800  65.130  1.00  0.00           H  
ATOM   3006  CA  HISE  235      53.960  68.060  64.690  1.00  0.00           C  
ATOM   3007  HA  HISE  235      53.200  68.830  64.590  1.00  0.00           H  
ATOM   3008  CB  HISE  235      54.590  67.800  63.330  1.00  0.00           C  
ATOM   3009  HB1 HISE  235      53.910  67.140  62.780  1.00  0.00           H  
ATOM   3010  HB2 HISE  235      55.480  67.190  63.450  1.00  0.00           H  
ATOM   3011  CG  HISE  235      54.900  69.030  62.510  1.00  0.00           C  
ATOM   3012  ND1 HISE  235      54.120  69.650  61.530  1.00  0.00           N  
ATOM   3013  CE1 HISE  235      54.920  70.530  60.940  1.00  0.00           C  
ATOM   3014  HE1 HISE  235      54.550  71.290  60.270  1.00  0.00           H  
ATOM   3015  NE2 HISE  235      56.140  70.570  61.500  1.00  0.00           N  
ATOM   3016  HE2 HISE  235      56.950  71.070  61.150  1.00  0.00           H  
ATOM   3017  CD2 HISE  235      56.120  69.650  62.510  1.00  0.00           C  
ATOM   3018  HD2 HISE  235      57.000  69.220  62.970  1.00  0.00           H  
ATOM   3019  C   HISE  235      53.370  66.800  65.320  1.00  0.00           C  
ATOM   3020  O   HISE  235      52.230  66.490  64.990  1.00  0.00           O  
ATOM   3021  N   VAL   236      53.990  65.980  66.170  1.00  0.00           N  
ATOM   3022  H   VAL   236      55.000  66.100  66.180  1.00  0.00           H  
ATOM   3023  CA  VAL   236      53.400  64.860  66.880  1.00  0.00           C  
ATOM   3024  HA  VAL   236      52.830  64.360  66.100  1.00  0.00           H  
ATOM   3025  CB  VAL   236      54.460  63.890  67.410  1.00  0.00           C  
ATOM   3026  HB  VAL   236      55.190  64.390  68.040  1.00  0.00           H  
ATOM   3027  CG1 VAL   236      53.850  62.850  68.350  1.00  0.00           C  
ATOM   3028 HG11 VAL   236      53.310  63.330  69.170  1.00  0.00           H  
ATOM   3029 HG12 VAL   236      53.110  62.340  67.740  1.00  0.00           H  
ATOM   3030 HG13 VAL   236      54.680  62.260  68.730  1.00  0.00           H  
ATOM   3031  CG2 VAL   236      55.260  63.220  66.310  1.00  0.00           C  
ATOM   3032 HG21 VAL   236      54.510  62.740  65.680  1.00  0.00           H  
ATOM   3033 HG22 VAL   236      55.780  63.870  65.610  1.00  0.00           H  
ATOM   3034 HG23 VAL   236      55.930  62.530  66.820  1.00  0.00           H  
ATOM   3035  C   VAL   236      52.360  65.300  67.910  1.00  0.00           C  
ATOM   3036  O   VAL   236      51.340  64.610  67.980  1.00  0.00           O  
ATOM   3037  N   LYS   237      52.570  66.360  68.670  1.00  0.00           N  
ATOM   3038  H   LYS   237      53.280  67.030  68.420  1.00  0.00           H  
ATOM   3039  CA  LYS   237      51.600  66.770  69.660  1.00  0.00           C  
ATOM   3040  HA  LYS   237      51.370  65.870  70.220  1.00  0.00           H  
ATOM   3041  CB  LYS   237      52.350  67.800  70.500  1.00  0.00           C  
ATOM   3042  HB1 LYS   237      52.710  68.600  69.860  1.00  0.00           H  
ATOM   3043  HB2 LYS   237      53.290  67.330  70.820  1.00  0.00           H  
ATOM   3044  CG  LYS   237      51.450  68.220  71.660  1.00  0.00           C  
ATOM   3045  HG1 LYS   237      51.050  67.290  72.050  1.00  0.00           H  
ATOM   3046  HG2 LYS   237      50.590  68.750  71.250  1.00  0.00           H  
ATOM   3047  CD  LYS   237      52.190  69.030  72.710  1.00  0.00           C  
ATOM   3048  HD1 LYS   237      52.760  69.860  72.280  1.00  0.00           H  
ATOM   3049  HD2 LYS   237      52.910  68.370  73.200  1.00  0.00           H  
ATOM   3050  CE  LYS   237      51.240  69.490  73.830  1.00  0.00           C  
ATOM   3051  HE1 LYS   237      50.630  68.620  74.050  1.00  0.00           H  
ATOM   3052  HE2 LYS   237      50.640  70.370  73.620  1.00  0.00           H  
ATOM   3053  NZ  LYS   237      52.020  69.840  75.020  1.00  0.00           N1+
ATOM   3054  HZ1 LYS   237      52.460  70.740  74.820  1.00  0.00           H  
ATOM   3055  HZ2 LYS   237      51.360  69.890  75.790  1.00  0.00           H  
ATOM   3056  HZ3 LYS   237      52.730  69.160  75.220  1.00  0.00           H  
ATOM   3057  C   LYS   237      50.310  67.320  69.040  1.00  0.00           C  
ATOM   3058  O   LYS   237      49.270  67.000  69.600  1.00  0.00           O  
ATOM   3059  N   ILE   238      50.500  68.170  68.030  1.00  0.00           N  
ATOM   3060  H   ILE   238      51.480  68.380  67.840  1.00  0.00           H  
ATOM   3061  CA  ILE   238      49.420  68.870  67.370  1.00  0.00           C  
ATOM   3062  HA  ILE   238      48.630  69.080  68.090  1.00  0.00           H  
ATOM   3063  CB  ILE   238      49.780  70.240  66.820  1.00  0.00           C  
ATOM   3064  HB  ILE   238      48.840  70.600  66.370  1.00  0.00           H  
ATOM   3065  CG2 ILE   238      50.250  71.240  67.880  1.00  0.00           C  
ATOM   3066 HG21 ILE   238      49.670  71.330  68.800  1.00  0.00           H  
ATOM   3067 HG22 ILE   238      51.280  71.030  68.130  1.00  0.00           H  
ATOM   3068 HG23 ILE   238      50.300  72.250  67.490  1.00  0.00           H  
ATOM   3069  CG1 ILE   238      50.790  70.130  65.690  1.00  0.00           C  
ATOM   3070 HG11 ILE   238      50.560  69.330  64.990  1.00  0.00           H  
ATOM   3071 HG12 ILE   238      51.680  69.800  66.210  1.00  0.00           H  
ATOM   3072  CD  ILE   238      51.210  71.390  64.930  1.00  0.00           C  
ATOM   3073  HD1 ILE   238      50.470  72.170  64.740  1.00  0.00           H  
ATOM   3074  HD2 ILE   238      51.980  71.880  65.520  1.00  0.00           H  
ATOM   3075  HD3 ILE   238      51.620  71.150  63.960  1.00  0.00           H  
ATOM   3076  C   ILE   238      48.660  67.920  66.450  1.00  0.00           C  
ATOM   3077  O   ILE   238      47.520  68.300  66.210  1.00  0.00           O  
ATOM   3078  N   ARG   239      49.190  66.840  65.890  1.00  0.00           N  
ATOM   3079  H   ARG   239      50.200  66.770  65.950  1.00  0.00           H  
ATOM   3080  CA  ARG   239      48.440  65.690  65.400  1.00  0.00           C  
ATOM   3081  HA  ARG   239      47.610  66.040  64.780  1.00  0.00           H  
ATOM   3082  CB  ARG   239      49.330  64.760  64.570  1.00  0.00           C  
ATOM   3083  HB1 ARG   239      49.890  64.080  65.190  1.00  0.00           H  
ATOM   3084  HB2 ARG   239      50.040  65.330  63.970  1.00  0.00           H  
ATOM   3085  CG  ARG   239      48.550  63.860  63.610  1.00  0.00           C  
ATOM   3086  HG1 ARG   239      48.090  64.440  62.810  1.00  0.00           H  
ATOM   3087  HG2 ARG   239      47.770  63.330  64.170  1.00  0.00           H  
ATOM   3088  CD  ARG   239      49.450  62.860  62.900  1.00  0.00           C  
ATOM   3089  HD1 ARG   239      50.210  63.400  62.340  1.00  0.00           H  
ATOM   3090  HD2 ARG   239      48.830  62.300  62.190  1.00  0.00           H  
ATOM   3091  NE  ARG   239      50.130  61.920  63.800  1.00  0.00           N  
ATOM   3092  HE  ARG   239      50.010  62.220  64.760  1.00  0.00           H  
ATOM   3093  CZ  ARG   239      50.910  60.850  63.590  1.00  0.00           C  
ATOM   3094  NH1 ARG   239      51.100  60.400  62.350  1.00  0.00           N1+
ATOM   3095 HH11 ARG   239      50.740  61.060  61.670  1.00  0.00           H  
ATOM   3096 HH12 ARG   239      51.530  59.490  62.220  1.00  0.00           H  
ATOM   3097  NH2 ARG   239      51.590  60.230  64.570  1.00  0.00           N  
ATOM   3098 HH21 ARG   239      51.680  60.520  65.540  1.00  0.00           H  
ATOM   3099 HH22 ARG   239      52.080  59.390  64.300  1.00  0.00           H  
ATOM   3100  C   ARG   239      47.720  64.890  66.470  1.00  0.00           C  
ATOM   3101  O   ARG   239      46.540  64.630  66.250  1.00  0.00           O  
ATOM   3102  N   ASN   240      48.360  64.560  67.580  1.00  0.00           N  
ATOM   3103  H   ASN   240      49.370  64.610  67.680  1.00  0.00           H  
ATOM   3104  CA  ASN   240      47.710  63.910  68.710  1.00  0.00           C  
ATOM   3105  HA  ASN   240      47.250  63.030  68.260  1.00  0.00           H  
ATOM   3106  CB  ASN   240      48.650  63.560  69.860  1.00  0.00           C  
ATOM   3107  HB1 ASN   240      49.080  64.440  70.310  1.00  0.00           H  
ATOM   3108  HB2 ASN   240      49.430  62.910  69.450  1.00  0.00           H  
ATOM   3109  CG  ASN   240      47.930  62.760  70.940  1.00  0.00           C  
ATOM   3110  OD1 ASN   240      47.920  61.540  70.830  1.00  0.00           O  
ATOM   3111  ND2 ASN   240      47.470  63.470  71.970  1.00  0.00           N  
ATOM   3112 HD21 ASN   240      47.920  64.380  72.010  1.00  0.00           H  
ATOM   3113 HD22 ASN   240      47.300  62.950  72.820  1.00  0.00           H  
ATOM   3114  C   ASN   240      46.480  64.640  69.220  1.00  0.00           C  
ATOM   3115  O   ASN   240      45.490  64.110  69.730  1.00  0.00           O  
ATOM   3116  N   ASP   241      46.440  65.970  69.090  1.00  0.00           N  
ATOM   3117  H   ASP   241      47.340  66.290  68.760  1.00  0.00           H  
ATOM   3118  CA  ASP   241      45.340  66.830  69.460  1.00  0.00           C  
ATOM   3119  HA  ASP   241      45.040  66.480  70.450  1.00  0.00           H  
ATOM   3120  CB  ASP   241      45.790  68.290  69.460  1.00  0.00           C  
ATOM   3121  HB1 ASP   241      46.370  68.500  68.570  1.00  0.00           H  
ATOM   3122  HB2 ASP   241      46.400  68.390  70.360  1.00  0.00           H  
ATOM   3123  CG  ASP   241      44.690  69.310  69.690  1.00  0.00           C  
ATOM   3124  OD1 ASP   241      44.270  69.940  68.690  1.00  0.00           O  
ATOM   3125  OD2 ASP   241      44.320  69.610  70.850  1.00  0.00           O1-
ATOM   3126  C   ASP   241      44.030  66.690  68.690  1.00  0.00           C  
ATOM   3127  O   ASP   241      42.910  66.520  69.160  1.00  0.00           O  
ATOM   3128  N   LEU   242      44.320  66.750  67.390  1.00  0.00           N  
ATOM   3129  H   LEU   242      45.300  66.690  67.150  1.00  0.00           H  
ATOM   3130  CA  LEU   242      43.340  66.560  66.340  1.00  0.00           C  
ATOM   3131  HA  LEU   242      42.520  67.250  66.500  1.00  0.00           H  
ATOM   3132  CB  LEU   242      43.980  66.690  64.960  1.00  0.00           C  
ATOM   3133  HB1 LEU   242      44.720  65.920  64.770  1.00  0.00           H  
ATOM   3134  HB2 LEU   242      44.580  67.580  64.800  1.00  0.00           H  
ATOM   3135  CG  LEU   242      42.890  66.770  63.890  1.00  0.00           C  
ATOM   3136  HG  LEU   242      41.990  66.220  64.140  1.00  0.00           H  
ATOM   3137  CD1 LEU   242      42.400  68.200  63.670  1.00  0.00           C  
ATOM   3138 HD11 LEU   242      41.690  68.190  62.840  1.00  0.00           H  
ATOM   3139 HD12 LEU   242      41.890  68.600  64.540  1.00  0.00           H  
ATOM   3140 HD13 LEU   242      43.200  68.910  63.430  1.00  0.00           H  
ATOM   3141  CD2 LEU   242      43.350  66.300  62.510  1.00  0.00           C  
ATOM   3142 HD21 LEU   242      44.370  66.600  62.270  1.00  0.00           H  
ATOM   3143 HD22 LEU   242      43.440  65.220  62.590  1.00  0.00           H  
ATOM   3144 HD23 LEU   242      42.690  66.650  61.720  1.00  0.00           H  
ATOM   3145  C   LEU   242      42.710  65.180  66.500  1.00  0.00           C  
ATOM   3146  O   LEU   242      41.500  64.970  66.580  1.00  0.00           O  
ATOM   3147  N   LEU   243      43.530  64.160  66.750  1.00  0.00           N  
ATOM   3148  H   LEU   243      44.480  64.400  67.030  1.00  0.00           H  
ATOM   3149  CA  LEU   243      43.100  62.820  67.080  1.00  0.00           C  
ATOM   3150  HA  LEU   243      42.360  62.490  66.350  1.00  0.00           H  
ATOM   3151  CB  LEU   243      44.200  61.760  67.120  1.00  0.00           C  
ATOM   3152  HB1 LEU   243      43.790  60.820  67.490  1.00  0.00           H  
ATOM   3153  HB2 LEU   243      44.900  62.030  67.920  1.00  0.00           H  
ATOM   3154  CG  LEU   243      44.920  61.480  65.800  1.00  0.00           C  
ATOM   3155  HG  LEU   243      45.370  62.370  65.390  1.00  0.00           H  
ATOM   3156  CD1 LEU   243      46.110  60.530  65.960  1.00  0.00           C  
ATOM   3157 HD11 LEU   243      46.330  60.150  64.960  1.00  0.00           H  
ATOM   3158 HD12 LEU   243      47.000  61.080  66.280  1.00  0.00           H  
ATOM   3159 HD13 LEU   243      45.800  59.630  66.480  1.00  0.00           H  
ATOM   3160  CD2 LEU   243      43.980  60.880  64.770  1.00  0.00           C  
ATOM   3161 HD21 LEU   243      44.540  60.620  63.870  1.00  0.00           H  
ATOM   3162 HD22 LEU   243      43.590  59.920  65.110  1.00  0.00           H  
ATOM   3163 HD23 LEU   243      43.130  61.550  64.590  1.00  0.00           H  
ATOM   3164  C   LEU   243      42.340  62.840  68.400  1.00  0.00           C  
ATOM   3165  O   LEU   243      41.340  62.140  68.470  1.00  0.00           O  
ATOM   3166  N   ASN   244      42.770  63.490  69.480  1.00  0.00           N  
ATOM   3167  H   ASN   244      43.540  64.120  69.310  1.00  0.00           H  
ATOM   3168  CA  ASN   244      41.990  63.550  70.700  1.00  0.00           C  
ATOM   3169  HA  ASN   244      41.770  62.520  70.990  1.00  0.00           H  
ATOM   3170  CB  ASN   244      42.920  64.030  71.810  1.00  0.00           C  
ATOM   3171  HB1 ASN   244      43.350  64.980  71.490  1.00  0.00           H  
ATOM   3172  HB2 ASN   244      43.700  63.290  71.990  1.00  0.00           H  
ATOM   3173  CG  ASN   244      42.290  64.030  73.180  1.00  0.00           C  
ATOM   3174  OD1 ASN   244      42.130  63.000  73.840  1.00  0.00           O  
ATOM   3175  ND2 ASN   244      41.840  65.180  73.700  1.00  0.00           N  
ATOM   3176 HD21 ASN   244      42.040  66.090  73.330  1.00  0.00           H  
ATOM   3177 HD22 ASN   244      41.400  65.090  74.610  1.00  0.00           H  
ATOM   3178  C   ASN   244      40.700  64.360  70.640  1.00  0.00           C  
ATOM   3179  O   ASN   244      39.780  64.050  71.390  1.00  0.00           O  
ATOM   3180  N   LYS   245      40.480  65.250  69.670  1.00  0.00           N  
ATOM   3181  H   LYS   245      41.280  65.500  69.110  1.00  0.00           H  
ATOM   3182  CA  LYS   245      39.180  65.850  69.380  1.00  0.00           C  
ATOM   3183  HA  LYS   245      38.720  66.200  70.300  1.00  0.00           H  
ATOM   3184  CB  LYS   245      39.380  67.060  68.480  1.00  0.00           C  
ATOM   3185  HB1 LYS   245      39.440  66.660  67.470  1.00  0.00           H  
ATOM   3186  HB2 LYS   245      40.330  67.580  68.610  1.00  0.00           H  
ATOM   3187  CG  LYS   245      38.360  68.190  68.550  1.00  0.00           C  
ATOM   3188  HG1 LYS   245      38.580  68.700  69.490  1.00  0.00           H  
ATOM   3189  HG2 LYS   245      37.350  67.770  68.590  1.00  0.00           H  
ATOM   3190  CD  LYS   245      38.340  69.350  67.560  1.00  0.00           C  
ATOM   3191  HD1 LYS   245      39.120  70.090  67.770  1.00  0.00           H  
ATOM   3192  HD2 LYS   245      37.340  69.760  67.750  1.00  0.00           H  
ATOM   3193  CE  LYS   245      38.400  68.950  66.100  1.00  0.00           C  
ATOM   3194  HE1 LYS   245      37.430  69.150  65.630  1.00  0.00           H  
ATOM   3195  HE2 LYS   245      38.710  67.910  65.960  1.00  0.00           H  
ATOM   3196  NZ  LYS   245      39.340  69.850  65.400  1.00  0.00           N1+
ATOM   3197  HZ1 LYS   245      38.950  70.790  65.330  1.00  0.00           H  
ATOM   3198  HZ2 LYS   245      40.300  69.760  65.680  1.00  0.00           H  
ATOM   3199  HZ3 LYS   245      39.310  69.470  64.470  1.00  0.00           H  
ATOM   3200  C   LYS   245      38.210  64.850  68.770  1.00  0.00           C  
ATOM   3201  O   LYS   245      37.030  64.850  69.110  1.00  0.00           O  
ATOM   3202  N   ILE   246      38.660  63.930  67.910  1.00  0.00           N  
ATOM   3203  H   ILE   246      39.520  64.150  67.440  1.00  0.00           H  
ATOM   3204  CA  ILE   246      37.850  62.930  67.250  1.00  0.00           C  
ATOM   3205  HA  ILE   246      36.910  63.350  66.900  1.00  0.00           H  
ATOM   3206  CB  ILE   246      38.660  62.410  66.080  1.00  0.00           C  
ATOM   3207  HB  ILE   246      39.650  62.060  66.380  1.00  0.00           H  
ATOM   3208  CG2 ILE   246      37.990  61.260  65.330  1.00  0.00           C  
ATOM   3209 HG21 ILE   246      38.030  60.440  66.040  1.00  0.00           H  
ATOM   3210 HG22 ILE   246      36.940  61.480  65.130  1.00  0.00           H  
ATOM   3211 HG23 ILE   246      38.480  60.990  64.390  1.00  0.00           H  
ATOM   3212  CG1 ILE   246      38.820  63.570  65.100  1.00  0.00           C  
ATOM   3213 HG11 ILE   246      38.980  64.500  65.640  1.00  0.00           H  
ATOM   3214 HG12 ILE   246      37.880  63.680  64.550  1.00  0.00           H  
ATOM   3215  CD  ILE   246      40.020  63.420  64.200  1.00  0.00           C  
ATOM   3216  HD1 ILE   246      39.800  62.830  63.300  1.00  0.00           H  
ATOM   3217  HD2 ILE   246      40.290  64.420  63.870  1.00  0.00           H  
ATOM   3218  HD3 ILE   246      40.870  62.960  64.730  1.00  0.00           H  
ATOM   3219  C   ILE   246      37.570  61.910  68.350  1.00  0.00           C  
ATOM   3220  O   ILE   246      36.490  61.320  68.320  1.00  0.00           O  
ATOM   3221  N   LEU   247      38.470  61.680  69.310  1.00  0.00           N  
ATOM   3222  H   LEU   247      39.370  62.140  69.240  1.00  0.00           H  
ATOM   3223  CA  LEU   247      38.280  60.800  70.450  1.00  0.00           C  
ATOM   3224  HA  LEU   247      37.750  59.910  70.130  1.00  0.00           H  
ATOM   3225  CB  LEU   247      39.670  60.490  70.980  1.00  0.00           C  
ATOM   3226  HB1 LEU   247      40.020  61.240  71.690  1.00  0.00           H  
ATOM   3227  HB2 LEU   247      40.440  60.530  70.200  1.00  0.00           H  
ATOM   3228  CG  LEU   247      39.830  59.090  71.570  1.00  0.00           C  
ATOM   3229  HG  LEU   247      38.850  58.610  71.540  1.00  0.00           H  
ATOM   3230  CD1 LEU   247      40.740  58.230  70.700  1.00  0.00           C  
ATOM   3231 HD11 LEU   247      41.780  58.540  70.770  1.00  0.00           H  
ATOM   3232 HD12 LEU   247      40.700  57.170  70.970  1.00  0.00           H  
ATOM   3233 HD13 LEU   247      40.460  58.300  69.660  1.00  0.00           H  
ATOM   3234  CD2 LEU   247      40.070  59.060  73.080  1.00  0.00           C  
ATOM   3235 HD21 LEU   247      39.800  58.080  73.470  1.00  0.00           H  
ATOM   3236 HD22 LEU   247      41.130  59.140  73.350  1.00  0.00           H  
ATOM   3237 HD23 LEU   247      39.430  59.790  73.580  1.00  0.00           H  
ATOM   3238  C   LEU   247      37.340  61.340  71.510  1.00  0.00           C  
ATOM   3239  O   LEU   247      36.580  60.580  72.110  1.00  0.00           O  
ATOM   3240  N   GLU   248      37.300  62.660  71.660  1.00  0.00           N  
ATOM   3241  H   GLU   248      38.050  63.210  71.280  1.00  0.00           H  
ATOM   3242  CA  GLU   248      36.360  63.330  72.540  1.00  0.00           C  
ATOM   3243  HA  GLU   248      36.210  62.730  73.440  1.00  0.00           H  
ATOM   3244  CB  GLU   248      36.920  64.670  73.010  1.00  0.00           C  
ATOM   3245  HB1 GLU   248      36.210  65.350  73.480  1.00  0.00           H  
ATOM   3246  HB2 GLU   248      37.270  65.160  72.100  1.00  0.00           H  
ATOM   3247  CG  GLU   248      38.010  64.510  74.070  1.00  0.00           C  
ATOM   3248  HG1 GLU   248      38.680  65.370  74.140  1.00  0.00           H  
ATOM   3249  HG2 GLU   248      38.770  63.820  73.710  1.00  0.00           H  
ATOM   3250  CD  GLU   248      37.450  64.050  75.410  1.00  0.00           C  
ATOM   3251  OE1 GLU   248      38.120  63.300  76.160  1.00  0.00           O  
ATOM   3252  OE2 GLU   248      36.390  64.480  75.890  1.00  0.00           O1-
ATOM   3253  C   GLU   248      35.010  63.480  71.860  1.00  0.00           C  
ATOM   3254  O   GLU   248      33.990  63.250  72.520  1.00  0.00           O  
ATOM   3255  N   ASN   249      34.920  63.510  70.530  1.00  0.00           N  
ATOM   3256  H   ASN   249      35.780  63.650  70.000  1.00  0.00           H  
ATOM   3257  CA  ASN   249      33.670  63.290  69.820  1.00  0.00           C  
ATOM   3258  HA  ASN   249      32.970  63.950  70.300  1.00  0.00           H  
ATOM   3259  CB  ASN   249      33.940  63.750  68.380  1.00  0.00           C  
ATOM   3260  HB1 ASN   249      34.770  63.230  67.900  1.00  0.00           H  
ATOM   3261  HB2 ASN   249      34.230  64.790  68.480  1.00  0.00           H  
ATOM   3262  CG  ASN   249      32.710  63.770  67.490  1.00  0.00           C  
ATOM   3263  OD1 ASN   249      32.430  62.790  66.790  1.00  0.00           O  
ATOM   3264  ND2 ASN   249      31.890  64.820  67.590  1.00  0.00           N  
ATOM   3265 HD21 ASN   249      32.100  65.540  68.280  1.00  0.00           H  
ATOM   3266 HD22 ASN   249      31.110  64.940  66.960  1.00  0.00           H  
ATOM   3267  C   ASN   249      33.140  61.860  69.800  1.00  0.00           C  
ATOM   3268  O   ASN   249      31.930  61.660  69.720  1.00  0.00           O  
ATOM   3269  N   TYR   250      33.980  60.830  69.880  1.00  0.00           N  
ATOM   3270  H   TYR   250      34.950  61.080  69.760  1.00  0.00           H  
ATOM   3271  CA  TYR   250      33.590  59.520  70.340  1.00  0.00           C  
ATOM   3272  HA  TYR   250      32.760  59.300  69.660  1.00  0.00           H  
ATOM   3273  CB  TYR   250      34.690  58.480  70.200  1.00  0.00           C  
ATOM   3274  HB1 TYR   250      35.370  58.600  71.040  1.00  0.00           H  
ATOM   3275  HB2 TYR   250      35.170  58.670  69.230  1.00  0.00           H  
ATOM   3276  CG  TYR   250      34.230  57.030  70.140  1.00  0.00           C  
ATOM   3277  CD1 TYR   250      34.160  56.250  71.290  1.00  0.00           C  
ATOM   3278  HD1 TYR   250      34.390  56.810  72.190  1.00  0.00           H  
ATOM   3279  CE1 TYR   250      33.600  54.970  71.210  1.00  0.00           C  
ATOM   3280  HE1 TYR   250      33.400  54.460  72.150  1.00  0.00           H  
ATOM   3281  CZ  TYR   250      33.200  54.450  69.960  1.00  0.00           C  
ATOM   3282  OH  TYR   250      32.640  53.210  69.920  1.00  0.00           O  
ATOM   3283  HH  TYR   250      32.520  52.940  69.000  1.00  0.00           H  
ATOM   3284  CE2 TYR   250      33.450  55.190  68.780  1.00  0.00           C  
ATOM   3285  HE2 TYR   250      33.140  54.720  67.860  1.00  0.00           H  
ATOM   3286  CD2 TYR   250      33.940  56.500  68.880  1.00  0.00           C  
ATOM   3287  HD2 TYR   250      34.040  57.060  67.960  1.00  0.00           H  
ATOM   3288  C   TYR   250      32.880  59.490  71.680  1.00  0.00           C  
ATOM   3289  O   TYR   250      31.850  58.850  71.880  1.00  0.00           O  
ATOM   3290  N   LYS   251      33.560  60.170  72.620  1.00  0.00           N  
ATOM   3291  H   LYS   251      34.430  60.580  72.360  1.00  0.00           H  
ATOM   3292  CA  LYS   251      33.030  60.310  73.970  1.00  0.00           C  
ATOM   3293  HA  LYS   251      32.670  59.350  74.310  1.00  0.00           H  
ATOM   3294  CB  LYS   251      34.150  60.730  74.910  1.00  0.00           C  
ATOM   3295  HB1 LYS   251      33.810  61.160  75.860  1.00  0.00           H  
ATOM   3296  HB2 LYS   251      34.790  61.390  74.330  1.00  0.00           H  
ATOM   3297  CG  LYS   251      35.060  59.610  75.390  1.00  0.00           C  
ATOM   3298  HG1 LYS   251      35.210  58.910  74.560  1.00  0.00           H  
ATOM   3299  HG2 LYS   251      34.510  59.060  76.170  1.00  0.00           H  
ATOM   3300  CD  LYS   251      36.430  60.090  75.850  1.00  0.00           C  
ATOM   3301  HD1 LYS   251      36.310  60.740  76.710  1.00  0.00           H  
ATOM   3302  HD2 LYS   251      36.780  60.670  75.000  1.00  0.00           H  
ATOM   3303  CE  LYS   251      37.430  58.930  75.940  1.00  0.00           C  
ATOM   3304  HE1 LYS   251      37.410  58.340  75.020  1.00  0.00           H  
ATOM   3305  HE2 LYS   251      37.120  58.400  76.830  1.00  0.00           H  
ATOM   3306  NZ  LYS   251      38.790  59.430  76.210  1.00  0.00           N1+
ATOM   3307  HZ1 LYS   251      39.180  60.060  75.530  1.00  0.00           H  
ATOM   3308  HZ2 LYS   251      38.860  59.890  77.100  1.00  0.00           H  
ATOM   3309  HZ3 LYS   251      39.460  58.670  76.280  1.00  0.00           H  
ATOM   3310  C   LYS   251      31.840  61.240  74.200  1.00  0.00           C  
ATOM   3311  O   LYS   251      31.090  61.090  75.180  1.00  0.00           O  
ATOM   3312  N   GLU   252      31.570  62.120  73.230  1.00  0.00           N  
ATOM   3313  H   GLU   252      32.290  62.190  72.520  1.00  0.00           H  
ATOM   3314  CA  GLU   252      30.340  62.870  73.120  1.00  0.00           C  
ATOM   3315  HA  GLU   252      30.030  63.240  74.090  1.00  0.00           H  
ATOM   3316  CB  GLU   252      30.580  63.910  72.020  1.00  0.00           C  
ATOM   3317  HB1 GLU   252      30.440  63.560  71.000  1.00  0.00           H  
ATOM   3318  HB2 GLU   252      31.580  64.270  72.240  1.00  0.00           H  
ATOM   3319  CG  GLU   252      29.610  65.070  72.270  1.00  0.00           C  
ATOM   3320  HG1 GLU   252      29.510  65.360  73.320  1.00  0.00           H  
ATOM   3321  HG2 GLU   252      28.610  64.770  71.970  1.00  0.00           H  
ATOM   3322  CD  GLU   252      30.190  66.260  71.530  1.00  0.00           C  
ATOM   3323  OE1 GLU   252      30.800  67.130  72.180  1.00  0.00           O  
ATOM   3324  OE2 GLU   252      30.040  66.430  70.290  1.00  0.00           O1-
ATOM   3325  C   GLU   252      29.200  62.000  72.620  1.00  0.00           C  
ATOM   3326  O   GLU   252      28.040  62.190  73.000  1.00  0.00           O  
ATOM   3327  N   LYS   253      29.530  60.940  71.860  1.00  0.00           N  
ATOM   3328  H   LYS   253      30.450  60.880  71.470  1.00  0.00           H  
ATOM   3329  CA  LYS   253      28.630  59.890  71.440  1.00  0.00           C  
ATOM   3330  HA  LYS   253      27.570  60.180  71.450  1.00  0.00           H  
ATOM   3331  CB  LYS   253      28.960  59.600  69.970  1.00  0.00           C  
ATOM   3332  HB1 LYS   253      28.560  58.660  69.580  1.00  0.00           H  
ATOM   3333  HB2 LYS   253      30.030  59.410  69.950  1.00  0.00           H  
ATOM   3334  CG  LYS   253      28.680  60.760  69.030  1.00  0.00           C  
ATOM   3335  HG1 LYS   253      29.040  61.630  69.590  1.00  0.00           H  
ATOM   3336  HG2 LYS   253      27.600  60.840  68.870  1.00  0.00           H  
ATOM   3337  CD  LYS   253      29.460  60.800  67.720  1.00  0.00           C  
ATOM   3338  HD1 LYS   253      29.110  60.040  67.020  1.00  0.00           H  
ATOM   3339  HD2 LYS   253      30.510  60.580  67.900  1.00  0.00           H  
ATOM   3340  CE  LYS   253      29.290  62.160  67.030  1.00  0.00           C  
ATOM   3341  HE1 LYS   253      29.550  62.990  67.660  1.00  0.00           H  
ATOM   3342  HE2 LYS   253      28.230  62.300  66.850  1.00  0.00           H  
ATOM   3343  NZ  LYS   253      29.990  62.190  65.740  1.00  0.00           N1+
ATOM   3344  HZ1 LYS   253      29.960  63.080  65.260  1.00  0.00           H  
ATOM   3345  HZ2 LYS   253      31.000  62.090  65.850  1.00  0.00           H  
ATOM   3346  HZ3 LYS   253      29.630  61.470  65.120  1.00  0.00           H  
ATOM   3347  C   LYS   253      28.620  58.680  72.350  1.00  0.00           C  
ATOM   3348  O   LYS   253      29.360  58.540  73.320  1.00  0.00           O  
ATOM   3349  N   PHE   254      27.680  57.810  72.000  1.00  0.00           N  
ATOM   3350  H   PHE   254      27.170  57.870  71.130  1.00  0.00           H  
ATOM   3351  CA  PHE   254      27.500  56.560  72.710  1.00  0.00           C  
ATOM   3352  HA  PHE   254      28.510  56.340  73.050  1.00  0.00           H  
ATOM   3353  CB  PHE   254      26.550  56.810  73.870  1.00  0.00           C  
ATOM   3354  HB1 PHE   254      25.670  57.330  73.490  1.00  0.00           H  
ATOM   3355  HB2 PHE   254      26.990  57.470  74.620  1.00  0.00           H  
ATOM   3356  CG  PHE   254      26.160  55.530  74.550  1.00  0.00           C  
ATOM   3357  CD1 PHE   254      27.130  54.840  75.290  1.00  0.00           C  
ATOM   3358  HD1 PHE   254      28.100  55.300  75.250  1.00  0.00           H  
ATOM   3359  CE1 PHE   254      26.820  53.620  75.910  1.00  0.00           C  
ATOM   3360  HE1 PHE   254      27.600  53.020  76.350  1.00  0.00           H  
ATOM   3361  CZ  PHE   254      25.470  53.240  75.980  1.00  0.00           C  
ATOM   3362  HZ  PHE   254      25.180  52.370  76.550  1.00  0.00           H  
ATOM   3363  CE2 PHE   254      24.490  54.000  75.320  1.00  0.00           C  
ATOM   3364  HE2 PHE   254      23.470  53.650  75.280  1.00  0.00           H  
ATOM   3365  CD2 PHE   254      24.810  55.150  74.610  1.00  0.00           C  
ATOM   3366  HD2 PHE   254      24.030  55.730  74.130  1.00  0.00           H  
ATOM   3367  C   PHE   254      27.070  55.440  71.750  1.00  0.00           C  
ATOM   3368  O   PHE   254      26.020  55.610  71.140  1.00  0.00           O  
ATOM   3369  N   ARG   255      27.870  54.390  71.610  1.00  0.00           N  
ATOM   3370  H   ARG   255      28.680  54.360  72.220  1.00  0.00           H  
ATOM   3371  CA  ARG   255      27.700  53.230  70.760  1.00  0.00           C  
ATOM   3372  HA  ARG   255      26.740  53.470  70.290  1.00  0.00           H  
ATOM   3373  CB  ARG   255      28.700  53.290  69.610  1.00  0.00           C  
ATOM   3374  HB1 ARG   255      28.660  52.350  69.060  1.00  0.00           H  
ATOM   3375  HB2 ARG   255      29.690  53.420  70.050  1.00  0.00           H  
ATOM   3376  CG  ARG   255      28.400  54.390  68.600  1.00  0.00           C  
ATOM   3377  HG1 ARG   255      28.310  55.370  69.100  1.00  0.00           H  
ATOM   3378  HG2 ARG   255      27.400  54.190  68.220  1.00  0.00           H  
ATOM   3379  CD  ARG   255      29.570  54.570  67.630  1.00  0.00           C  
ATOM   3380  HD1 ARG   255      29.740  53.630  67.120  1.00  0.00           H  
ATOM   3381  HD2 ARG   255      30.500  54.690  68.200  1.00  0.00           H  
ATOM   3382  NE  ARG   255      29.340  55.680  66.710  1.00  0.00           N  
ATOM   3383  HE  ARG   255      28.600  55.490  66.060  1.00  0.00           H  
ATOM   3384  CZ  ARG   255      30.160  56.740  66.570  1.00  0.00           C  
ATOM   3385  NH1 ARG   255      31.000  57.130  67.540  1.00  0.00           N1+
ATOM   3386 HH11 ARG   255      31.070  56.660  68.440  1.00  0.00           H  
ATOM   3387 HH12 ARG   255      31.550  57.940  67.320  1.00  0.00           H  
ATOM   3388  NH2 ARG   255      29.970  57.510  65.490  1.00  0.00           N  
ATOM   3389 HH21 ARG   255      29.210  57.310  64.850  1.00  0.00           H  
ATOM   3390 HH22 ARG   255      30.480  58.350  65.230  1.00  0.00           H  
ATOM   3391  C   ARG   255      27.630  51.840  71.370  1.00  0.00           C  
ATOM   3392  O   ARG   255      28.180  51.630  72.450  1.00  0.00           O  
ATOM   3393  N   SER   256      26.920  50.900  70.730  1.00  0.00           N  
ATOM   3394  H   SER   256      26.500  51.270  69.900  1.00  0.00           H  
ATOM   3395  CA  SER   256      26.690  49.570  71.270  1.00  0.00           C  
ATOM   3396  HA  SER   256      27.600  49.200  71.750  1.00  0.00           H  
ATOM   3397  CB  SER   256      25.570  49.670  72.290  1.00  0.00           C  
ATOM   3398  HB1 SER   256      25.890  50.140  73.230  1.00  0.00           H  
ATOM   3399  HB2 SER   256      25.280  48.700  72.700  1.00  0.00           H  
ATOM   3400  OG  SER   256      24.410  50.340  71.830  1.00  0.00           O  
ATOM   3401  HG  SER   256      23.840  49.650  71.500  1.00  0.00           H  
ATOM   3402  C   SER   256      26.300  48.510  70.250  1.00  0.00           C  
ATOM   3403  O   SER   256      26.680  47.340  70.370  1.00  0.00           O  
ATOM   3404  N   ASP   257      25.400  48.850  69.330  1.00  0.00           N  
ATOM   3405  H   ASP   257      25.020  49.780  69.300  1.00  0.00           H  
ATOM   3406  CA  ASP   257      24.750  47.930  68.420  1.00  0.00           C  
ATOM   3407  HA  ASP   257      24.260  47.090  68.920  1.00  0.00           H  
ATOM   3408  CB  ASP   257      23.640  48.610  67.620  1.00  0.00           C  
ATOM   3409  HB1 ASP   257      24.000  49.460  67.030  1.00  0.00           H  
ATOM   3410  HB2 ASP   257      22.910  49.030  68.310  1.00  0.00           H  
ATOM   3411  CG  ASP   257      22.960  47.710  66.610  1.00  0.00           C  
ATOM   3412  OD1 ASP   257      21.940  47.050  66.930  1.00  0.00           O  
ATOM   3413  OD2 ASP   257      23.430  47.650  65.460  1.00  0.00           O1-
ATOM   3414  C   ASP   257      25.740  47.200  67.530  1.00  0.00           C  
ATOM   3415  O   ASP   257      25.740  45.970  67.510  1.00  0.00           O  
ATOM   3416  N   SER   258      26.610  47.910  66.810  1.00  0.00           N  
ATOM   3417  H   SER   258      26.520  48.910  66.980  1.00  0.00           H  
ATOM   3418  CA  SER   258      27.570  47.390  65.860  1.00  0.00           C  
ATOM   3419  HA  SER   258      27.770  46.360  66.120  1.00  0.00           H  
ATOM   3420  CB  SER   258      26.920  47.470  64.480  1.00  0.00           C  
ATOM   3421  HB1 SER   258      27.610  47.110  63.730  1.00  0.00           H  
ATOM   3422  HB2 SER   258      26.580  48.480  64.310  1.00  0.00           H  
ATOM   3423  OG  SER   258      25.760  46.650  64.370  1.00  0.00           O  
ATOM   3424  HG  SER   258      25.040  46.970  64.910  1.00  0.00           H  
ATOM   3425  C   SER   258      28.890  48.140  65.780  1.00  0.00           C  
ATOM   3426  O   SER   258      28.830  49.350  65.970  1.00  0.00           O  
ATOM   3427  N   ILE   259      29.970  47.530  65.270  1.00  0.00           N  
ATOM   3428  H   ILE   259      29.970  46.530  65.110  1.00  0.00           H  
ATOM   3429  CA  ILE   259      31.220  48.190  64.960  1.00  0.00           C  
ATOM   3430  HA  ILE   259      31.320  49.120  65.530  1.00  0.00           H  
ATOM   3431  CB  ILE   259      32.400  47.250  65.170  1.00  0.00           C  
ATOM   3432  HB  ILE   259      33.270  47.840  64.870  1.00  0.00           H  
ATOM   3433  CG2 ILE   259      32.490  47.120  66.680  1.00  0.00           C  
ATOM   3434 HG21 ILE   259      32.670  48.100  67.110  1.00  0.00           H  
ATOM   3435 HG22 ILE   259      31.580  46.650  67.070  1.00  0.00           H  
ATOM   3436 HG23 ILE   259      33.250  46.360  66.900  1.00  0.00           H  
ATOM   3437  CG1 ILE   259      32.480  45.920  64.410  1.00  0.00           C  
ATOM   3438 HG11 ILE   259      31.860  45.970  63.520  1.00  0.00           H  
ATOM   3439 HG12 ILE   259      31.990  45.140  65.000  1.00  0.00           H  
ATOM   3440  CD  ILE   259      33.910  45.470  64.180  1.00  0.00           C  
ATOM   3441  HD1 ILE   259      34.330  46.070  63.370  1.00  0.00           H  
ATOM   3442  HD2 ILE   259      34.450  45.630  65.110  1.00  0.00           H  
ATOM   3443  HD3 ILE   259      33.880  44.450  63.810  1.00  0.00           H  
ATOM   3444  C   ILE   259      31.090  48.680  63.530  1.00  0.00           C  
ATOM   3445  O   ILE   259      30.500  48.010  62.690  1.00  0.00           O  
ATOM   3446  N   THR   260      31.490  49.920  63.230  1.00  0.00           N  
ATOM   3447  H   THR   260      31.810  50.410  64.060  1.00  0.00           H  
ATOM   3448  CA  THR   260      31.420  50.630  61.970  1.00  0.00           C  
ATOM   3449  HA  THR   260      31.000  49.920  61.270  1.00  0.00           H  
ATOM   3450  CB  THR   260      30.400  51.770  62.060  1.00  0.00           C  
ATOM   3451  HB  THR   260      30.490  52.260  61.100  1.00  0.00           H  
ATOM   3452  CG2 THR   260      28.930  51.490  62.340  1.00  0.00           C  
ATOM   3453 HG21 THR   260      28.790  51.550  63.420  1.00  0.00           H  
ATOM   3454 HG22 THR   260      28.460  52.320  61.800  1.00  0.00           H  
ATOM   3455 HG23 THR   260      28.590  50.570  61.870  1.00  0.00           H  
ATOM   3456  OG1 THR   260      30.900  52.740  62.960  1.00  0.00           O  
ATOM   3457  HG1 THR   260      30.940  52.480  63.890  1.00  0.00           H  
ATOM   3458  C   THR   260      32.760  51.060  61.400  1.00  0.00           C  
ATOM   3459  O   THR   260      32.860  51.340  60.210  1.00  0.00           O  
ATOM   3460  N   ASN   261      33.810  51.200  62.210  1.00  0.00           N  
ATOM   3461  H   ASN   261      33.620  50.760  63.100  1.00  0.00           H  
ATOM   3462  CA  ASN   261      35.140  51.730  61.970  1.00  0.00           C  
ATOM   3463  HA  ASN   261      35.520  51.390  61.000  1.00  0.00           H  
ATOM   3464  CB  ASN   261      35.010  53.250  61.850  1.00  0.00           C  
ATOM   3465  HB1 ASN   261      34.420  53.560  60.980  1.00  0.00           H  
ATOM   3466  HB2 ASN   261      36.010  53.640  61.630  1.00  0.00           H  
ATOM   3467  CG  ASN   261      34.580  53.990  63.100  1.00  0.00           C  
ATOM   3468  OD1 ASN   261      35.420  54.240  63.960  1.00  0.00           O  
ATOM   3469  ND2 ASN   261      33.320  54.430  63.180  1.00  0.00           N  
ATOM   3470 HD21 ASN   261      32.640  54.240  62.470  1.00  0.00           H  
ATOM   3471 HD22 ASN   261      32.960  54.930  63.980  1.00  0.00           H  
ATOM   3472  C   ASN   261      36.090  51.310  63.070  1.00  0.00           C  
ATOM   3473  O   ASN   261      35.660  50.720  64.060  1.00  0.00           O  
ATOM   3474  N   MET   262      37.380  51.530  62.800  1.00  0.00           N  
ATOM   3475  H   MET   262      37.690  52.070  62.000  1.00  0.00           H  
ATOM   3476  CA  MET   262      38.380  51.050  63.720  1.00  0.00           C  
ATOM   3477  HA  MET   262      38.220  49.990  63.940  1.00  0.00           H  
ATOM   3478  CB  MET   262      39.730  51.250  63.020  1.00  0.00           C  
ATOM   3479  HB1 MET   262      40.390  50.840  63.780  1.00  0.00           H  
ATOM   3480  HB2 MET   262      39.980  52.260  62.740  1.00  0.00           H  
ATOM   3481  CG  MET   262      39.740  50.310  61.810  1.00  0.00           C  
ATOM   3482  HG1 MET   262      39.010  50.360  61.010  1.00  0.00           H  
ATOM   3483  HG2 MET   262      39.730  49.310  62.270  1.00  0.00           H  
ATOM   3484  SD  MET   262      41.330  50.490  60.980  1.00  0.00           S  
ATOM   3485  CE  MET   262      41.100  49.120  59.820  1.00  0.00           C  
ATOM   3486  HE1 MET   262      42.070  48.960  59.380  1.00  0.00           H  
ATOM   3487  HE2 MET   262      40.800  48.220  60.370  1.00  0.00           H  
ATOM   3488  HE3 MET   262      40.280  49.460  59.180  1.00  0.00           H  
ATOM   3489  C   MET   262      38.410  51.670  65.120  1.00  0.00           C  
ATOM   3490  O   MET   262      38.460  50.930  66.100  1.00  0.00           O  
ATOM   3491  N   LEU   263      38.280  52.990  65.250  1.00  0.00           N  
ATOM   3492  H   LEU   263      38.320  53.570  64.430  1.00  0.00           H  
ATOM   3493  CA  LEU   263      38.010  53.650  66.520  1.00  0.00           C  
ATOM   3494  HA  LEU   263      38.960  53.560  67.060  1.00  0.00           H  
ATOM   3495  CB  LEU   263      37.700  55.120  66.240  1.00  0.00           C  
ATOM   3496  HB1 LEU   263      36.960  55.230  65.450  1.00  0.00           H  
ATOM   3497  HB2 LEU   263      38.660  55.510  65.870  1.00  0.00           H  
ATOM   3498  CG  LEU   263      37.570  55.990  67.480  1.00  0.00           C  
ATOM   3499  HG  LEU   263      36.560  55.860  67.880  1.00  0.00           H  
ATOM   3500  CD1 LEU   263      38.600  55.920  68.600  1.00  0.00           C  
ATOM   3501 HD11 LEU   263      38.170  56.360  69.490  1.00  0.00           H  
ATOM   3502 HD12 LEU   263      38.790  54.880  68.860  1.00  0.00           H  
ATOM   3503 HD13 LEU   263      39.500  56.430  68.260  1.00  0.00           H  
ATOM   3504  CD2 LEU   263      37.540  57.490  67.190  1.00  0.00           C  
ATOM   3505 HD21 LEU   263      36.740  57.760  66.510  1.00  0.00           H  
ATOM   3506 HD22 LEU   263      37.430  58.200  68.010  1.00  0.00           H  
ATOM   3507 HD23 LEU   263      38.450  57.790  66.670  1.00  0.00           H  
ATOM   3508  C   LEU   263      36.930  52.960  67.330  1.00  0.00           C  
ATOM   3509  O   LEU   263      37.070  52.780  68.530  1.00  0.00           O  
ATOM   3510  N   ASP   264      35.820  52.650  66.650  1.00  0.00           N  
ATOM   3511  H   ASP   264      35.960  52.780  65.650  1.00  0.00           H  
ATOM   3512  CA  ASP   264      34.620  51.970  67.080  1.00  0.00           C  
ATOM   3513  HA  ASP   264      34.320  52.380  68.050  1.00  0.00           H  
ATOM   3514  CB  ASP   264      33.560  52.270  66.020  1.00  0.00           C  
ATOM   3515  HB1 ASP   264      33.830  51.630  65.180  1.00  0.00           H  
ATOM   3516  HB2 ASP   264      33.600  53.330  65.770  1.00  0.00           H  
ATOM   3517  CG  ASP   264      32.080  52.070  66.330  1.00  0.00           C  
ATOM   3518  OD1 ASP   264      31.280  51.830  65.400  1.00  0.00           O  
ATOM   3519  OD2 ASP   264      31.760  52.320  67.510  1.00  0.00           O1-
ATOM   3520  C   ASP   264      34.840  50.520  67.440  1.00  0.00           C  
ATOM   3521  O   ASP   264      34.150  50.070  68.360  1.00  0.00           O  
ATOM   3522  N   THR   265      35.690  49.830  66.680  1.00  0.00           N  
ATOM   3523  H   THR   265      35.980  50.310  65.840  1.00  0.00           H  
ATOM   3524  CA  THR   265      36.070  48.460  66.940  1.00  0.00           C  
ATOM   3525  HA  THR   265      35.140  47.890  67.000  1.00  0.00           H  
ATOM   3526  CB  THR   265      36.910  47.870  65.820  1.00  0.00           C  
ATOM   3527  HB  THR   265      37.880  48.340  65.690  1.00  0.00           H  
ATOM   3528  CG2 THR   265      37.210  46.400  66.100  1.00  0.00           C  
ATOM   3529 HG21 THR   265      37.430  45.780  65.240  1.00  0.00           H  
ATOM   3530 HG22 THR   265      38.060  46.210  66.760  1.00  0.00           H  
ATOM   3531 HG23 THR   265      36.370  45.820  66.470  1.00  0.00           H  
ATOM   3532  OG1 THR   265      36.210  47.900  64.600  1.00  0.00           O  
ATOM   3533  HG1 THR   265      36.700  47.430  63.930  1.00  0.00           H  
ATOM   3534  C   THR   265      36.780  48.390  68.290  1.00  0.00           C  
ATOM   3535  O   THR   265      36.380  47.640  69.180  1.00  0.00           O  
ATOM   3536  N   LEU   266      37.930  49.060  68.380  1.00  0.00           N  
ATOM   3537  H   LEU   266      37.810  49.770  67.670  1.00  0.00           H  
ATOM   3538  CA  LEU   266      38.830  49.200  69.510  1.00  0.00           C  
ATOM   3539  HA  LEU   266      39.090  48.180  69.790  1.00  0.00           H  
ATOM   3540  CB  LEU   266      39.950  50.110  68.990  1.00  0.00           C  
ATOM   3541  HB1 LEU   266      40.420  50.380  69.940  1.00  0.00           H  
ATOM   3542  HB2 LEU   266      39.500  50.970  68.510  1.00  0.00           H  
ATOM   3543  CG  LEU   266      41.070  49.460  68.180  1.00  0.00           C  
ATOM   3544  HG  LEU   266      40.560  49.040  67.310  1.00  0.00           H  
ATOM   3545  CD1 LEU   266      42.090  50.410  67.570  1.00  0.00           C  
ATOM   3546 HD11 LEU   266      42.690  49.890  66.830  1.00  0.00           H  
ATOM   3547 HD12 LEU   266      41.570  51.270  67.130  1.00  0.00           H  
ATOM   3548 HD13 LEU   266      42.750  50.800  68.340  1.00  0.00           H  
ATOM   3549  CD2 LEU   266      41.880  48.410  68.940  1.00  0.00           C  
ATOM   3550 HD21 LEU   266      42.060  48.690  69.980  1.00  0.00           H  
ATOM   3551 HD22 LEU   266      41.220  47.530  69.000  1.00  0.00           H  
ATOM   3552 HD23 LEU   266      42.810  48.130  68.450  1.00  0.00           H  
ATOM   3553  C   LEU   266      38.140  49.740  70.750  1.00  0.00           C  
ATOM   3554  O   LEU   266      38.330  49.150  71.810  1.00  0.00           O  
ATOM   3555  N   MET   267      37.270  50.730  70.600  1.00  0.00           N  
ATOM   3556  H   MET   267      37.140  51.160  69.680  1.00  0.00           H  
ATOM   3557  CA  MET   267      36.470  51.250  71.680  1.00  0.00           C  
ATOM   3558  HA  MET   267      37.070  51.550  72.550  1.00  0.00           H  
ATOM   3559  CB  MET   267      35.780  52.520  71.190  1.00  0.00           C  
ATOM   3560  HB1 MET   267      34.970  52.850  71.830  1.00  0.00           H  
ATOM   3561  HB2 MET   267      35.290  52.360  70.230  1.00  0.00           H  
ATOM   3562  CG  MET   267      36.680  53.750  71.240  1.00  0.00           C  
ATOM   3563  HG1 MET   267      36.410  54.540  70.530  1.00  0.00           H  
ATOM   3564  HG2 MET   267      37.650  53.420  70.850  1.00  0.00           H  
ATOM   3565  SD  MET   267      36.810  54.340  72.940  1.00  0.00           S  
ATOM   3566  CE  MET   267      38.020  55.650  72.590  1.00  0.00           C  
ATOM   3567  HE1 MET   267      38.740  55.240  71.890  1.00  0.00           H  
ATOM   3568  HE2 MET   267      37.470  56.460  72.120  1.00  0.00           H  
ATOM   3569  HE3 MET   267      38.500  56.060  73.470  1.00  0.00           H  
ATOM   3570  C   MET   267      35.450  50.310  72.290  1.00  0.00           C  
ATOM   3571  O   MET   267      35.240  50.100  73.480  1.00  0.00           O  
ATOM   3572  N   GLN   268      34.740  49.560  71.440  1.00  0.00           N  
ATOM   3573  H   GLN   268      34.900  49.750  70.470  1.00  0.00           H  
ATOM   3574  CA  GLN   268      33.810  48.520  71.820  1.00  0.00           C  
ATOM   3575  HA  GLN   268      33.210  48.970  72.600  1.00  0.00           H  
ATOM   3576  CB  GLN   268      32.810  48.260  70.690  1.00  0.00           C  
ATOM   3577  HB1 GLN   268      32.310  47.330  70.940  1.00  0.00           H  
ATOM   3578  HB2 GLN   268      33.390  48.130  69.780  1.00  0.00           H  
ATOM   3579  CG  GLN   268      31.870  49.430  70.470  1.00  0.00           C  
ATOM   3580  HG1 GLN   268      32.460  50.300  70.160  1.00  0.00           H  
ATOM   3581  HG2 GLN   268      31.390  49.730  71.400  1.00  0.00           H  
ATOM   3582  CD  GLN   268      30.720  49.130  69.520  1.00  0.00           C  
ATOM   3583  OE1 GLN   268      30.000  48.140  69.700  1.00  0.00           O  
ATOM   3584  NE2 GLN   268      30.610  49.750  68.340  1.00  0.00           N  
ATOM   3585 HE21 GLN   268      31.090  50.600  68.090  1.00  0.00           H  
ATOM   3586 HE22 GLN   268      29.930  49.420  67.670  1.00  0.00           H  
ATOM   3587  C   GLN   268      34.510  47.270  72.360  1.00  0.00           C  
ATOM   3588  O   GLN   268      34.010  46.620  73.270  1.00  0.00           O  
ATOM   3589  N   ALA   269      35.710  46.890  71.900  1.00  0.00           N  
ATOM   3590  H   ALA   269      36.080  47.430  71.130  1.00  0.00           H  
ATOM   3591  CA  ALA   269      36.610  45.890  72.420  1.00  0.00           C  
ATOM   3592  HA  ALA   269      36.020  44.980  72.640  1.00  0.00           H  
ATOM   3593  CB  ALA   269      37.660  45.520  71.380  1.00  0.00           C  
ATOM   3594  HB1 ALA   269      37.180  45.500  70.410  1.00  0.00           H  
ATOM   3595  HB2 ALA   269      38.480  46.230  71.270  1.00  0.00           H  
ATOM   3596  HB3 ALA   269      38.270  44.660  71.660  1.00  0.00           H  
ATOM   3597  C   ALA   269      37.140  46.280  73.790  1.00  0.00           C  
ATOM   3598  O   ALA   269      37.140  45.500  74.740  1.00  0.00           O  
ATOM   3599  N   LYS   270      37.510  47.560  73.950  1.00  0.00           N  
ATOM   3600  H   LYS   270      37.440  48.270  73.230  1.00  0.00           H  
ATOM   3601  CA  LYS   270      37.920  48.150  75.190  1.00  0.00           C  
ATOM   3602  HA  LYS   270      38.850  47.740  75.600  1.00  0.00           H  
ATOM   3603  CB  LYS   270      38.270  49.620  74.950  1.00  0.00           C  
ATOM   3604  HB1 LYS   270      37.480  50.020  74.310  1.00  0.00           H  
ATOM   3605  HB2 LYS   270      39.250  49.690  74.490  1.00  0.00           H  
ATOM   3606  CG  LYS   270      38.370  50.440  76.230  1.00  0.00           C  
ATOM   3607  HG1 LYS   270      39.080  49.980  76.920  1.00  0.00           H  
ATOM   3608  HG2 LYS   270      37.390  50.510  76.720  1.00  0.00           H  
ATOM   3609  CD  LYS   270      38.780  51.880  75.920  1.00  0.00           C  
ATOM   3610  HD1 LYS   270      37.860  52.360  75.580  1.00  0.00           H  
ATOM   3611  HD2 LYS   270      39.550  51.940  75.160  1.00  0.00           H  
ATOM   3612  CE  LYS   270      39.380  52.720  77.030  1.00  0.00           C  
ATOM   3613  HE1 LYS   270      39.460  53.750  76.670  1.00  0.00           H  
ATOM   3614  HE2 LYS   270      40.390  52.400  77.270  1.00  0.00           H  
ATOM   3615  NZ  LYS   270      38.530  52.780  78.230  1.00  0.00           N1+
ATOM   3616  HZ1 LYS   270      38.820  53.630  78.710  1.00  0.00           H  
ATOM   3617  HZ2 LYS   270      37.610  52.900  77.840  1.00  0.00           H  
ATOM   3618  HZ3 LYS   270      38.560  52.040  78.900  1.00  0.00           H  
ATOM   3619  C   LYS   270      36.860  47.960  76.270  1.00  0.00           C  
ATOM   3620  O   LYS   270      37.130  47.400  77.330  1.00  0.00           O  
ATOM   3621  N   MET   271      35.630  48.380  75.940  1.00  0.00           N  
ATOM   3622  H   MET   271      35.460  48.790  75.040  1.00  0.00           H  
ATOM   3623  CA  MET   271      34.480  48.300  76.820  1.00  0.00           C  
ATOM   3624  HA  MET   271      34.700  48.850  77.730  1.00  0.00           H  
ATOM   3625  CB  MET   271      33.280  48.890  76.080  1.00  0.00           C  
ATOM   3626  HB1 MET   271      32.440  48.320  76.450  1.00  0.00           H  
ATOM   3627  HB2 MET   271      33.330  48.500  75.060  1.00  0.00           H  
ATOM   3628  CG  MET   271      33.010  50.390  76.170  1.00  0.00           C  
ATOM   3629  HG1 MET   271      32.140  50.720  75.600  1.00  0.00           H  
ATOM   3630  HG2 MET   271      33.830  50.950  75.710  1.00  0.00           H  
ATOM   3631  SD  MET   271      32.750  50.880  77.900  1.00  0.00           S  
ATOM   3632  CE  MET   271      30.980  50.540  78.040  1.00  0.00           C  
ATOM   3633  HE1 MET   271      30.480  50.850  78.950  1.00  0.00           H  
ATOM   3634  HE2 MET   271      30.560  51.040  77.170  1.00  0.00           H  
ATOM   3635  HE3 MET   271      30.810  49.460  77.980  1.00  0.00           H  
ATOM   3636  C   MET   271      34.290  46.840  77.220  1.00  0.00           C  
ATOM   3637  O   MET   271      34.220  46.530  78.410  1.00  0.00           O  
ATOM   3638  N   ASN   272      34.330  45.900  76.280  1.00  0.00           N  
ATOM   3639  H   ASN   272      34.490  46.190  75.330  1.00  0.00           H  
ATOM   3640  CA  ASN   272      34.060  44.480  76.480  1.00  0.00           C  
ATOM   3641  HA  ASN   272      33.090  44.370  76.970  1.00  0.00           H  
ATOM   3642  CB  ASN   272      34.050  43.780  75.120  1.00  0.00           C  
ATOM   3643  HB1 ASN   272      35.030  43.960  74.670  1.00  0.00           H  
ATOM   3644  HB2 ASN   272      33.290  44.140  74.430  1.00  0.00           H  
ATOM   3645  CG  ASN   272      33.950  42.270  75.200  1.00  0.00           C  
ATOM   3646  OD1 ASN   272      35.010  41.650  75.240  1.00  0.00           O  
ATOM   3647  ND2 ASN   272      32.750  41.660  75.210  1.00  0.00           N  
ATOM   3648 HD21 ASN   272      31.920  42.240  75.200  1.00  0.00           H  
ATOM   3649 HD22 ASN   272      32.720  40.670  75.410  1.00  0.00           H  
ATOM   3650  C   ASN   272      35.120  43.830  77.360  1.00  0.00           C  
ATOM   3651  O   ASN   272      34.750  43.010  78.190  1.00  0.00           O  
ATOM   3652  N   SER   273      36.320  44.410  77.270  1.00  0.00           N  
ATOM   3653  H   SER   273      36.360  45.120  76.560  1.00  0.00           H  
ATOM   3654  CA  SER   273      37.450  43.950  78.040  1.00  0.00           C  
ATOM   3655  HA  SER   273      37.430  42.860  77.890  1.00  0.00           H  
ATOM   3656  CB  SER   273      38.760  44.520  77.520  1.00  0.00           C  
ATOM   3657  HB1 SER   273      39.630  44.100  78.030  1.00  0.00           H  
ATOM   3658  HB2 SER   273      38.850  45.600  77.680  1.00  0.00           H  
ATOM   3659  OG  SER   273      38.940  44.170  76.160  1.00  0.00           O  
ATOM   3660  HG  SER   273      38.260  44.600  75.630  1.00  0.00           H  
ATOM   3661  C   SER   273      37.390  44.160  79.550  1.00  0.00           C  
ATOM   3662  O   SER   273      37.950  43.380  80.310  1.00  0.00           O  
ATOM   3663  N   ASP   274      36.650  45.180  79.990  1.00  0.00           N  
ATOM   3664  H   ASP   274      36.220  45.700  79.240  1.00  0.00           H  
ATOM   3665  CA  ASP   274      36.660  45.770  81.320  1.00  0.00           C  
ATOM   3666  HA  ASP   274      37.400  45.180  81.850  1.00  0.00           H  
ATOM   3667  CB  ASP   274      36.970  47.250  81.150  1.00  0.00           C  
ATOM   3668  HB1 ASP   274      36.200  47.690  80.510  1.00  0.00           H  
ATOM   3669  HB2 ASP   274      37.980  47.450  80.810  1.00  0.00           H  
ATOM   3670  CG  ASP   274      36.770  47.990  82.470  1.00  0.00           C  
ATOM   3671  OD1 ASP   274      36.070  49.020  82.500  1.00  0.00           O  
ATOM   3672  OD2 ASP   274      37.540  47.620  83.370  1.00  0.00           O1-
ATOM   3673  C   ASP   274      35.420  45.490  82.160  1.00  0.00           C  
ATOM   3674  O   ASP   274      35.510  45.240  83.360  1.00  0.00           O  
ATOM   3675  N   ASN   275      34.300  45.360  81.440  1.00  0.00           N  
ATOM   3676  H   ASN   275      34.170  45.690  80.500  1.00  0.00           H  
ATOM   3677  CA  ASN   275      33.060  44.960  82.070  1.00  0.00           C  
ATOM   3678  HA  ASN   275      32.960  45.170  83.130  1.00  0.00           H  
ATOM   3679  CB  ASN   275      31.940  45.750  81.400  1.00  0.00           C  
ATOM   3680  HB1 ASN   275      31.900  45.600  80.320  1.00  0.00           H  
ATOM   3681  HB2 ASN   275      32.160  46.810  81.580  1.00  0.00           H  
ATOM   3682  CG  ASN   275      30.510  45.490  81.870  1.00  0.00           C  
ATOM   3683  OD1 ASN   275      30.190  45.260  83.040  1.00  0.00           O  
ATOM   3684  ND2 ASN   275      29.510  45.450  81.000  1.00  0.00           N  
ATOM   3685 HD21 ASN   275      29.630  45.500  79.990  1.00  0.00           H  
ATOM   3686 HD22 ASN   275      28.620  45.310  81.460  1.00  0.00           H  
ATOM   3687  C   ASN   275      32.930  43.440  82.050  1.00  0.00           C  
ATOM   3688  O   ASN   275      31.940  42.930  81.540  1.00  0.00           O  
ATOM   3689  N   GLY   276      33.900  42.700  82.600  1.00  0.00           N  
ATOM   3690  H   GLY   276      34.600  43.260  83.070  1.00  0.00           H  
ATOM   3691  CA  GLY   276      33.830  41.260  82.720  1.00  0.00           C  
ATOM   3692  HA1 GLY   276      34.790  40.760  82.910  1.00  0.00           H  
ATOM   3693  HA2 GLY   276      33.400  40.880  81.790  1.00  0.00           H  
ATOM   3694  C   GLY   276      32.930  40.910  83.880  1.00  0.00           C  
ATOM   3695  O   GLY   276      32.510  41.750  84.670  1.00  0.00           O  
ATOM   3696  N   ASN   277      32.620  39.610  83.980  1.00  0.00           N  
ATOM   3697  H   ASN   277      32.840  39.020  83.180  1.00  0.00           H  
ATOM   3698  CA  ASN   277      31.650  39.200  84.970  1.00  0.00           C  
ATOM   3699  HA  ASN   277      30.920  40.000  85.090  1.00  0.00           H  
ATOM   3700  CB  ASN   277      30.860  37.970  84.540  1.00  0.00           C  
ATOM   3701  HB1 ASN   277      30.370  38.260  83.610  1.00  0.00           H  
ATOM   3702  HB2 ASN   277      30.060  37.820  85.260  1.00  0.00           H  
ATOM   3703  CG  ASN   277      31.620  36.650  84.440  1.00  0.00           C  
ATOM   3704  OD1 ASN   277      31.800  36.010  85.470  1.00  0.00           O  
ATOM   3705  ND2 ASN   277      32.120  36.320  83.250  1.00  0.00           N  
ATOM   3706 HD21 ASN   277      31.870  36.880  82.450  1.00  0.00           H  
ATOM   3707 HD22 ASN   277      32.730  35.520  83.140  1.00  0.00           H  
ATOM   3708  C   ASN   277      32.260  39.020  86.360  1.00  0.00           C  
ATOM   3709  O   ASN   277      31.540  39.240  87.330  1.00  0.00           O  
ATOM   3710  N   ALA   278      33.560  38.810  86.530  1.00  0.00           N  
ATOM   3711  H   ALA   278      34.170  38.940  85.750  1.00  0.00           H  
ATOM   3712  CA  ALA   278      34.140  38.860  87.860  1.00  0.00           C  
ATOM   3713  HA  ALA   278      33.350  38.970  88.590  1.00  0.00           H  
ATOM   3714  CB  ALA   278      34.880  37.530  87.950  1.00  0.00           C  
ATOM   3715  HB1 ALA   278      35.570  37.310  87.120  1.00  0.00           H  
ATOM   3716  HB2 ALA   278      35.420  37.330  88.880  1.00  0.00           H  
ATOM   3717  HB3 ALA   278      34.100  36.780  87.830  1.00  0.00           H  
ATOM   3718  C   ALA   278      35.090  40.030  88.020  1.00  0.00           C  
ATOM   3719  O   ALA   278      35.770  40.160  89.020  1.00  0.00           O  
ATOM   3720  N   GLY   279      35.000  41.020  87.120  1.00  0.00           N  
ATOM   3721  H   GLY   279      34.310  40.880  86.400  1.00  0.00           H  
ATOM   3722  CA  GLY   279      35.770  42.240  87.070  1.00  0.00           C  
ATOM   3723  HA1 GLY   279      36.370  42.270  87.980  1.00  0.00           H  
ATOM   3724  HA2 GLY   279      35.130  43.130  87.080  1.00  0.00           H  
ATOM   3725  C   GLY   279      36.520  42.300  85.740  1.00  0.00           C  
ATOM   3726  O   GLY   279      36.040  41.670  84.800  1.00  0.00           O  
ATOM   3727  N   PRO   280      37.530  43.160  85.620  1.00  0.00           N  
ATOM   3728  CD  PRO   280      38.030  44.050  86.660  1.00  0.00           C  
ATOM   3729  HD1 PRO   280      38.460  43.520  87.500  1.00  0.00           H  
ATOM   3730  HD2 PRO   280      37.160  44.680  86.840  1.00  0.00           H  
ATOM   3731  CG  PRO   280      39.140  44.880  86.020  1.00  0.00           C  
ATOM   3732  HG1 PRO   280      40.130  44.460  86.250  1.00  0.00           H  
ATOM   3733  HG2 PRO   280      39.110  45.890  86.430  1.00  0.00           H  
ATOM   3734  CB  PRO   280      38.860  44.870  84.520  1.00  0.00           C  
ATOM   3735  HB1 PRO   280      39.760  44.990  83.930  1.00  0.00           H  
ATOM   3736  HB2 PRO   280      38.150  45.680  84.350  1.00  0.00           H  
ATOM   3737  CA  PRO   280      38.160  43.530  84.370  1.00  0.00           C  
ATOM   3738  HA  PRO   280      37.470  43.690  83.540  1.00  0.00           H  
ATOM   3739  C   PRO   280      39.270  42.570  83.950  1.00  0.00           C  
ATOM   3740  O   PRO   280      39.800  41.860  84.810  1.00  0.00           O  
ATOM   3741  N   ASP   281      39.580  42.410  82.660  1.00  0.00           N  
ATOM   3742  H   ASP   281      39.110  42.980  81.970  1.00  0.00           H  
ATOM   3743  CA  ASP   281      40.550  41.480  82.110  1.00  0.00           C  
ATOM   3744  HA  ASP   281      40.760  40.700  82.850  1.00  0.00           H  
ATOM   3745  CB  ASP   281      39.940  40.840  80.870  1.00  0.00           C  
ATOM   3746  HB1 ASP   281      39.670  41.620  80.160  1.00  0.00           H  
ATOM   3747  HB2 ASP   281      38.960  40.410  81.090  1.00  0.00           H  
ATOM   3748  CG  ASP   281      40.830  39.800  80.220  1.00  0.00           C  
ATOM   3749  OD1 ASP   281      41.490  38.990  80.910  1.00  0.00           O  
ATOM   3750  OD2 ASP   281      40.970  39.940  78.990  1.00  0.00           O1-
ATOM   3751  C   ASP   281      41.800  42.260  81.730  1.00  0.00           C  
ATOM   3752  O   ASP   281      41.870  43.470  81.500  1.00  0.00           O  
ATOM   3753  N   GLN   282      42.920  41.550  81.590  1.00  0.00           N  
ATOM   3754  H   GLN   282      42.950  40.600  81.950  1.00  0.00           H  
ATOM   3755  CA  GLN   282      44.170  42.000  81.010  1.00  0.00           C  
ATOM   3756  HA  GLN   282      44.710  42.640  81.720  1.00  0.00           H  
ATOM   3757  CB  GLN   282      45.010  40.760  80.740  1.00  0.00           C  
ATOM   3758  HB1 GLN   282      44.250  40.090  80.360  1.00  0.00           H  
ATOM   3759  HB2 GLN   282      45.390  40.310  81.650  1.00  0.00           H  
ATOM   3760  CG  GLN   282      46.080  40.940  79.650  1.00  0.00           C  
ATOM   3761  HG1 GLN   282      45.680  41.330  78.710  1.00  0.00           H  
ATOM   3762  HG2 GLN   282      46.480  39.940  79.480  1.00  0.00           H  
ATOM   3763  CD  GLN   282      47.250  41.740  80.200  1.00  0.00           C  
ATOM   3764  OE1 GLN   282      48.230  41.180  80.680  1.00  0.00           O  
ATOM   3765  NE2 GLN   282      47.290  43.080  80.180  1.00  0.00           N  
ATOM   3766 HE21 GLN   282      46.440  43.520  79.870  1.00  0.00           H  
ATOM   3767 HE22 GLN   282      48.130  43.570  80.470  1.00  0.00           H  
ATOM   3768  C   GLN   282      43.940  42.800  79.740  1.00  0.00           C  
ATOM   3769  O   GLN   282      44.620  43.780  79.440  1.00  0.00           O  
ATOM   3770  N   ASP   283      43.100  42.410  78.790  1.00  0.00           N  
ATOM   3771  H   ASP   283      42.530  41.610  79.030  1.00  0.00           H  
ATOM   3772  CA  ASP   283      42.850  43.120  77.550  1.00  0.00           C  
ATOM   3773  HA  ASP   283      43.770  43.270  76.990  1.00  0.00           H  
ATOM   3774  CB  ASP   283      41.860  42.390  76.660  1.00  0.00           C  
ATOM   3775  HB1 ASP   283      41.600  43.150  75.930  1.00  0.00           H  
ATOM   3776  HB2 ASP   283      40.920  42.170  77.180  1.00  0.00           H  
ATOM   3777  CG  ASP   283      42.330  41.080  76.040  1.00  0.00           C  
ATOM   3778  OD1 ASP   283      41.450  40.260  75.710  1.00  0.00           O  
ATOM   3779  OD2 ASP   283      43.550  40.970  75.800  1.00  0.00           O1-
ATOM   3780  C   ASP   283      42.420  44.560  77.790  1.00  0.00           C  
ATOM   3781  O   ASP   283      42.760  45.420  76.990  1.00  0.00           O  
ATOM   3782  N   SER   284      41.830  44.910  78.940  1.00  0.00           N  
ATOM   3783  H   SER   284      41.600  44.180  79.600  1.00  0.00           H  
ATOM   3784  CA  SER   284      41.640  46.310  79.260  1.00  0.00           C  
ATOM   3785  HA  SER   284      41.190  46.830  78.420  1.00  0.00           H  
ATOM   3786  CB  SER   284      40.650  46.530  80.410  1.00  0.00           C  
ATOM   3787  HB1 SER   284      39.680  46.240  80.000  1.00  0.00           H  
ATOM   3788  HB2 SER   284      40.530  47.600  80.640  1.00  0.00           H  
ATOM   3789  OG  SER   284      40.910  45.810  81.580  1.00  0.00           O  
ATOM   3790  HG  SER   284      41.130  44.890  81.470  1.00  0.00           H  
ATOM   3791  C   SER   284      42.950  47.030  79.560  1.00  0.00           C  
ATOM   3792  O   SER   284      42.870  48.260  79.480  1.00  0.00           O  
ATOM   3793  N   GLU   285      44.120  46.470  79.860  1.00  0.00           N  
ATOM   3794  H   GLU   285      44.140  45.470  79.710  1.00  0.00           H  
ATOM   3795  CA  GLU   285      45.330  47.270  79.900  1.00  0.00           C  
ATOM   3796  HA  GLU   285      45.110  48.160  80.490  1.00  0.00           H  
ATOM   3797  CB  GLU   285      46.340  46.360  80.600  1.00  0.00           C  
ATOM   3798  HB1 GLU   285      46.650  45.610  79.860  1.00  0.00           H  
ATOM   3799  HB2 GLU   285      45.940  46.020  81.550  1.00  0.00           H  
ATOM   3800  CG  GLU   285      47.570  47.120  81.050  1.00  0.00           C  
ATOM   3801  HG1 GLU   285      47.220  47.770  81.850  1.00  0.00           H  
ATOM   3802  HG2 GLU   285      47.850  47.790  80.230  1.00  0.00           H  
ATOM   3803  CD  GLU   285      48.740  46.260  81.510  1.00  0.00           C  
ATOM   3804  OE1 GLU   285      48.950  45.120  81.030  1.00  0.00           O  
ATOM   3805  OE2 GLU   285      49.490  46.770  82.370  1.00  0.00           O1-
ATOM   3806  C   GLU   285      45.770  47.690  78.510  1.00  0.00           C  
ATOM   3807  O   GLU   285      46.140  48.840  78.270  1.00  0.00           O  
ATOM   3808  N   LEU   286      45.840  46.750  77.570  1.00  0.00           N  
ATOM   3809  H   LEU   286      45.500  45.860  77.910  1.00  0.00           H  
ATOM   3810  CA  LEU   286      46.290  46.820  76.200  1.00  0.00           C  
ATOM   3811  HA  LEU   286      47.340  47.120  76.110  1.00  0.00           H  
ATOM   3812  CB  LEU   286      46.140  45.480  75.470  1.00  0.00           C  
ATOM   3813  HB1 LEU   286      46.730  45.660  74.570  1.00  0.00           H  
ATOM   3814  HB2 LEU   286      45.110  45.390  75.180  1.00  0.00           H  
ATOM   3815  CG  LEU   286      46.560  44.270  76.310  1.00  0.00           C  
ATOM   3816  HG  LEU   286      45.820  44.100  77.100  1.00  0.00           H  
ATOM   3817  CD1 LEU   286      46.620  43.020  75.450  1.00  0.00           C  
ATOM   3818 HD11 LEU   286      46.760  42.170  76.120  1.00  0.00           H  
ATOM   3819 HD12 LEU   286      45.750  42.840  74.820  1.00  0.00           H  
ATOM   3820 HD13 LEU   286      47.470  43.100  74.770  1.00  0.00           H  
ATOM   3821  CD2 LEU   286      48.000  44.390  76.800  1.00  0.00           C  
ATOM   3822 HD21 LEU   286      48.800  44.540  76.080  1.00  0.00           H  
ATOM   3823 HD22 LEU   286      48.130  45.070  77.640  1.00  0.00           H  
ATOM   3824 HD23 LEU   286      48.330  43.440  77.200  1.00  0.00           H  
ATOM   3825  C   LEU   286      45.480  47.890  75.480  1.00  0.00           C  
ATOM   3826  O   LEU   286      46.060  48.830  74.940  1.00  0.00           O  
ATOM   3827  N   LEU   287      44.150  47.860  75.610  1.00  0.00           N  
ATOM   3828  H   LEU   287      43.710  47.180  76.210  1.00  0.00           H  
ATOM   3829  CA  LEU   287      43.230  48.820  75.040  1.00  0.00           C  
ATOM   3830  HA  LEU   287      43.630  49.170  74.080  1.00  0.00           H  
ATOM   3831  CB  LEU   287      41.970  48.010  74.720  1.00  0.00           C  
ATOM   3832  HB1 LEU   287      41.180  48.750  74.550  1.00  0.00           H  
ATOM   3833  HB2 LEU   287      41.710  47.550  75.680  1.00  0.00           H  
ATOM   3834  CG  LEU   287      42.040  46.940  73.650  1.00  0.00           C  
ATOM   3835  HG  LEU   287      42.930  46.310  73.750  1.00  0.00           H  
ATOM   3836  CD1 LEU   287      40.880  45.960  73.590  1.00  0.00           C  
ATOM   3837 HD11 LEU   287      41.000  45.300  72.730  1.00  0.00           H  
ATOM   3838 HD12 LEU   287      40.810  45.300  74.450  1.00  0.00           H  
ATOM   3839 HD13 LEU   287      39.970  46.540  73.430  1.00  0.00           H  
ATOM   3840  CD2 LEU   287      42.180  47.470  72.230  1.00  0.00           C  
ATOM   3841 HD21 LEU   287      42.370  46.710  71.480  1.00  0.00           H  
ATOM   3842 HD22 LEU   287      41.230  47.960  71.980  1.00  0.00           H  
ATOM   3843 HD23 LEU   287      43.010  48.180  72.140  1.00  0.00           H  
ATOM   3844  C   LEU   287      43.010  50.030  75.950  1.00  0.00           C  
ATOM   3845  O   LEU   287      41.900  50.480  76.190  1.00  0.00           O  
ATOM   3846  N   SER   288      44.070  50.500  76.590  1.00  0.00           N  
ATOM   3847  H   SER   288      44.930  50.010  76.400  1.00  0.00           H  
ATOM   3848  CA  SER   288      44.220  51.830  77.160  1.00  0.00           C  
ATOM   3849  HA  SER   288      43.530  51.950  78.000  1.00  0.00           H  
ATOM   3850  CB  SER   288      45.640  52.050  77.680  1.00  0.00           C  
ATOM   3851  HB1 SER   288      46.300  51.750  76.870  1.00  0.00           H  
ATOM   3852  HB2 SER   288      45.850  51.410  78.550  1.00  0.00           H  
ATOM   3853  OG  SER   288      45.880  53.410  77.920  1.00  0.00           O  
ATOM   3854  HG  SER   288      46.800  53.590  78.040  1.00  0.00           H  
ATOM   3855  C   SER   288      43.710  52.900  76.220  1.00  0.00           C  
ATOM   3856  O   SER   288      43.990  52.910  75.030  1.00  0.00           O  
ATOM   3857  N   ASP   289      42.970  53.880  76.780  1.00  0.00           N  
ATOM   3858  H   ASP   289      42.780  53.840  77.760  1.00  0.00           H  
ATOM   3859  CA  ASP   289      42.440  55.020  76.050  1.00  0.00           C  
ATOM   3860  HA  ASP   289      41.690  54.660  75.340  1.00  0.00           H  
ATOM   3861  CB  ASP   289      41.660  55.840  77.080  1.00  0.00           C  
ATOM   3862  HB1 ASP   289      42.340  56.370  77.760  1.00  0.00           H  
ATOM   3863  HB2 ASP   289      40.960  55.190  77.610  1.00  0.00           H  
ATOM   3864  CG  ASP   289      40.890  56.950  76.420  1.00  0.00           C  
ATOM   3865  OD1 ASP   289      41.210  58.150  76.630  1.00  0.00           O  
ATOM   3866  OD2 ASP   289      39.860  56.640  75.760  1.00  0.00           O1-
ATOM   3867  C   ASP   289      43.440  55.850  75.260  1.00  0.00           C  
ATOM   3868  O   ASP   289      43.230  56.060  74.060  1.00  0.00           O  
ATOM   3869  N   ASN   290      44.660  56.020  75.770  1.00  0.00           N  
ATOM   3870  H   ASN   290      44.830  55.710  76.720  1.00  0.00           H  
ATOM   3871  CA  ASN   290      45.780  56.660  75.110  1.00  0.00           C  
ATOM   3872  HA  ASN   290      45.370  57.580  74.700  1.00  0.00           H  
ATOM   3873  CB  ASN   290      46.700  57.070  76.250  1.00  0.00           C  
ATOM   3874  HB1 ASN   290      47.130  56.210  76.780  1.00  0.00           H  
ATOM   3875  HB2 ASN   290      46.120  57.680  76.940  1.00  0.00           H  
ATOM   3876  CG  ASN   290      47.820  57.950  75.700  1.00  0.00           C  
ATOM   3877  OD1 ASN   290      48.920  57.410  75.580  1.00  0.00           O  
ATOM   3878  ND2 ASN   290      47.640  59.280  75.690  1.00  0.00           N  
ATOM   3879 HD21 ASN   290      46.740  59.720  75.710  1.00  0.00           H  
ATOM   3880 HD22 ASN   290      48.410  59.920  75.580  1.00  0.00           H  
ATOM   3881  C   ASN   290      46.400  55.790  74.030  1.00  0.00           C  
ATOM   3882  O   ASN   290      47.080  56.240  73.110  1.00  0.00           O  
ATOM   3883  N   HISE  291      46.210  54.470  74.090  1.00  0.00           N  
ATOM   3884  H   HISE  291      45.630  54.030  74.790  1.00  0.00           H  
ATOM   3885  CA  HISE  291      46.800  53.550  73.140  1.00  0.00           C  
ATOM   3886  HA  HISE  291      47.800  53.800  72.800  1.00  0.00           H  
ATOM   3887  CB  HISE  291      47.020  52.200  73.830  1.00  0.00           C  
ATOM   3888  HB1 HISE  291      46.050  51.770  74.060  1.00  0.00           H  
ATOM   3889  HB2 HISE  291      47.470  52.350  74.810  1.00  0.00           H  
ATOM   3890  CG  HISE  291      47.770  51.200  73.010  1.00  0.00           C  
ATOM   3891  ND1 HISE  291      47.910  51.230  71.620  1.00  0.00           N  
ATOM   3892  CE1 HISE  291      48.350  50.020  71.270  1.00  0.00           C  
ATOM   3893  HE1 HISE  291      48.540  49.700  70.270  1.00  0.00           H  
ATOM   3894  NE2 HISE  291      48.750  49.360  72.370  1.00  0.00           N  
ATOM   3895  HE2 HISE  291      49.240  48.470  72.420  1.00  0.00           H  
ATOM   3896  CD2 HISE  291      48.300  50.030  73.490  1.00  0.00           C  
ATOM   3897  HD2 HISE  291      48.460  49.800  74.540  1.00  0.00           H  
ATOM   3898  C   HISE  291      45.960  53.460  71.880  1.00  0.00           C  
ATOM   3899  O   HISE  291      46.410  53.430  70.740  1.00  0.00           O  
ATOM   3900  N   ILE   292      44.630  53.480  72.060  1.00  0.00           N  
ATOM   3901  H   ILE   292      44.330  53.610  73.020  1.00  0.00           H  
ATOM   3902  CA  ILE   292      43.730  53.520  70.930  1.00  0.00           C  
ATOM   3903  HA  ILE   292      44.090  52.840  70.150  1.00  0.00           H  
ATOM   3904  CB  ILE   292      42.330  53.200  71.440  1.00  0.00           C  
ATOM   3905  HB  ILE   292      42.080  53.860  72.270  1.00  0.00           H  
ATOM   3906  CG2 ILE   292      41.260  53.250  70.350  1.00  0.00           C  
ATOM   3907 HG21 ILE   292      40.300  52.880  70.720  1.00  0.00           H  
ATOM   3908 HG22 ILE   292      41.030  54.290  70.110  1.00  0.00           H  
ATOM   3909 HG23 ILE   292      41.640  52.760  69.450  1.00  0.00           H  
ATOM   3910  CG1 ILE   292      42.330  51.730  71.810  1.00  0.00           C  
ATOM   3911 HG11 ILE   292      43.170  51.490  72.440  1.00  0.00           H  
ATOM   3912 HG12 ILE   292      42.300  51.140  70.890  1.00  0.00           H  
ATOM   3913  CD  ILE   292      41.130  51.370  72.690  1.00  0.00           C  
ATOM   3914  HD1 ILE   292      40.130  51.560  72.290  1.00  0.00           H  
ATOM   3915  HD2 ILE   292      41.180  50.320  72.940  1.00  0.00           H  
ATOM   3916  HD3 ILE   292      41.280  51.920  73.620  1.00  0.00           H  
ATOM   3917  C   ILE   292      43.860  54.860  70.230  1.00  0.00           C  
ATOM   3918  O   ILE   292      43.740  54.910  69.000  1.00  0.00           O  
ATOM   3919  N   LEU   293      44.120  55.960  70.940  1.00  0.00           N  
ATOM   3920  H   LEU   293      44.190  55.890  71.940  1.00  0.00           H  
ATOM   3921  CA  LEU   293      44.380  57.310  70.480  1.00  0.00           C  
ATOM   3922  HA  LEU   293      43.620  57.650  69.780  1.00  0.00           H  
ATOM   3923  CB  LEU   293      44.460  58.170  71.730  1.00  0.00           C  
ATOM   3924  HB1 LEU   293      45.240  57.740  72.370  1.00  0.00           H  
ATOM   3925  HB2 LEU   293      43.530  58.120  72.290  1.00  0.00           H  
ATOM   3926  CG  LEU   293      44.800  59.630  71.470  1.00  0.00           C  
ATOM   3927  HG  LEU   293      45.780  59.700  71.000  1.00  0.00           H  
ATOM   3928  CD1 LEU   293      43.820  60.490  70.670  1.00  0.00           C  
ATOM   3929 HD11 LEU   293      44.130  61.410  70.180  1.00  0.00           H  
ATOM   3930 HD12 LEU   293      43.620  59.840  69.820  1.00  0.00           H  
ATOM   3931 HD13 LEU   293      42.960  60.670  71.330  1.00  0.00           H  
ATOM   3932  CD2 LEU   293      44.880  60.230  72.870  1.00  0.00           C  
ATOM   3933 HD21 LEU   293      43.970  60.120  73.470  1.00  0.00           H  
ATOM   3934 HD22 LEU   293      45.640  59.630  73.350  1.00  0.00           H  
ATOM   3935 HD23 LEU   293      45.250  61.240  72.750  1.00  0.00           H  
ATOM   3936  C   LEU   293      45.690  57.320  69.700  1.00  0.00           C  
ATOM   3937  O   LEU   293      45.840  58.060  68.740  1.00  0.00           O  
ATOM   3938  N   THR   294      46.630  56.420  70.020  1.00  0.00           N  
ATOM   3939  H   THR   294      46.440  55.770  70.770  1.00  0.00           H  
ATOM   3940  CA  THR   294      47.840  56.260  69.240  1.00  0.00           C  
ATOM   3941  HA  THR   294      48.180  57.250  68.920  1.00  0.00           H  
ATOM   3942  CB  THR   294      48.960  55.630  70.070  1.00  0.00           C  
ATOM   3943  HB  THR   294      48.580  54.770  70.610  1.00  0.00           H  
ATOM   3944  CG2 THR   294      50.170  55.360  69.170  1.00  0.00           C  
ATOM   3945 HG21 THR   294      49.900  54.720  68.330  1.00  0.00           H  
ATOM   3946 HG22 THR   294      50.410  56.320  68.710  1.00  0.00           H  
ATOM   3947 HG23 THR   294      51.070  55.030  69.660  1.00  0.00           H  
ATOM   3948  OG1 THR   294      49.320  56.520  71.090  1.00  0.00           O  
ATOM   3949  HG1 THR   294      48.820  56.350  71.900  1.00  0.00           H  
ATOM   3950  C   THR   294      47.590  55.460  67.970  1.00  0.00           C  
ATOM   3951  O   THR   294      47.940  55.960  66.900  1.00  0.00           O  
ATOM   3952  N   THR   295      47.000  54.270  68.160  1.00  0.00           N  
ATOM   3953  H   THR   295      46.730  54.040  69.100  1.00  0.00           H  
ATOM   3954  CA  THR   295      46.850  53.310  67.070  1.00  0.00           C  
ATOM   3955  HA  THR   295      47.830  53.240  66.600  1.00  0.00           H  
ATOM   3956  CB  THR   295      46.260  52.000  67.590  1.00  0.00           C  
ATOM   3957  HB  THR   295      45.250  52.240  67.910  1.00  0.00           H  
ATOM   3958  CG2 THR   295      46.170  50.910  66.530  1.00  0.00           C  
ATOM   3959 HG21 THR   295      45.720  50.020  66.970  1.00  0.00           H  
ATOM   3960 HG22 THR   295      45.510  51.310  65.760  1.00  0.00           H  
ATOM   3961 HG23 THR   295      47.200  50.790  66.200  1.00  0.00           H  
ATOM   3962  OG1 THR   295      47.170  51.580  68.590  1.00  0.00           O  
ATOM   3963  HG1 THR   295      46.710  51.130  69.300  1.00  0.00           H  
ATOM   3964  C   THR   295      46.130  53.820  65.830  1.00  0.00           C  
ATOM   3965  O   THR   295      46.560  53.640  64.690  1.00  0.00           O  
ATOM   3966  N   ILE   296      45.150  54.690  66.060  1.00  0.00           N  
ATOM   3967  H   ILE   296      44.940  54.920  67.020  1.00  0.00           H  
ATOM   3968  CA  ILE   296      44.420  55.310  64.960  1.00  0.00           C  
ATOM   3969  HA  ILE   296      44.060  54.540  64.280  1.00  0.00           H  
ATOM   3970  CB  ILE   296      43.230  56.110  65.480  1.00  0.00           C  
ATOM   3971  HB  ILE   296      42.840  56.690  64.640  1.00  0.00           H  
ATOM   3972  CG2 ILE   296      42.190  55.020  65.720  1.00  0.00           C  
ATOM   3973 HG21 ILE   296      42.040  54.330  64.890  1.00  0.00           H  
ATOM   3974 HG22 ILE   296      42.490  54.420  66.580  1.00  0.00           H  
ATOM   3975 HG23 ILE   296      41.240  55.490  65.950  1.00  0.00           H  
ATOM   3976  CG1 ILE   296      43.550  57.140  66.560  1.00  0.00           C  
ATOM   3977 HG11 ILE   296      44.370  57.800  66.250  1.00  0.00           H  
ATOM   3978 HG12 ILE   296      43.890  56.550  67.410  1.00  0.00           H  
ATOM   3979  CD  ILE   296      42.330  57.970  66.950  1.00  0.00           C  
ATOM   3980  HD1 ILE   296      41.490  57.360  67.290  1.00  0.00           H  
ATOM   3981  HD2 ILE   296      42.540  58.530  67.850  1.00  0.00           H  
ATOM   3982  HD3 ILE   296      42.020  58.580  66.100  1.00  0.00           H  
ATOM   3983  C   ILE   296      45.240  56.270  64.130  1.00  0.00           C  
ATOM   3984  O   ILE   296      45.050  56.390  62.920  1.00  0.00           O  
ATOM   3985  N   GLY   297      46.230  56.930  64.750  1.00  0.00           N  
ATOM   3986  H   GLY   297      46.310  56.820  65.750  1.00  0.00           H  
ATOM   3987  CA  GLY   297      47.210  57.760  64.080  1.00  0.00           C  
ATOM   3988  HA1 GLY   297      47.610  58.490  64.780  1.00  0.00           H  
ATOM   3989  HA2 GLY   297      46.800  58.440  63.320  1.00  0.00           H  
ATOM   3990  C   GLY   297      48.440  57.060  63.540  1.00  0.00           C  
ATOM   3991  O   GLY   297      49.190  57.640  62.750  1.00  0.00           O  
ATOM   3992  N   ASP   298      48.640  55.820  63.980  1.00  0.00           N  
ATOM   3993  H   ASP   298      48.130  55.600  64.820  1.00  0.00           H  
ATOM   3994  CA  ASP   298      49.630  54.860  63.520  1.00  0.00           C  
ATOM   3995  HA  ASP   298      50.620  55.300  63.400  1.00  0.00           H  
ATOM   3996  CB  ASP   298      49.820  53.790  64.590  1.00  0.00           C  
ATOM   3997  HB1 ASP   298      49.010  53.060  64.480  1.00  0.00           H  
ATOM   3998  HB2 ASP   298      49.730  54.190  65.600  1.00  0.00           H  
ATOM   3999  CG  ASP   298      51.110  52.990  64.500  1.00  0.00           C  
ATOM   4000  OD1 ASP   298      51.060  51.780  64.820  1.00  0.00           O  
ATOM   4001  OD2 ASP   298      52.190  53.530  64.190  1.00  0.00           O1-
ATOM   4002  C   ASP   298      49.240  54.220  62.200  1.00  0.00           C  
ATOM   4003  O   ASP   298      50.050  54.130  61.280  1.00  0.00           O  
ATOM   4004  N   ILE   299      47.960  53.840  62.040  1.00  0.00           N  
ATOM   4005  H   ILE   299      47.290  53.980  62.770  1.00  0.00           H  
ATOM   4006  CA  ILE   299      47.380  53.350  60.800  1.00  0.00           C  
ATOM   4007  HA  ILE   299      48.090  52.590  60.460  1.00  0.00           H  
ATOM   4008  CB  ILE   299      46.110  52.600  61.180  1.00  0.00           C  
ATOM   4009  HB  ILE   299      45.420  53.220  61.740  1.00  0.00           H  
ATOM   4010  CG2 ILE   299      45.440  52.160  59.890  1.00  0.00           C  
ATOM   4011 HG21 ILE   299      46.130  51.530  59.330  1.00  0.00           H  
ATOM   4012 HG22 ILE   299      44.670  51.420  60.100  1.00  0.00           H  
ATOM   4013 HG23 ILE   299      44.930  52.980  59.390  1.00  0.00           H  
ATOM   4014  CG1 ILE   299      46.370  51.300  61.950  1.00  0.00           C  
ATOM   4015 HG11 ILE   299      47.280  51.590  62.510  1.00  0.00           H  
ATOM   4016 HG12 ILE   299      46.810  50.510  61.350  1.00  0.00           H  
ATOM   4017  CD  ILE   299      45.380  50.650  62.910  1.00  0.00           C  
ATOM   4018  HD1 ILE   299      44.410  50.400  62.480  1.00  0.00           H  
ATOM   4019  HD2 ILE   299      45.880  49.800  63.350  1.00  0.00           H  
ATOM   4020  HD3 ILE   299      45.140  51.330  63.740  1.00  0.00           H  
ATOM   4021  C   ILE   299      47.200  54.460  59.780  1.00  0.00           C  
ATOM   4022  O   ILE   299      47.360  54.210  58.590  1.00  0.00           O  
ATOM   4023  N   PHE   300      46.990  55.680  60.290  1.00  0.00           N  
ATOM   4024  H   PHE   300      46.720  55.800  61.260  1.00  0.00           H  
ATOM   4025  CA  PHE   300      46.950  56.840  59.420  1.00  0.00           C  
ATOM   4026  HA  PHE   300      46.340  56.470  58.610  1.00  0.00           H  
ATOM   4027  CB  PHE   300      46.230  57.930  60.220  1.00  0.00           C  
ATOM   4028  HB1 PHE   300      46.890  58.200  61.040  1.00  0.00           H  
ATOM   4029  HB2 PHE   300      45.300  57.560  60.640  1.00  0.00           H  
ATOM   4030  CG  PHE   300      45.990  59.190  59.440  1.00  0.00           C  
ATOM   4031  CD1 PHE   300      45.330  59.130  58.200  1.00  0.00           C  
ATOM   4032  HD1 PHE   300      45.060  58.130  57.890  1.00  0.00           H  
ATOM   4033  CE1 PHE   300      45.110  60.280  57.440  1.00  0.00           C  
ATOM   4034  HE1 PHE   300      44.720  60.210  56.440  1.00  0.00           H  
ATOM   4035  CZ  PHE   300      45.590  61.520  57.890  1.00  0.00           C  
ATOM   4036  HZ  PHE   300      45.430  62.380  57.260  1.00  0.00           H  
ATOM   4037  CE2 PHE   300      46.100  61.580  59.190  1.00  0.00           C  
ATOM   4038  HE2 PHE   300      46.270  62.500  59.730  1.00  0.00           H  
ATOM   4039  CD2 PHE   300      46.340  60.440  59.980  1.00  0.00           C  
ATOM   4040  HD2 PHE   300      46.720  60.400  60.990  1.00  0.00           H  
ATOM   4041  C   PHE   300      48.340  57.210  58.930  1.00  0.00           C  
ATOM   4042  O   PHE   300      48.490  57.670  57.800  1.00  0.00           O  
ATOM   4043  N   GLY   301      49.360  57.130  59.800  1.00  0.00           N  
ATOM   4044  H   GLY   301      49.110  56.870  60.740  1.00  0.00           H  
ATOM   4045  CA  GLY   301      50.720  57.470  59.450  1.00  0.00           C  
ATOM   4046  HA1 GLY   301      51.280  57.490  60.380  1.00  0.00           H  
ATOM   4047  HA2 GLY   301      50.760  58.470  59.000  1.00  0.00           H  
ATOM   4048  C   GLY   301      51.430  56.420  58.600  1.00  0.00           C  
ATOM   4049  O   GLY   301      52.330  56.800  57.840  1.00  0.00           O  
ATOM   4050  N   ALA   302      51.070  55.150  58.690  1.00  0.00           N  
ATOM   4051  H   ALA   302      50.430  54.940  59.450  1.00  0.00           H  
ATOM   4052  CA  ALA   302      51.450  54.140  57.710  1.00  0.00           C  
ATOM   4053  HA  ALA   302      52.500  54.280  57.490  1.00  0.00           H  
ATOM   4054  CB  ALA   302      51.150  52.760  58.280  1.00  0.00           C  
ATOM   4055  HB1 ALA   302      51.480  51.940  57.630  1.00  0.00           H  
ATOM   4056  HB2 ALA   302      51.630  52.760  59.260  1.00  0.00           H  
ATOM   4057  HB3 ALA   302      50.090  52.640  58.470  1.00  0.00           H  
ATOM   4058  C   ALA   302      50.770  54.320  56.360  1.00  0.00           C  
ATOM   4059  O   ALA   302      51.530  54.310  55.390  1.00  0.00           O  
ATOM   4060  N   GLY   303      49.460  54.540  56.200  1.00  0.00           N  
ATOM   4061  H   GLY   303      48.860  54.530  57.010  1.00  0.00           H  
ATOM   4062  CA  GLY   303      48.860  54.760  54.890  1.00  0.00           C  
ATOM   4063  HA1 GLY   303      47.830  54.390  54.910  1.00  0.00           H  
ATOM   4064  HA2 GLY   303      49.350  54.200  54.090  1.00  0.00           H  
ATOM   4065  C   GLY   303      48.990  56.180  54.370  1.00  0.00           C  
ATOM   4066  O   GLY   303      49.730  57.000  54.900  1.00  0.00           O  
ATOM   4067  N   VAL   304      48.310  56.510  53.270  1.00  0.00           N  
ATOM   4068  H   VAL   304      47.780  55.750  52.870  1.00  0.00           H  
ATOM   4069  CA  VAL   304      48.330  57.750  52.510  1.00  0.00           C  
ATOM   4070  HA  VAL   304      47.560  57.680  51.740  1.00  0.00           H  
ATOM   4071  CB  VAL   304      48.080  59.070  53.230  1.00  0.00           C  
ATOM   4072  HB  VAL   304      48.640  59.110  54.170  1.00  0.00           H  
ATOM   4073  CG1 VAL   304      48.220  60.320  52.370  1.00  0.00           C  
ATOM   4074 HG11 VAL   304      47.670  61.150  52.800  1.00  0.00           H  
ATOM   4075 HG12 VAL   304      49.290  60.520  52.360  1.00  0.00           H  
ATOM   4076 HG13 VAL   304      47.870  60.190  51.340  1.00  0.00           H  
ATOM   4077  CG2 VAL   304      46.620  59.040  53.700  1.00  0.00           C  
ATOM   4078 HG21 VAL   304      46.420  58.240  54.400  1.00  0.00           H  
ATOM   4079 HG22 VAL   304      46.410  60.010  54.160  1.00  0.00           H  
ATOM   4080 HG23 VAL   304      45.910  58.900  52.890  1.00  0.00           H  
ATOM   4081  C   VAL   304      49.650  57.930  51.760  1.00  0.00           C  
ATOM   4082  O   VAL   304      49.600  57.960  50.530  1.00  0.00           O  
ATOM   4083  N   GLU   305      50.770  58.160  52.440  1.00  0.00           N  
ATOM   4084  H   GLU   305      50.580  58.250  53.420  1.00  0.00           H  
ATOM   4085  CA  GLU   305      51.980  58.650  51.810  1.00  0.00           C  
ATOM   4086  HA  GLU   305      51.720  59.360  51.040  1.00  0.00           H  
ATOM   4087  CB  GLU   305      52.950  59.230  52.840  1.00  0.00           C  
ATOM   4088  HB1 GLU   305      53.260  58.410  53.500  1.00  0.00           H  
ATOM   4089  HB2 GLU   305      52.410  60.030  53.330  1.00  0.00           H  
ATOM   4090  CG  GLU   305      54.160  59.870  52.160  1.00  0.00           C  
ATOM   4091  HG1 GLU   305      54.460  59.250  51.320  1.00  0.00           H  
ATOM   4092  HG2 GLU   305      54.930  59.760  52.920  1.00  0.00           H  
ATOM   4093  CD  GLU   305      54.060  61.290  51.630  1.00  0.00           C  
ATOM   4094  OE1 GLU   305      54.380  61.490  50.430  1.00  0.00           O  
ATOM   4095  OE2 GLU   305      53.630  62.230  52.340  1.00  0.00           O1-
ATOM   4096  C   GLU   305      52.550  57.530  50.950  1.00  0.00           C  
ATOM   4097  O   GLU   305      53.030  57.800  49.850  1.00  0.00           O  
ATOM   4098  N   THR   306      52.430  56.280  51.380  1.00  0.00           N  
ATOM   4099  H   THR   306      51.980  56.080  52.270  1.00  0.00           H  
ATOM   4100  CA  THR   306      52.660  55.110  50.550  1.00  0.00           C  
ATOM   4101  HA  THR   306      53.690  55.040  50.210  1.00  0.00           H  
ATOM   4102  CB  THR   306      52.290  53.900  51.390  1.00  0.00           C  
ATOM   4103  HB  THR   306      52.150  52.990  50.800  1.00  0.00           H  
ATOM   4104  CG2 THR   306      53.200  53.570  52.580  1.00  0.00           C  
ATOM   4105 HG21 THR   306      53.500  54.550  52.960  1.00  0.00           H  
ATOM   4106 HG22 THR   306      52.730  52.850  53.240  1.00  0.00           H  
ATOM   4107 HG23 THR   306      54.080  53.120  52.120  1.00  0.00           H  
ATOM   4108  OG1 THR   306      51.060  54.110  52.040  1.00  0.00           O  
ATOM   4109  HG1 THR   306      51.130  53.970  52.990  1.00  0.00           H  
ATOM   4110  C   THR   306      51.890  55.240  49.240  1.00  0.00           C  
ATOM   4111  O   THR   306      52.540  55.450  48.220  1.00  0.00           O  
ATOM   4112  N   THR   307      50.560  55.320  49.230  1.00  0.00           N  
ATOM   4113  H   THR   307      50.060  55.100  50.080  1.00  0.00           H  
ATOM   4114  CA  THR   307      49.780  55.400  48.010  1.00  0.00           C  
ATOM   4115  HA  THR   307      49.910  54.430  47.530  1.00  0.00           H  
ATOM   4116  CB  THR   307      48.320  55.490  48.420  1.00  0.00           C  
ATOM   4117  HB  THR   307      48.280  56.350  49.090  1.00  0.00           H  
ATOM   4118  CG2 THR   307      47.390  55.570  47.210  1.00  0.00           C  
ATOM   4119 HG21 THR   307      46.470  56.010  47.560  1.00  0.00           H  
ATOM   4120 HG22 THR   307      47.870  56.120  46.400  1.00  0.00           H  
ATOM   4121 HG23 THR   307      47.210  54.550  46.860  1.00  0.00           H  
ATOM   4122  OG1 THR   307      47.990  54.340  49.150  1.00  0.00           O  
ATOM   4123  HG1 THR   307      47.040  54.180  49.210  1.00  0.00           H  
ATOM   4124  C   THR   307      50.260  56.530  47.090  1.00  0.00           C  
ATOM   4125  O   THR   307      50.710  56.170  46.010  1.00  0.00           O  
ATOM   4126  N   THR   308      50.240  57.770  47.560  1.00  0.00           N  
ATOM   4127  H   THR   308      49.870  57.830  48.510  1.00  0.00           H  
ATOM   4128  CA  THR   308      50.770  59.000  47.000  1.00  0.00           C  
ATOM   4129  HA  THR   308      50.150  59.330  46.180  1.00  0.00           H  
ATOM   4130  CB  THR   308      50.760  60.130  48.030  1.00  0.00           C  
ATOM   4131  HB  THR   308      51.610  60.010  48.710  1.00  0.00           H  
ATOM   4132  CG2 THR   308      50.980  61.500  47.400  1.00  0.00           C  
ATOM   4133 HG21 THR   308      50.560  61.620  46.400  1.00  0.00           H  
ATOM   4134 HG22 THR   308      50.570  62.370  47.920  1.00  0.00           H  
ATOM   4135 HG23 THR   308      52.050  61.690  47.440  1.00  0.00           H  
ATOM   4136  OG1 THR   308      49.560  60.230  48.760  1.00  0.00           O  
ATOM   4137  HG1 THR   308      49.420  59.580  49.460  1.00  0.00           H  
ATOM   4138  C   THR   308      52.190  58.790  46.470  1.00  0.00           C  
ATOM   4139  O   THR   308      52.360  59.360  45.390  1.00  0.00           O  
ATOM   4140  N   SER   309      53.090  58.080  47.130  1.00  0.00           N  
ATOM   4141  H   SER   309      52.840  57.610  47.990  1.00  0.00           H  
ATOM   4142  CA  SER   309      54.370  57.720  46.540  1.00  0.00           C  
ATOM   4143  HA  SER   309      54.810  58.640  46.170  1.00  0.00           H  
ATOM   4144  CB  SER   309      55.390  57.240  47.570  1.00  0.00           C  
ATOM   4145  HB1 SER   309      55.050  56.280  47.970  1.00  0.00           H  
ATOM   4146  HB2 SER   309      55.530  57.940  48.390  1.00  0.00           H  
ATOM   4147  OG  SER   309      56.620  57.230  46.880  1.00  0.00           O  
ATOM   4148  HG  SER   309      57.270  56.680  47.340  1.00  0.00           H  
ATOM   4149  C   SER   309      54.360  56.790  45.340  1.00  0.00           C  
ATOM   4150  O   SER   309      54.940  57.110  44.310  1.00  0.00           O  
ATOM   4151  N   VAL   310      53.530  55.750  45.400  1.00  0.00           N  
ATOM   4152  H   VAL   310      52.950  55.650  46.230  1.00  0.00           H  
ATOM   4153  CA  VAL   310      53.250  54.850  44.300  1.00  0.00           C  
ATOM   4154  HA  VAL   310      54.250  54.530  44.000  1.00  0.00           H  
ATOM   4155  CB  VAL   310      52.540  53.550  44.660  1.00  0.00           C  
ATOM   4156  HB  VAL   310      51.500  53.790  44.880  1.00  0.00           H  
ATOM   4157  CG1 VAL   310      52.560  52.570  43.490  1.00  0.00           C  
ATOM   4158 HG11 VAL   310      53.550  52.370  43.080  1.00  0.00           H  
ATOM   4159 HG12 VAL   310      52.060  51.650  43.800  1.00  0.00           H  
ATOM   4160 HG13 VAL   310      52.000  52.920  42.630  1.00  0.00           H  
ATOM   4161  CG2 VAL   310      53.070  52.790  45.870  1.00  0.00           C  
ATOM   4162 HG21 VAL   310      53.040  53.410  46.780  1.00  0.00           H  
ATOM   4163 HG22 VAL   310      52.340  52.030  46.110  1.00  0.00           H  
ATOM   4164 HG23 VAL   310      54.060  52.390  45.650  1.00  0.00           H  
ATOM   4165  C   VAL   310      52.540  55.530  43.140  1.00  0.00           C  
ATOM   4166  O   VAL   310      52.740  55.230  41.970  1.00  0.00           O  
ATOM   4167  N   VAL   311      51.620  56.450  43.460  1.00  0.00           N  
ATOM   4168  H   VAL   311      51.440  56.600  44.440  1.00  0.00           H  
ATOM   4169  CA  VAL   311      50.910  57.280  42.510  1.00  0.00           C  
ATOM   4170  HA  VAL   311      50.540  56.580  41.750  1.00  0.00           H  
ATOM   4171  CB  VAL   311      49.810  58.150  43.110  1.00  0.00           C  
ATOM   4172  HB  VAL   311      50.230  58.720  43.950  1.00  0.00           H  
ATOM   4173  CG1 VAL   311      49.340  59.200  42.120  1.00  0.00           C  
ATOM   4174 HG11 VAL   311      49.120  58.800  41.130  1.00  0.00           H  
ATOM   4175 HG12 VAL   311      48.450  59.770  42.440  1.00  0.00           H  
ATOM   4176 HG13 VAL   311      50.110  59.960  42.070  1.00  0.00           H  
ATOM   4177  CG2 VAL   311      48.570  57.410  43.620  1.00  0.00           C  
ATOM   4178 HG21 VAL   311      49.030  56.690  44.290  1.00  0.00           H  
ATOM   4179 HG22 VAL   311      47.830  57.980  44.180  1.00  0.00           H  
ATOM   4180 HG23 VAL   311      47.990  56.990  42.790  1.00  0.00           H  
ATOM   4181  C   VAL   311      51.970  58.100  41.800  1.00  0.00           C  
ATOM   4182  O   VAL   311      52.000  58.020  40.570  1.00  0.00           O  
ATOM   4183  N   LYS   312      52.870  58.830  42.450  1.00  0.00           N  
ATOM   4184  H   LYS   312      52.750  58.850  43.460  1.00  0.00           H  
ATOM   4185  CA  LYS   312      53.890  59.640  41.820  1.00  0.00           C  
ATOM   4186  HA  LYS   312      53.320  60.280  41.150  1.00  0.00           H  
ATOM   4187  CB  LYS   312      54.580  60.520  42.860  1.00  0.00           C  
ATOM   4188  HB1 LYS   312      55.430  60.990  42.370  1.00  0.00           H  
ATOM   4189  HB2 LYS   312      54.910  59.840  43.650  1.00  0.00           H  
ATOM   4190  CG  LYS   312      53.620  61.560  43.420  1.00  0.00           C  
ATOM   4191  HG1 LYS   312      52.720  61.130  43.860  1.00  0.00           H  
ATOM   4192  HG2 LYS   312      53.370  62.420  42.810  1.00  0.00           H  
ATOM   4193  CD  LYS   312      54.360  62.060  44.670  1.00  0.00           C  
ATOM   4194  HD1 LYS   312      55.370  62.340  44.380  1.00  0.00           H  
ATOM   4195  HD2 LYS   312      54.330  61.230  45.370  1.00  0.00           H  
ATOM   4196  CE  LYS   312      53.760  63.270  45.380  1.00  0.00           C  
ATOM   4197  HE1 LYS   312      52.710  63.120  45.580  1.00  0.00           H  
ATOM   4198  HE2 LYS   312      53.730  64.110  44.680  1.00  0.00           H  
ATOM   4199  NZ  LYS   312      54.420  63.640  46.640  1.00  0.00           N1+
ATOM   4200  HZ1 LYS   312      54.220  62.920  47.330  1.00  0.00           H  
ATOM   4201  HZ2 LYS   312      55.410  63.600  46.470  1.00  0.00           H  
ATOM   4202  HZ3 LYS   312      54.140  64.540  46.960  1.00  0.00           H  
ATOM   4203  C   LYS   312      54.930  58.880  41.020  1.00  0.00           C  
ATOM   4204  O   LYS   312      55.180  59.260  39.870  1.00  0.00           O  
ATOM   4205  N   TRP   313      55.440  57.770  41.550  1.00  0.00           N  
ATOM   4206  H   TRP   313      55.170  57.540  42.490  1.00  0.00           H  
ATOM   4207  CA  TRP   313      56.320  56.840  40.870  1.00  0.00           C  
ATOM   4208  HA  TRP   313      57.210  57.420  40.630  1.00  0.00           H  
ATOM   4209  CB  TRP   313      56.750  55.660  41.740  1.00  0.00           C  
ATOM   4210  HB1 TRP   313      57.180  54.880  41.100  1.00  0.00           H  
ATOM   4211  HB2 TRP   313      55.830  55.240  42.150  1.00  0.00           H  
ATOM   4212  CG  TRP   313      57.700  56.020  42.830  1.00  0.00           C  
ATOM   4213  CD1 TRP   313      57.690  55.550  44.100  1.00  0.00           C  
ATOM   4214  HD1 TRP   313      56.980  54.870  44.510  1.00  0.00           H  
ATOM   4215  NE1 TRP   313      58.740  56.000  44.890  1.00  0.00           N  
ATOM   4216  HE1 TRP   313      58.740  55.900  45.890  1.00  0.00           H  
ATOM   4217  CE2 TRP   313      59.620  56.700  44.090  1.00  0.00           C  
ATOM   4218  CZ2 TRP   313      60.900  57.170  44.360  1.00  0.00           C  
ATOM   4219  HZ2 TRP   313      61.390  57.160  45.320  1.00  0.00           H  
ATOM   4220  CH2 TRP   313      61.630  57.630  43.260  1.00  0.00           C  
ATOM   4221  HH2 TRP   313      62.690  57.790  43.410  1.00  0.00           H  
ATOM   4222  CZ3 TRP   313      61.030  57.720  41.990  1.00  0.00           C  
ATOM   4223  HZ3 TRP   313      61.650  58.140  41.210  1.00  0.00           H  
ATOM   4224  CE3 TRP   313      59.720  57.270  41.770  1.00  0.00           C  
ATOM   4225  HE3 TRP   313      59.300  57.340  40.780  1.00  0.00           H  
ATOM   4226  CD2 TRP   313      58.960  56.760  42.840  1.00  0.00           C  
ATOM   4227  C   TRP   313      55.740  56.480  39.510  1.00  0.00           C  
ATOM   4228  O   TRP   313      56.310  56.820  38.470  1.00  0.00           O  
ATOM   4229  N   THR   314      54.580  55.820  39.530  1.00  0.00           N  
ATOM   4230  H   THR   314      54.410  55.330  40.390  1.00  0.00           H  
ATOM   4231  CA  THR   314      53.910  55.280  38.360  1.00  0.00           C  
ATOM   4232  HA  THR   314      54.500  54.480  37.890  1.00  0.00           H  
ATOM   4233  CB  THR   314      52.550  54.680  38.680  1.00  0.00           C  
ATOM   4234  HB  THR   314      51.880  55.460  39.010  1.00  0.00           H  
ATOM   4235  CG2 THR   314      51.810  53.980  37.550  1.00  0.00           C  
ATOM   4236 HG21 THR   314      51.490  54.670  36.770  1.00  0.00           H  
ATOM   4237 HG22 THR   314      52.450  53.180  37.170  1.00  0.00           H  
ATOM   4238 HG23 THR   314      50.940  53.510  37.980  1.00  0.00           H  
ATOM   4239  OG1 THR   314      52.770  53.740  39.720  1.00  0.00           O  
ATOM   4240  HG1 THR   314      52.800  54.240  40.550  1.00  0.00           H  
ATOM   4241  C   THR   314      53.670  56.340  37.290  1.00  0.00           C  
ATOM   4242  O   THR   314      54.060  56.080  36.160  1.00  0.00           O  
ATOM   4243  N   LEU   315      53.090  57.490  37.620  1.00  0.00           N  
ATOM   4244  H   LEU   315      52.660  57.690  38.520  1.00  0.00           H  
ATOM   4245  CA  LEU   315      52.950  58.570  36.680  1.00  0.00           C  
ATOM   4246  HA  LEU   315      52.430  58.060  35.860  1.00  0.00           H  
ATOM   4247  CB  LEU   315      52.090  59.720  37.200  1.00  0.00           C  
ATOM   4248  HB1 LEU   315      51.820  60.380  36.370  1.00  0.00           H  
ATOM   4249  HB2 LEU   315      52.610  60.320  37.950  1.00  0.00           H  
ATOM   4250  CG  LEU   315      50.760  59.310  37.840  1.00  0.00           C  
ATOM   4251  HG  LEU   315      51.020  58.770  38.750  1.00  0.00           H  
ATOM   4252  CD1 LEU   315      49.920  60.530  38.210  1.00  0.00           C  
ATOM   4253 HD11 LEU   315      49.160  60.130  38.890  1.00  0.00           H  
ATOM   4254 HD12 LEU   315      50.490  61.230  38.830  1.00  0.00           H  
ATOM   4255 HD13 LEU   315      49.590  61.040  37.310  1.00  0.00           H  
ATOM   4256  CD2 LEU   315      49.910  58.370  36.980  1.00  0.00           C  
ATOM   4257 HD21 LEU   315      48.860  58.390  37.240  1.00  0.00           H  
ATOM   4258 HD22 LEU   315      50.150  58.690  35.970  1.00  0.00           H  
ATOM   4259 HD23 LEU   315      50.260  57.350  37.150  1.00  0.00           H  
ATOM   4260  C   LEU   315      54.260  59.020  36.040  1.00  0.00           C  
ATOM   4261  O   LEU   315      54.330  59.260  34.840  1.00  0.00           O  
ATOM   4262  N   ALA   316      55.330  59.150  36.800  1.00  0.00           N  
ATOM   4263  H   ALA   316      55.320  58.900  37.790  1.00  0.00           H  
ATOM   4264  CA  ALA   316      56.630  59.570  36.310  1.00  0.00           C  
ATOM   4265  HA  ALA   316      56.540  60.460  35.710  1.00  0.00           H  
ATOM   4266  CB  ALA   316      57.610  59.920  37.420  1.00  0.00           C  
ATOM   4267  HB1 ALA   316      58.640  59.860  37.040  1.00  0.00           H  
ATOM   4268  HB2 ALA   316      57.380  60.960  37.660  1.00  0.00           H  
ATOM   4269  HB3 ALA   316      57.600  59.240  38.270  1.00  0.00           H  
ATOM   4270  C   ALA   316      57.230  58.470  35.440  1.00  0.00           C  
ATOM   4271  O   ALA   316      58.040  58.840  34.570  1.00  0.00           O  
ATOM   4272  N   PHE   317      56.790  57.220  35.550  1.00  0.00           N  
ATOM   4273  H   PHE   317      56.280  57.080  36.410  1.00  0.00           H  
ATOM   4274  CA  PHE   317      57.230  56.080  34.760  1.00  0.00           C  
ATOM   4275  HA  PHE   317      58.310  56.230  34.620  1.00  0.00           H  
ATOM   4276  CB  PHE   317      57.220  54.770  35.550  1.00  0.00           C  
ATOM   4277  HB1 PHE   317      57.220  53.930  34.870  1.00  0.00           H  
ATOM   4278  HB2 PHE   317      56.250  54.830  36.050  1.00  0.00           H  
ATOM   4279  CG  PHE   317      58.390  54.550  36.480  1.00  0.00           C  
ATOM   4280  CD1 PHE   317      58.160  54.360  37.850  1.00  0.00           C  
ATOM   4281  HD1 PHE   317      57.170  54.160  38.230  1.00  0.00           H  
ATOM   4282  CE1 PHE   317      59.190  54.340  38.790  1.00  0.00           C  
ATOM   4283  HE1 PHE   317      58.960  54.280  39.840  1.00  0.00           H  
ATOM   4284  CZ  PHE   317      60.470  54.290  38.230  1.00  0.00           C  
ATOM   4285  HZ  PHE   317      61.360  54.310  38.860  1.00  0.00           H  
ATOM   4286  CE2 PHE   317      60.750  54.390  36.870  1.00  0.00           C  
ATOM   4287  HE2 PHE   317      61.760  54.390  36.500  1.00  0.00           H  
ATOM   4288  CD2 PHE   317      59.680  54.530  35.960  1.00  0.00           C  
ATOM   4289  HD2 PHE   317      59.850  54.490  34.890  1.00  0.00           H  
ATOM   4290  C   PHE   317      56.440  55.960  33.470  1.00  0.00           C  
ATOM   4291  O   PHE   317      56.990  55.520  32.460  1.00  0.00           O  
ATOM   4292  N   LEU   318      55.180  56.410  33.530  1.00  0.00           N  
ATOM   4293  H   LEU   318      54.710  56.590  34.400  1.00  0.00           H  
ATOM   4294  CA  LEU   318      54.380  56.610  32.340  1.00  0.00           C  
ATOM   4295  HA  LEU   318      54.530  55.800  31.620  1.00  0.00           H  
ATOM   4296  CB  LEU   318      52.900  56.720  32.710  1.00  0.00           C  
ATOM   4297  HB1 LEU   318      52.290  57.200  31.940  1.00  0.00           H  
ATOM   4298  HB2 LEU   318      52.790  57.420  33.540  1.00  0.00           H  
ATOM   4299  CG  LEU   318      52.230  55.420  33.150  1.00  0.00           C  
ATOM   4300  HG  LEU   318      52.630  55.100  34.110  1.00  0.00           H  
ATOM   4301  CD1 LEU   318      50.750  55.600  33.480  1.00  0.00           C  
ATOM   4302 HD11 LEU   318      50.510  56.400  34.170  1.00  0.00           H  
ATOM   4303 HD12 LEU   318      50.220  55.800  32.540  1.00  0.00           H  
ATOM   4304 HD13 LEU   318      50.350  54.720  33.980  1.00  0.00           H  
ATOM   4305  CD2 LEU   318      52.390  54.210  32.240  1.00  0.00           C  
ATOM   4306 HD21 LEU   318      51.730  54.410  31.390  1.00  0.00           H  
ATOM   4307 HD22 LEU   318      53.430  54.130  31.940  1.00  0.00           H  
ATOM   4308 HD23 LEU   318      52.010  53.300  32.700  1.00  0.00           H  
ATOM   4309  C   LEU   318      54.770  57.850  31.550  1.00  0.00           C  
ATOM   4310  O   LEU   318      54.570  57.910  30.340  1.00  0.00           O  
ATOM   4311  N   LEU   319      55.360  58.840  32.230  1.00  0.00           N  
ATOM   4312  H   LEU   319      55.340  58.790  33.240  1.00  0.00           H  
ATOM   4313  CA  LEU   319      56.050  59.860  31.450  1.00  0.00           C  
ATOM   4314  HA  LEU   319      55.410  60.250  30.650  1.00  0.00           H  
ATOM   4315  CB  LEU   319      56.310  61.080  32.340  1.00  0.00           C  
ATOM   4316  HB1 LEU   319      57.260  61.540  32.080  1.00  0.00           H  
ATOM   4317  HB2 LEU   319      56.310  60.850  33.410  1.00  0.00           H  
ATOM   4318  CG  LEU   319      55.300  62.230  32.370  1.00  0.00           C  
ATOM   4319  HG  LEU   319      55.270  62.740  31.410  1.00  0.00           H  
ATOM   4320  CD1 LEU   319      53.850  61.820  32.560  1.00  0.00           C  
ATOM   4321 HD11 LEU   319      53.710  60.910  31.950  1.00  0.00           H  
ATOM   4322 HD12 LEU   319      53.600  61.630  33.590  1.00  0.00           H  
ATOM   4323 HD13 LEU   319      53.100  62.550  32.220  1.00  0.00           H  
ATOM   4324  CD2 LEU   319      55.490  63.260  33.480  1.00  0.00           C  
ATOM   4325 HD21 LEU   319      55.350  62.860  34.500  1.00  0.00           H  
ATOM   4326 HD22 LEU   319      56.510  63.660  33.450  1.00  0.00           H  
ATOM   4327 HD23 LEU   319      54.840  64.110  33.300  1.00  0.00           H  
ATOM   4328  C   LEU   319      57.370  59.430  30.830  1.00  0.00           C  
ATOM   4329  O   LEU   319      57.690  59.880  29.740  1.00  0.00           O  
ATOM   4330  N   HISE  320      58.140  58.550  31.480  1.00  0.00           N  
ATOM   4331  H   HISE  320      57.980  58.420  32.470  1.00  0.00           H  
ATOM   4332  CA  HISE  320      59.350  58.000  30.910  1.00  0.00           C  
ATOM   4333  HA  HISE  320      60.040  58.780  30.560  1.00  0.00           H  
ATOM   4334  CB  HISE  320      60.100  57.280  32.020  1.00  0.00           C  
ATOM   4335  HB1 HISE  320      59.430  56.760  32.700  1.00  0.00           H  
ATOM   4336  HB2 HISE  320      60.530  58.060  32.650  1.00  0.00           H  
ATOM   4337  CG  HISE  320      61.180  56.330  31.550  1.00  0.00           C  
ATOM   4338  ND1 HISE  320      62.310  56.670  30.810  1.00  0.00           N  
ATOM   4339  CE1 HISE  320      62.980  55.540  30.550  1.00  0.00           C  
ATOM   4340  HE1 HISE  320      64.010  55.450  30.220  1.00  0.00           H  
ATOM   4341  NE2 HISE  320      62.480  54.560  31.320  1.00  0.00           N  
ATOM   4342  HE2 HISE  320      62.780  53.600  31.310  1.00  0.00           H  
ATOM   4343  CD2 HISE  320      61.260  54.990  31.810  1.00  0.00           C  
ATOM   4344  HD2 HISE  320      60.510  54.380  32.280  1.00  0.00           H  
ATOM   4345  C   HISE  320      59.140  57.010  29.770  1.00  0.00           C  
ATOM   4346  O   HISE  320      59.900  57.020  28.810  1.00  0.00           O  
ATOM   4347  N   ASN   321      58.160  56.120  29.910  1.00  0.00           N  
ATOM   4348  H   ASN   321      57.560  56.070  30.720  1.00  0.00           H  
ATOM   4349  CA  ASN   321      57.740  55.200  28.860  1.00  0.00           C  
ATOM   4350  HA  ASN   321      58.390  55.260  27.990  1.00  0.00           H  
ATOM   4351  CB  ASN   321      57.950  53.790  29.410  1.00  0.00           C  
ATOM   4352  HB1 ASN   321      57.320  53.590  30.270  1.00  0.00           H  
ATOM   4353  HB2 ASN   321      58.990  53.620  29.670  1.00  0.00           H  
ATOM   4354  CG  ASN   321      57.720  52.710  28.370  1.00  0.00           C  
ATOM   4355  OD1 ASN   321      56.700  52.760  27.680  1.00  0.00           O  
ATOM   4356  ND2 ASN   321      58.540  51.690  28.170  1.00  0.00           N  
ATOM   4357 HD21 ASN   321      59.380  51.640  28.720  1.00  0.00           H  
ATOM   4358 HD22 ASN   321      58.170  50.930  27.600  1.00  0.00           H  
ATOM   4359  C   ASN   321      56.330  55.520  28.420  1.00  0.00           C  
ATOM   4360  O   ASN   321      55.320  54.890  28.730  1.00  0.00           O  
ATOM   4361  N   PRO   322      56.260  56.360  27.390  1.00  0.00           N  
ATOM   4362  CD  PRO   322      57.240  57.300  26.890  1.00  0.00           C  
ATOM   4363  HD1 PRO   322      57.820  56.750  26.160  1.00  0.00           H  
ATOM   4364  HD2 PRO   322      57.950  57.730  27.600  1.00  0.00           H  
ATOM   4365  CG  PRO   322      56.370  58.380  26.240  1.00  0.00           C  
ATOM   4366  HG1 PRO   322      56.950  58.960  25.540  1.00  0.00           H  
ATOM   4367  HG2 PRO   322      56.000  58.930  27.100  1.00  0.00           H  
ATOM   4368  CB  PRO   322      55.250  57.550  25.620  1.00  0.00           C  
ATOM   4369  HB1 PRO   322      55.540  57.120  24.660  1.00  0.00           H  
ATOM   4370  HB2 PRO   322      54.420  58.220  25.360  1.00  0.00           H  
ATOM   4371  CA  PRO   322      54.990  56.500  26.690  1.00  0.00           C  
ATOM   4372  HA  PRO   322      54.240  56.870  27.390  1.00  0.00           H  
ATOM   4373  C   PRO   322      54.380  55.340  25.930  1.00  0.00           C  
ATOM   4374  O   PRO   322      53.180  55.400  25.680  1.00  0.00           O  
ATOM   4375  N   GLN   323      55.120  54.290  25.580  1.00  0.00           N  
ATOM   4376  H   GLN   323      56.130  54.270  25.660  1.00  0.00           H  
ATOM   4377  CA  GLN   323      54.510  53.190  24.860  1.00  0.00           C  
ATOM   4378  HA  GLN   323      53.920  53.520  24.010  1.00  0.00           H  
ATOM   4379  CB  GLN   323      55.570  52.300  24.200  1.00  0.00           C  
ATOM   4380  HB1 GLN   323      56.060  51.760  25.010  1.00  0.00           H  
ATOM   4381  HB2 GLN   323      56.380  52.910  23.810  1.00  0.00           H  
ATOM   4382  CG  GLN   323      55.090  51.250  23.200  1.00  0.00           C  
ATOM   4383  HG1 GLN   323      54.490  51.750  22.440  1.00  0.00           H  
ATOM   4384  HG2 GLN   323      54.400  50.560  23.680  1.00  0.00           H  
ATOM   4385  CD  GLN   323      56.090  50.340  22.500  1.00  0.00           C  
ATOM   4386  OE1 GLN   323      56.320  49.230  22.980  1.00  0.00           O  
ATOM   4387  NE2 GLN   323      56.790  50.760  21.440  1.00  0.00           N  
ATOM   4388 HE21 GLN   323      56.500  51.610  20.970  1.00  0.00           H  
ATOM   4389 HE22 GLN   323      57.560  50.230  21.080  1.00  0.00           H  
ATOM   4390  C   GLN   323      53.600  52.320  25.730  1.00  0.00           C  
ATOM   4391  O   GLN   323      52.510  52.010  25.280  1.00  0.00           O  
ATOM   4392  N   VAL   324      53.980  52.070  26.980  1.00  0.00           N  
ATOM   4393  H   VAL   324      54.900  52.410  27.240  1.00  0.00           H  
ATOM   4394  CA  VAL   324      53.110  51.550  28.020  1.00  0.00           C  
ATOM   4395  HA  VAL   324      52.660  50.620  27.690  1.00  0.00           H  
ATOM   4396  CB  VAL   324      53.890  51.160  29.270  1.00  0.00           C  
ATOM   4397  HB  VAL   324      54.500  52.040  29.510  1.00  0.00           H  
ATOM   4398  CG1 VAL   324      53.030  50.880  30.490  1.00  0.00           C  
ATOM   4399 HG11 VAL   324      53.630  50.610  31.360  1.00  0.00           H  
ATOM   4400 HG12 VAL   324      52.430  51.720  30.840  1.00  0.00           H  
ATOM   4401 HG13 VAL   324      52.320  50.110  30.200  1.00  0.00           H  
ATOM   4402  CG2 VAL   324      54.760  49.930  28.970  1.00  0.00           C  
ATOM   4403 HG21 VAL   324      55.420  50.210  28.140  1.00  0.00           H  
ATOM   4404 HG22 VAL   324      55.410  49.850  29.840  1.00  0.00           H  
ATOM   4405 HG23 VAL   324      54.240  49.020  28.690  1.00  0.00           H  
ATOM   4406  C   VAL   324      51.930  52.410  28.430  1.00  0.00           C  
ATOM   4407  O   VAL   324      50.840  51.890  28.620  1.00  0.00           O  
ATOM   4408  N   LYS   325      52.110  53.730  28.560  1.00  0.00           N  
ATOM   4409  H   LYS   325      53.030  54.090  28.380  1.00  0.00           H  
ATOM   4410  CA  LYS   325      51.040  54.690  28.800  1.00  0.00           C  
ATOM   4411  HA  LYS   325      50.470  54.420  29.680  1.00  0.00           H  
ATOM   4412  CB  LYS   325      51.620  56.100  28.910  1.00  0.00           C  
ATOM   4413  HB1 LYS   325      52.190  56.280  27.990  1.00  0.00           H  
ATOM   4414  HB2 LYS   325      52.390  56.170  29.680  1.00  0.00           H  
ATOM   4415  CG  LYS   325      50.570  57.190  28.960  1.00  0.00           C  
ATOM   4416  HG1 LYS   325      49.910  56.980  29.810  1.00  0.00           H  
ATOM   4417  HG2 LYS   325      49.990  57.170  28.040  1.00  0.00           H  
ATOM   4418  CD  LYS   325      51.220  58.560  29.090  1.00  0.00           C  
ATOM   4419  HD1 LYS   325      51.860  58.600  29.970  1.00  0.00           H  
ATOM   4420  HD2 LYS   325      50.410  59.270  29.210  1.00  0.00           H  
ATOM   4421  CE  LYS   325      52.020  59.020  27.870  1.00  0.00           C  
ATOM   4422  HE1 LYS   325      51.450  58.740  26.980  1.00  0.00           H  
ATOM   4423  HE2 LYS   325      52.950  58.450  27.870  1.00  0.00           H  
ATOM   4424  NZ  LYS   325      52.330  60.450  27.940  1.00  0.00           N1+
ATOM   4425  HZ1 LYS   325      51.480  60.980  28.060  1.00  0.00           H  
ATOM   4426  HZ2 LYS   325      53.090  60.670  28.580  1.00  0.00           H  
ATOM   4427  HZ3 LYS   325      52.570  60.830  27.030  1.00  0.00           H  
ATOM   4428  C   LYS   325      50.010  54.560  27.680  1.00  0.00           C  
ATOM   4429  O   LYS   325      48.850  54.360  27.990  1.00  0.00           O  
ATOM   4430  N   LYS   326      50.370  54.530  26.390  1.00  0.00           N  
ATOM   4431  H   LYS   326      51.340  54.660  26.170  1.00  0.00           H  
ATOM   4432  CA  LYS   326      49.360  54.380  25.360  1.00  0.00           C  
ATOM   4433  HA  LYS   326      48.570  55.110  25.500  1.00  0.00           H  
ATOM   4434  CB  LYS   326      49.950  54.670  23.980  1.00  0.00           C  
ATOM   4435  HB1 LYS   326      49.260  54.570  23.140  1.00  0.00           H  
ATOM   4436  HB2 LYS   326      50.800  54.010  23.820  1.00  0.00           H  
ATOM   4437  CG  LYS   326      50.400  56.130  23.990  1.00  0.00           C  
ATOM   4438  HG1 LYS   326      51.010  56.340  24.870  1.00  0.00           H  
ATOM   4439  HG2 LYS   326      49.500  56.750  23.940  1.00  0.00           H  
ATOM   4440  CD  LYS   326      51.240  56.580  22.800  1.00  0.00           C  
ATOM   4441  HD1 LYS   326      50.700  56.370  21.870  1.00  0.00           H  
ATOM   4442  HD2 LYS   326      52.240  56.140  22.820  1.00  0.00           H  
ATOM   4443  CE  LYS   326      51.360  58.100  22.880  1.00  0.00           C  
ATOM   4444  HE1 LYS   326      52.130  58.270  23.620  1.00  0.00           H  
ATOM   4445  HE2 LYS   326      50.430  58.540  23.250  1.00  0.00           H  
ATOM   4446  NZ  LYS   326      51.780  58.670  21.600  1.00  0.00           N1+
ATOM   4447  HZ1 LYS   326      51.890  59.670  21.680  1.00  0.00           H  
ATOM   4448  HZ2 LYS   326      52.630  58.270  21.220  1.00  0.00           H  
ATOM   4449  HZ3 LYS   326      51.070  58.530  20.890  1.00  0.00           H  
ATOM   4450  C   LYS   326      48.690  53.030  25.150  1.00  0.00           C  
ATOM   4451  O   LYS   326      47.510  52.910  24.830  1.00  0.00           O  
ATOM   4452  N   LYS   327      49.360  51.930  25.490  1.00  0.00           N  
ATOM   4453  H   LYS   327      50.370  52.000  25.590  1.00  0.00           H  
ATOM   4454  CA  LYS   327      48.810  50.600  25.730  1.00  0.00           C  
ATOM   4455  HA  LYS   327      48.180  50.450  24.860  1.00  0.00           H  
ATOM   4456  CB  LYS   327      49.870  49.510  25.810  1.00  0.00           C  
ATOM   4457  HB1 LYS   327      49.320  48.680  26.220  1.00  0.00           H  
ATOM   4458  HB2 LYS   327      50.720  49.810  26.440  1.00  0.00           H  
ATOM   4459  CG  LYS   327      50.480  49.230  24.440  1.00  0.00           C  
ATOM   4460  HG1 LYS   327      50.770  50.180  23.990  1.00  0.00           H  
ATOM   4461  HG2 LYS   327      49.680  48.810  23.830  1.00  0.00           H  
ATOM   4462  CD  LYS   327      51.700  48.310  24.450  1.00  0.00           C  
ATOM   4463  HD1 LYS   327      51.180  47.360  24.640  1.00  0.00           H  
ATOM   4464  HD2 LYS   327      52.360  48.460  25.310  1.00  0.00           H  
ATOM   4465  CE  LYS   327      52.500  48.340  23.160  1.00  0.00           C  
ATOM   4466  HE1 LYS   327      52.800  49.380  23.080  1.00  0.00           H  
ATOM   4467  HE2 LYS   327      51.790  48.100  22.360  1.00  0.00           H  
ATOM   4468  NZ  LYS   327      53.660  47.430  23.170  1.00  0.00           N1+
ATOM   4469  HZ1 LYS   327      53.310  46.500  23.030  1.00  0.00           H  
ATOM   4470  HZ2 LYS   327      54.310  47.830  22.500  1.00  0.00           H  
ATOM   4471  HZ3 LYS   327      54.120  47.400  24.070  1.00  0.00           H  
ATOM   4472  C   LYS   327      47.880  50.560  26.920  1.00  0.00           C  
ATOM   4473  O   LYS   327      46.840  49.900  26.850  1.00  0.00           O  
ATOM   4474  N   LEU   328      48.140  51.280  28.010  1.00  0.00           N  
ATOM   4475  H   LEU   328      48.960  51.870  28.060  1.00  0.00           H  
ATOM   4476  CA  LEU   328      47.200  51.450  29.090  1.00  0.00           C  
ATOM   4477  HA  LEU   328      46.800  50.470  29.390  1.00  0.00           H  
ATOM   4478  CB  LEU   328      47.910  52.050  30.300  1.00  0.00           C  
ATOM   4479  HB1 LEU   328      47.090  52.390  30.930  1.00  0.00           H  
ATOM   4480  HB2 LEU   328      48.530  52.860  29.910  1.00  0.00           H  
ATOM   4481  CG  LEU   328      48.770  51.100  31.130  1.00  0.00           C  
ATOM   4482  HG  LEU   328      49.480  50.540  30.520  1.00  0.00           H  
ATOM   4483  CD1 LEU   328      49.470  51.980  32.160  1.00  0.00           C  
ATOM   4484 HD11 LEU   328      48.780  52.450  32.860  1.00  0.00           H  
ATOM   4485 HD12 LEU   328      50.130  51.370  32.780  1.00  0.00           H  
ATOM   4486 HD13 LEU   328      50.030  52.710  31.570  1.00  0.00           H  
ATOM   4487  CD2 LEU   328      47.960  50.120  31.990  1.00  0.00           C  
ATOM   4488 HD21 LEU   328      48.480  49.670  32.830  1.00  0.00           H  
ATOM   4489 HD22 LEU   328      47.050  50.530  32.450  1.00  0.00           H  
ATOM   4490 HD23 LEU   328      47.640  49.280  31.380  1.00  0.00           H  
ATOM   4491  C   LEU   328      45.980  52.180  28.560  1.00  0.00           C  
ATOM   4492  O   LEU   328      44.880  51.630  28.630  1.00  0.00           O  
ATOM   4493  N   TYR   329      46.030  53.340  27.900  1.00  0.00           N  
ATOM   4494  H   TYR   329      46.860  53.920  27.840  1.00  0.00           H  
ATOM   4495  CA  TYR   329      44.810  53.890  27.340  1.00  0.00           C  
ATOM   4496  HA  TYR   329      44.130  54.030  28.170  1.00  0.00           H  
ATOM   4497  CB  TYR   329      45.260  55.170  26.630  1.00  0.00           C  
ATOM   4498  HB1 TYR   329      44.370  55.580  26.130  1.00  0.00           H  
ATOM   4499  HB2 TYR   329      46.020  54.850  25.930  1.00  0.00           H  
ATOM   4500  CG  TYR   329      45.800  56.330  27.420  1.00  0.00           C  
ATOM   4501  CD1 TYR   329      45.000  56.780  28.490  1.00  0.00           C  
ATOM   4502  HD1 TYR   329      44.130  56.250  28.840  1.00  0.00           H  
ATOM   4503  CE1 TYR   329      45.350  57.970  29.130  1.00  0.00           C  
ATOM   4504  HE1 TYR   329      44.740  58.310  29.960  1.00  0.00           H  
ATOM   4505  CZ  TYR   329      46.560  58.620  28.840  1.00  0.00           C  
ATOM   4506  OH  TYR   329      46.870  59.750  29.550  1.00  0.00           O  
ATOM   4507  HH  TYR   329      46.250  59.840  30.280  1.00  0.00           H  
ATOM   4508  CE2 TYR   329      47.390  58.150  27.800  1.00  0.00           C  
ATOM   4509  HE2 TYR   329      48.240  58.730  27.480  1.00  0.00           H  
ATOM   4510  CD2 TYR   329      47.010  56.970  27.130  1.00  0.00           C  
ATOM   4511  HD2 TYR   329      47.640  56.620  26.330  1.00  0.00           H  
ATOM   4512  C   TYR   329      44.090  52.960  26.370  1.00  0.00           C  
ATOM   4513  O   TYR   329      42.870  52.850  26.510  1.00  0.00           O  
ATOM   4514  N   GLU   330      44.760  52.210  25.490  1.00  0.00           N  
ATOM   4515  H   GLU   330      45.710  52.540  25.360  1.00  0.00           H  
ATOM   4516  CA  GLU   330      44.160  51.320  24.520  1.00  0.00           C  
ATOM   4517  HA  GLU   330      43.330  51.930  24.150  1.00  0.00           H  
ATOM   4518  CB  GLU   330      45.260  51.010  23.510  1.00  0.00           C  
ATOM   4519  HB1 GLU   330      45.870  50.190  23.890  1.00  0.00           H  
ATOM   4520  HB2 GLU   330      45.800  51.910  23.230  1.00  0.00           H  
ATOM   4521  CG  GLU   330      44.740  50.460  22.180  1.00  0.00           C  
ATOM   4522  HG1 GLU   330      44.000  51.180  21.810  1.00  0.00           H  
ATOM   4523  HG2 GLU   330      44.240  49.510  22.370  1.00  0.00           H  
ATOM   4524  CD  GLU   330      45.800  50.280  21.110  1.00  0.00           C  
ATOM   4525  OE1 GLU   330      46.330  49.200  20.770  1.00  0.00           O  
ATOM   4526  OE2 GLU   330      46.280  51.300  20.570  1.00  0.00           O1-
ATOM   4527  C   GLU   330      43.580  50.100  25.220  1.00  0.00           C  
ATOM   4528  O   GLU   330      42.460  49.690  24.910  1.00  0.00           O  
ATOM   4529  N   GLU   331      44.170  49.490  26.250  1.00  0.00           N  
ATOM   4530  H   GLU   331      44.980  49.960  26.650  1.00  0.00           H  
ATOM   4531  CA  GLU   331      43.610  48.400  27.010  1.00  0.00           C  
ATOM   4532  HA  GLU   331      43.420  47.540  26.370  1.00  0.00           H  
ATOM   4533  CB  GLU   331      44.590  47.890  28.070  1.00  0.00           C  
ATOM   4534  HB1 GLU   331      44.170  47.290  28.880  1.00  0.00           H  
ATOM   4535  HB2 GLU   331      45.010  48.760  28.560  1.00  0.00           H  
ATOM   4536  CG  GLU   331      45.720  47.110  27.400  1.00  0.00           C  
ATOM   4537  HG1 GLU   331      46.550  47.040  28.110  1.00  0.00           H  
ATOM   4538  HG2 GLU   331      46.070  47.590  26.480  1.00  0.00           H  
ATOM   4539  CD  GLU   331      45.410  45.700  26.940  1.00  0.00           C  
ATOM   4540  OE1 GLU   331      44.500  44.980  27.410  1.00  0.00           O  
ATOM   4541  OE2 GLU   331      46.160  45.160  26.100  1.00  0.00           O1-
ATOM   4542  C   GLU   331      42.320  48.790  27.710  1.00  0.00           C  
ATOM   4543  O   GLU   331      41.320  48.070  27.800  1.00  0.00           O  
ATOM   4544  N   ILE   332      42.240  49.990  28.300  1.00  0.00           N  
ATOM   4545  H   ILE   332      43.050  50.580  28.240  1.00  0.00           H  
ATOM   4546  CA  ILE   332      41.060  50.480  28.980  1.00  0.00           C  
ATOM   4547  HA  ILE   332      40.690  49.690  29.630  1.00  0.00           H  
ATOM   4548  CB  ILE   332      41.440  51.660  29.870  1.00  0.00           C  
ATOM   4549  HB  ILE   332      42.120  52.340  29.360  1.00  0.00           H  
ATOM   4550  CG2 ILE   332      40.230  52.500  30.230  1.00  0.00           C  
ATOM   4551 HG21 ILE   332      40.420  53.380  30.850  1.00  0.00           H  
ATOM   4552 HG22 ILE   332      39.660  52.810  29.360  1.00  0.00           H  
ATOM   4553 HG23 ILE   332      39.450  51.870  30.670  1.00  0.00           H  
ATOM   4554  CG1 ILE   332      42.090  51.150  31.150  1.00  0.00           C  
ATOM   4555 HG11 ILE   332      42.860  50.450  30.870  1.00  0.00           H  
ATOM   4556 HG12 ILE   332      41.350  50.610  31.740  1.00  0.00           H  
ATOM   4557  CD  ILE   332      42.790  52.270  31.910  1.00  0.00           C  
ATOM   4558  HD1 ILE   332      43.440  51.790  32.650  1.00  0.00           H  
ATOM   4559  HD2 ILE   332      43.370  52.810  31.160  1.00  0.00           H  
ATOM   4560  HD3 ILE   332      42.040  52.870  32.430  1.00  0.00           H  
ATOM   4561  C   ILE   332      39.930  50.670  27.980  1.00  0.00           C  
ATOM   4562  O   ILE   332      38.780  50.290  28.270  1.00  0.00           O  
ATOM   4563  N   ASP   333      40.210  51.180  26.780  1.00  0.00           N  
ATOM   4564  H   ASP   333      41.160  51.240  26.450  1.00  0.00           H  
ATOM   4565  CA  ASP   333      39.160  51.480  25.810  1.00  0.00           C  
ATOM   4566  HA  ASP   333      38.360  52.000  26.320  1.00  0.00           H  
ATOM   4567  CB  ASP   333      39.700  52.420  24.730  1.00  0.00           C  
ATOM   4568  HB1 ASP   333      40.770  52.220  24.590  1.00  0.00           H  
ATOM   4569  HB2 ASP   333      39.640  53.430  25.140  1.00  0.00           H  
ATOM   4570  CG  ASP   333      39.050  52.470  23.360  1.00  0.00           C  
ATOM   4571  OD1 ASP   333      38.220  53.390  23.270  1.00  0.00           O  
ATOM   4572  OD2 ASP   333      39.290  51.640  22.460  1.00  0.00           O1-
ATOM   4573  C   ASP   333      38.670  50.170  25.190  1.00  0.00           C  
ATOM   4574  O   ASP   333      37.520  50.100  24.770  1.00  0.00           O  
ATOM   4575  N   GLN   334      39.440  49.080  25.260  1.00  0.00           N  
ATOM   4576  H   GLN   334      40.380  49.170  25.610  1.00  0.00           H  
ATOM   4577  CA  GLN   334      38.860  47.800  24.950  1.00  0.00           C  
ATOM   4578  HA  GLN   334      38.240  47.840  24.040  1.00  0.00           H  
ATOM   4579  CB  GLN   334      40.010  46.840  24.650  1.00  0.00           C  
ATOM   4580  HB1 GLN   334      40.800  46.870  25.400  1.00  0.00           H  
ATOM   4581  HB2 GLN   334      40.560  47.160  23.760  1.00  0.00           H  
ATOM   4582  CG  GLN   334      39.590  45.380  24.560  1.00  0.00           C  
ATOM   4583  HG1 GLN   334      39.020  45.000  25.410  1.00  0.00           H  
ATOM   4584  HG2 GLN   334      40.550  44.880  24.420  1.00  0.00           H  
ATOM   4585  CD  GLN   334      38.850  44.920  23.320  1.00  0.00           C  
ATOM   4586  OE1 GLN   334      39.070  45.440  22.220  1.00  0.00           O  
ATOM   4587  NE2 GLN   334      37.960  43.930  23.410  1.00  0.00           N  
ATOM   4588 HE21 GLN   334      37.770  43.510  24.310  1.00  0.00           H  
ATOM   4589 HE22 GLN   334      37.470  43.660  22.580  1.00  0.00           H  
ATOM   4590  C   GLN   334      37.960  47.260  26.060  1.00  0.00           C  
ATOM   4591  O   GLN   334      36.910  46.750  25.700  1.00  0.00           O  
ATOM   4592  N   ASN   335      38.410  47.220  27.310  1.00  0.00           N  
ATOM   4593  H   ASN   335      39.410  47.380  27.390  1.00  0.00           H  
ATOM   4594  CA  ASN   335      37.780  46.450  28.360  1.00  0.00           C  
ATOM   4595  HA  ASN   335      37.210  45.650  27.880  1.00  0.00           H  
ATOM   4596  CB  ASN   335      38.880  45.870  29.240  1.00  0.00           C  
ATOM   4597  HB1 ASN   335      38.560  45.390  30.170  1.00  0.00           H  
ATOM   4598  HB2 ASN   335      39.570  46.690  29.480  1.00  0.00           H  
ATOM   4599  CG  ASN   335      39.720  44.840  28.500  1.00  0.00           C  
ATOM   4600  OD1 ASN   335      39.460  43.640  28.410  1.00  0.00           O  
ATOM   4601  ND2 ASN   335      40.940  45.280  28.170  1.00  0.00           N  
ATOM   4602 HD21 ASN   335      41.160  46.270  28.100  1.00  0.00           H  
ATOM   4603 HD22 ASN   335      41.640  44.720  27.730  1.00  0.00           H  
ATOM   4604  C   ASN   335      36.750  47.240  29.160  1.00  0.00           C  
ATOM   4605  O   ASN   335      35.950  46.580  29.820  1.00  0.00           O  
ATOM   4606  N   VAL   336      36.800  48.570  29.250  1.00  0.00           N  
ATOM   4607  H   VAL   336      37.570  49.030  28.800  1.00  0.00           H  
ATOM   4608  CA  VAL   336      35.910  49.440  30.000  1.00  0.00           C  
ATOM   4609  HA  VAL   336      35.250  48.780  30.540  1.00  0.00           H  
ATOM   4610  CB  VAL   336      36.690  50.320  30.970  1.00  0.00           C  
ATOM   4611  HB  VAL   336      37.490  50.850  30.440  1.00  0.00           H  
ATOM   4612  CG1 VAL   336      35.720  51.200  31.750  1.00  0.00           C  
ATOM   4613 HG11 VAL   336      34.890  50.720  32.270  1.00  0.00           H  
ATOM   4614 HG12 VAL   336      36.230  51.830  32.470  1.00  0.00           H  
ATOM   4615 HG13 VAL   336      35.280  51.940  31.070  1.00  0.00           H  
ATOM   4616  CG2 VAL   336      37.380  49.480  32.050  1.00  0.00           C  
ATOM   4617 HG21 VAL   336      38.030  50.160  32.610  1.00  0.00           H  
ATOM   4618 HG22 VAL   336      36.570  49.080  32.650  1.00  0.00           H  
ATOM   4619 HG23 VAL   336      37.910  48.660  31.580  1.00  0.00           H  
ATOM   4620  C   VAL   336      35.180  50.320  29.000  1.00  0.00           C  
ATOM   4621  O   VAL   336      33.970  50.510  29.150  1.00  0.00           O  
ATOM   4622  N   GLY   337      35.940  50.940  28.100  1.00  0.00           N  
ATOM   4623  H   GLY   337      36.950  50.920  28.240  1.00  0.00           H  
ATOM   4624  CA  GLY   337      35.460  51.930  27.160  1.00  0.00           C  
ATOM   4625  HA1 GLY   337      34.590  51.520  26.670  1.00  0.00           H  
ATOM   4626  HA2 GLY   337      36.250  52.070  26.420  1.00  0.00           H  
ATOM   4627  C   GLY   337      35.180  53.300  27.770  1.00  0.00           C  
ATOM   4628  O   GLY   337      35.890  53.830  28.610  1.00  0.00           O  
ATOM   4629  N   PHE   338      33.950  53.760  27.520  1.00  0.00           N  
ATOM   4630  H   PHE   338      33.330  53.420  26.790  1.00  0.00           H  
ATOM   4631  CA  PHE   338      33.490  55.000  28.130  1.00  0.00           C  
ATOM   4632  HA  PHE   338      34.160  55.190  28.970  1.00  0.00           H  
ATOM   4633  CB  PHE   338      33.790  56.140  27.160  1.00  0.00           C  
ATOM   4634  HB1 PHE   338      33.380  57.040  27.610  1.00  0.00           H  
ATOM   4635  HB2 PHE   338      33.200  56.070  26.250  1.00  0.00           H  
ATOM   4636  CG  PHE   338      35.220  56.490  26.820  1.00  0.00           C  
ATOM   4637  CD1 PHE   338      36.020  57.340  27.600  1.00  0.00           C  
ATOM   4638  HD1 PHE   338      35.630  57.730  28.520  1.00  0.00           H  
ATOM   4639  CE1 PHE   338      37.330  57.610  27.160  1.00  0.00           C  
ATOM   4640  HE1 PHE   338      37.930  58.240  27.790  1.00  0.00           H  
ATOM   4641  CZ  PHE   338      37.900  56.940  26.060  1.00  0.00           C  
ATOM   4642  HZ  PHE   338      38.900  57.130  25.700  1.00  0.00           H  
ATOM   4643  CE2 PHE   338      37.040  56.110  25.330  1.00  0.00           C  
ATOM   4644  HE2 PHE   338      37.520  55.650  24.470  1.00  0.00           H  
ATOM   4645  CD2 PHE   338      35.710  55.880  25.670  1.00  0.00           C  
ATOM   4646  HD2 PHE   338      35.120  55.200  25.070  1.00  0.00           H  
ATOM   4647  C   PHE   338      32.110  55.170  28.710  1.00  0.00           C  
ATOM   4648  O   PHE   338      31.810  56.150  29.380  1.00  0.00           O  
ATOM   4649  N   SER   339      31.280  54.120  28.600  1.00  0.00           N  
ATOM   4650  H   SER   339      31.460  53.270  28.090  1.00  0.00           H  
ATOM   4651  CA  SER   339      29.910  54.220  29.080  1.00  0.00           C  
ATOM   4652  HA  SER   339      29.540  55.220  28.870  1.00  0.00           H  
ATOM   4653  CB  SER   339      29.010  53.200  28.400  1.00  0.00           C  
ATOM   4654  HB1 SER   339      27.960  53.460  28.570  1.00  0.00           H  
ATOM   4655  HB2 SER   339      29.090  52.210  28.840  1.00  0.00           H  
ATOM   4656  OG  SER   339      29.300  53.190  27.020  1.00  0.00           O  
ATOM   4657  HG  SER   339      28.440  53.020  26.630  1.00  0.00           H  
ATOM   4658  C   SER   339      29.760  54.020  30.580  1.00  0.00           C  
ATOM   4659  O   SER   339      28.660  53.890  31.110  1.00  0.00           O  
ATOM   4660  N   ARG   340      30.880  53.850  31.290  1.00  0.00           N  
ATOM   4661  H   ARG   340      31.780  54.030  30.860  1.00  0.00           H  
ATOM   4662  CA  ARG   340      30.920  53.690  32.730  1.00  0.00           C  
ATOM   4663  HA  ARG   340      30.250  54.400  33.220  1.00  0.00           H  
ATOM   4664  CB  ARG   340      30.540  52.250  33.080  1.00  0.00           C  
ATOM   4665  HB1 ARG   340      29.630  51.960  32.560  1.00  0.00           H  
ATOM   4666  HB2 ARG   340      30.400  52.230  34.160  1.00  0.00           H  
ATOM   4667  CG  ARG   340      31.670  51.280  32.730  1.00  0.00           C  
ATOM   4668  HG1 ARG   340      32.310  51.270  33.610  1.00  0.00           H  
ATOM   4669  HG2 ARG   340      32.180  51.680  31.860  1.00  0.00           H  
ATOM   4670  CD  ARG   340      31.230  49.830  32.500  1.00  0.00           C  
ATOM   4671  HD1 ARG   340      30.510  49.850  31.700  1.00  0.00           H  
ATOM   4672  HD2 ARG   340      30.940  49.430  33.470  1.00  0.00           H  
ATOM   4673  NE  ARG   340      32.370  49.010  32.080  1.00  0.00           N  
ATOM   4674  HE  ARG   340      32.490  48.930  31.080  1.00  0.00           H  
ATOM   4675  CZ  ARG   340      33.190  48.340  32.890  1.00  0.00           C  
ATOM   4676  NH1 ARG   340      33.260  48.510  34.220  1.00  0.00           N1+
ATOM   4677 HH11 ARG   340      32.550  49.060  34.680  1.00  0.00           H  
ATOM   4678 HH12 ARG   340      33.880  47.950  34.790  1.00  0.00           H  
ATOM   4679  NH2 ARG   340      33.950  47.400  32.320  1.00  0.00           N  
ATOM   4680 HH21 ARG   340      33.870  47.350  31.320  1.00  0.00           H  
ATOM   4681 HH22 ARG   340      34.520  46.750  32.840  1.00  0.00           H  
ATOM   4682  C   ARG   340      32.240  54.130  33.340  1.00  0.00           C  
ATOM   4683  O   ARG   340      33.260  54.190  32.650  1.00  0.00           O  
ATOM   4684  N   THR   341      32.210  54.260  34.660  1.00  0.00           N  
ATOM   4685  H   THR   341      31.330  54.010  35.090  1.00  0.00           H  
ATOM   4686  CA  THR   341      33.430  54.280  35.440  1.00  0.00           C  
ATOM   4687  HA  THR   341      34.270  54.690  34.880  1.00  0.00           H  
ATOM   4688  CB  THR   341      33.310  55.070  36.740  1.00  0.00           C  
ATOM   4689  HB  THR   341      34.280  55.190  37.230  1.00  0.00           H  
ATOM   4690  CG2 THR   341      32.680  56.440  36.550  1.00  0.00           C  
ATOM   4691 HG21 THR   341      33.240  57.020  35.820  1.00  0.00           H  
ATOM   4692 HG22 THR   341      31.650  56.180  36.270  1.00  0.00           H  
ATOM   4693 HG23 THR   341      32.710  57.080  37.440  1.00  0.00           H  
ATOM   4694  OG1 THR   341      32.600  54.410  37.780  1.00  0.00           O  
ATOM   4695  HG1 THR   341      32.220  53.630  37.380  1.00  0.00           H  
ATOM   4696  C   THR   341      33.890  52.880  35.820  1.00  0.00           C  
ATOM   4697  O   THR   341      33.030  52.060  36.160  1.00  0.00           O  
ATOM   4698  N   PRO   342      35.190  52.620  35.860  1.00  0.00           N  
ATOM   4699  CD  PRO   342      36.310  53.490  35.550  1.00  0.00           C  
ATOM   4700  HD1 PRO   342      36.340  54.240  36.340  1.00  0.00           H  
ATOM   4701  HD2 PRO   342      36.160  53.910  34.560  1.00  0.00           H  
ATOM   4702  CG  PRO   342      37.580  52.640  35.560  1.00  0.00           C  
ATOM   4703  HG1 PRO   342      38.090  52.810  36.520  1.00  0.00           H  
ATOM   4704  HG2 PRO   342      38.240  52.880  34.720  1.00  0.00           H  
ATOM   4705  CB  PRO   342      37.090  51.200  35.530  1.00  0.00           C  
ATOM   4706  HB1 PRO   342      37.720  50.530  36.110  1.00  0.00           H  
ATOM   4707  HB2 PRO   342      37.000  50.840  34.510  1.00  0.00           H  
ATOM   4708  CA  PRO   342      35.660  51.270  36.060  1.00  0.00           C  
ATOM   4709  HA  PRO   342      34.990  50.640  35.460  1.00  0.00           H  
ATOM   4710  C   PRO   342      35.450  50.820  37.500  1.00  0.00           C  
ATOM   4711  O   PRO   342      35.360  51.620  38.430  1.00  0.00           O  
ATOM   4712  N   THR   343      35.490  49.490  37.640  1.00  0.00           N  
ATOM   4713  H   THR   343      35.690  48.850  36.880  1.00  0.00           H  
ATOM   4714  CA  THR   343      35.130  48.850  38.880  1.00  0.00           C  
ATOM   4715  HA  THR   343      34.970  49.670  39.570  1.00  0.00           H  
ATOM   4716  CB  THR   343      33.880  47.990  38.660  1.00  0.00           C  
ATOM   4717  HB  THR   343      33.600  47.530  39.610  1.00  0.00           H  
ATOM   4718  CG2 THR   343      32.580  48.630  38.160  1.00  0.00           C  
ATOM   4719 HG21 THR   343      31.730  48.070  38.550  1.00  0.00           H  
ATOM   4720 HG22 THR   343      32.570  49.660  38.520  1.00  0.00           H  
ATOM   4721 HG23 THR   343      32.530  48.520  37.080  1.00  0.00           H  
ATOM   4722  OG1 THR   343      34.180  46.940  37.790  1.00  0.00           O  
ATOM   4723  HG1 THR   343      34.620  47.310  37.010  1.00  0.00           H  
ATOM   4724  C   THR   343      36.270  47.940  39.350  1.00  0.00           C  
ATOM   4725  O   THR   343      37.240  47.670  38.640  1.00  0.00           O  
ATOM   4726  N   ILE   344      36.200  47.580  40.630  1.00  0.00           N  
ATOM   4727  H   ILE   344      35.330  47.740  41.130  1.00  0.00           H  
ATOM   4728  CA  ILE   344      37.160  46.630  41.140  1.00  0.00           C  
ATOM   4729  HA  ILE   344      38.170  46.970  40.910  1.00  0.00           H  
ATOM   4730  CB  ILE   344      37.140  46.600  42.670  1.00  0.00           C  
ATOM   4731  HB  ILE   344      36.860  47.610  42.980  1.00  0.00           H  
ATOM   4732  CG2 ILE   344      36.070  45.620  43.150  1.00  0.00           C  
ATOM   4733 HG21 ILE   344      36.150  45.620  44.240  1.00  0.00           H  
ATOM   4734 HG22 ILE   344      35.040  45.880  42.920  1.00  0.00           H  
ATOM   4735 HG23 ILE   344      36.250  44.620  42.750  1.00  0.00           H  
ATOM   4736  CG1 ILE   344      38.500  46.320  43.300  1.00  0.00           C  
ATOM   4737 HG11 ILE   344      39.050  45.510  42.840  1.00  0.00           H  
ATOM   4738 HG12 ILE   344      38.410  46.090  44.370  1.00  0.00           H  
ATOM   4739  CD  ILE   344      39.430  47.530  43.230  1.00  0.00           C  
ATOM   4740  HD1 ILE   344      39.600  47.920  42.230  1.00  0.00           H  
ATOM   4741  HD2 ILE   344      39.010  48.310  43.870  1.00  0.00           H  
ATOM   4742  HD3 ILE   344      40.410  47.190  43.550  1.00  0.00           H  
ATOM   4743  C   ILE   344      37.140  45.240  40.520  1.00  0.00           C  
ATOM   4744  O   ILE   344      38.220  44.660  40.430  1.00  0.00           O  
ATOM   4745  N   SER   345      36.010  44.820  39.920  1.00  0.00           N  
ATOM   4746  H   SER   345      35.090  45.210  40.080  1.00  0.00           H  
ATOM   4747  CA  SER   345      36.030  43.620  39.100  1.00  0.00           C  
ATOM   4748  HA  SER   345      36.600  42.870  39.650  1.00  0.00           H  
ATOM   4749  CB  SER   345      34.630  43.090  38.870  1.00  0.00           C  
ATOM   4750  HB1 SER   345      34.750  42.240  38.200  1.00  0.00           H  
ATOM   4751  HB2 SER   345      34.090  43.930  38.440  1.00  0.00           H  
ATOM   4752  OG  SER   345      33.880  42.660  39.990  1.00  0.00           O  
ATOM   4753  HG  SER   345      32.950  42.790  39.780  1.00  0.00           H  
ATOM   4754  C   SER   345      36.700  43.660  37.740  1.00  0.00           C  
ATOM   4755  O   SER   345      37.010  42.580  37.240  1.00  0.00           O  
ATOM   4756  N   ASP   346      37.140  44.810  37.240  1.00  0.00           N  
ATOM   4757  H   ASP   346      36.930  45.660  37.730  1.00  0.00           H  
ATOM   4758  CA  ASP   346      37.850  44.950  35.970  1.00  0.00           C  
ATOM   4759  HA  ASP   346      37.520  44.220  35.240  1.00  0.00           H  
ATOM   4760  CB  ASP   346      37.630  46.340  35.400  1.00  0.00           C  
ATOM   4761  HB1 ASP   346      38.200  46.540  34.490  1.00  0.00           H  
ATOM   4762  HB2 ASP   346      37.980  47.090  36.110  1.00  0.00           H  
ATOM   4763  CG  ASP   346      36.180  46.600  35.050  1.00  0.00           C  
ATOM   4764  OD1 ASP   346      35.670  45.990  34.090  1.00  0.00           O  
ATOM   4765  OD2 ASP   346      35.510  47.500  35.610  1.00  0.00           O1-
ATOM   4766  C   ASP   346      39.360  44.740  36.080  1.00  0.00           C  
ATOM   4767  O   ASP   346      40.050  44.800  35.060  1.00  0.00           O  
ATOM   4768  N   ARG   347      39.920  44.380  37.230  1.00  0.00           N  
ATOM   4769  H   ARG   347      39.260  44.340  38.000  1.00  0.00           H  
ATOM   4770  CA  ARG   347      41.310  44.030  37.400  1.00  0.00           C  
ATOM   4771  HA  ARG   347      41.910  44.750  36.850  1.00  0.00           H  
ATOM   4772  CB  ARG   347      41.580  43.870  38.900  1.00  0.00           C  
ATOM   4773  HB1 ARG   347      42.600  43.540  39.080  1.00  0.00           H  
ATOM   4774  HB2 ARG   347      40.900  43.150  39.330  1.00  0.00           H  
ATOM   4775  CG  ARG   347      41.410  45.170  39.680  1.00  0.00           C  
ATOM   4776  HG1 ARG   347      40.450  45.640  39.450  1.00  0.00           H  
ATOM   4777  HG2 ARG   347      42.180  45.850  39.320  1.00  0.00           H  
ATOM   4778  CD  ARG   347      41.510  44.990  41.180  1.00  0.00           C  
ATOM   4779  HD1 ARG   347      40.880  44.140  41.480  1.00  0.00           H  
ATOM   4780  HD2 ARG   347      41.150  45.850  41.740  1.00  0.00           H  
ATOM   4781  NE  ARG   347      42.900  44.880  41.630  1.00  0.00           N  
ATOM   4782  HE  ARG   347      43.690  45.170  41.080  1.00  0.00           H  
ATOM   4783  CZ  ARG   347      43.260  44.230  42.750  1.00  0.00           C  
ATOM   4784  NH1 ARG   347      42.380  43.790  43.660  1.00  0.00           N1+
ATOM   4785 HH11 ARG   347      41.400  43.610  43.490  1.00  0.00           H  
ATOM   4786 HH12 ARG   347      42.750  43.370  44.500  1.00  0.00           H  
ATOM   4787  NH2 ARG   347      44.550  44.030  43.010  1.00  0.00           N  
ATOM   4788 HH21 ARG   347      45.230  44.270  42.300  1.00  0.00           H  
ATOM   4789 HH22 ARG   347      44.850  43.440  43.780  1.00  0.00           H  
ATOM   4790  C   ARG   347      41.700  42.670  36.840  1.00  0.00           C  
ATOM   4791  O   ARG   347      42.850  42.350  36.540  1.00  0.00           O  
ATOM   4792  N   ASN   348      40.640  41.940  36.500  1.00  0.00           N  
ATOM   4793  H   ASN   348      39.700  42.250  36.690  1.00  0.00           H  
ATOM   4794  CA  ASN   348      40.810  40.710  35.750  1.00  0.00           C  
ATOM   4795  HA  ASN   348      41.800  40.260  35.880  1.00  0.00           H  
ATOM   4796  CB  ASN   348      39.920  39.580  36.240  1.00  0.00           C  
ATOM   4797  HB1 ASN   348      39.960  39.450  37.320  1.00  0.00           H  
ATOM   4798  HB2 ASN   348      40.220  38.610  35.850  1.00  0.00           H  
ATOM   4799  CG  ASN   348      38.470  39.760  35.810  1.00  0.00           C  
ATOM   4800  OD1 ASN   348      38.150  40.460  34.860  1.00  0.00           O  
ATOM   4801  ND2 ASN   348      37.530  38.970  36.370  1.00  0.00           N  
ATOM   4802 HD21 ASN   348      37.820  38.340  37.110  1.00  0.00           H  
ATOM   4803 HD22 ASN   348      36.560  39.050  36.130  1.00  0.00           H  
ATOM   4804  C   ASN   348      40.870  40.920  34.240  1.00  0.00           C  
ATOM   4805  O   ASN   348      41.310  40.020  33.530  1.00  0.00           O  
ATOM   4806  N   ARG   349      40.500  42.110  33.760  1.00  0.00           N  
ATOM   4807  H   ARG   349      40.020  42.760  34.350  1.00  0.00           H  
ATOM   4808  CA  ARG   349      40.570  42.350  32.330  1.00  0.00           C  
ATOM   4809  HA  ARG   349      40.780  41.480  31.700  1.00  0.00           H  
ATOM   4810  CB  ARG   349      39.180  42.820  31.930  1.00  0.00           C  
ATOM   4811  HB1 ARG   349      39.350  43.380  31.010  1.00  0.00           H  
ATOM   4812  HB2 ARG   349      38.870  43.600  32.640  1.00  0.00           H  
ATOM   4813  CG  ARG   349      38.060  41.820  31.780  1.00  0.00           C  
ATOM   4814  HG1 ARG   349      37.200  42.110  32.390  1.00  0.00           H  
ATOM   4815  HG2 ARG   349      38.410  40.880  32.220  1.00  0.00           H  
ATOM   4816  CD  ARG   349      37.440  41.490  30.430  1.00  0.00           C  
ATOM   4817  HD1 ARG   349      36.720  40.670  30.500  1.00  0.00           H  
ATOM   4818  HD2 ARG   349      38.200  41.340  29.650  1.00  0.00           H  
ATOM   4819  NE  ARG   349      36.740  42.710  30.040  1.00  0.00           N  
ATOM   4820  HE  ARG   349      36.600  43.460  30.700  1.00  0.00           H  
ATOM   4821  CZ  ARG   349      36.120  42.970  28.890  1.00  0.00           C  
ATOM   4822  NH1 ARG   349      36.280  42.180  27.810  1.00  0.00           N1+
ATOM   4823 HH11 ARG   349      36.930  41.420  27.890  1.00  0.00           H  
ATOM   4824 HH12 ARG   349      35.710  42.230  26.970  1.00  0.00           H  
ATOM   4825  NH2 ARG   349      35.320  44.030  28.690  1.00  0.00           N  
ATOM   4826 HH21 ARG   349      35.270  44.710  29.440  1.00  0.00           H  
ATOM   4827 HH22 ARG   349      34.870  44.140  27.790  1.00  0.00           H  
ATOM   4828  C   ARG   349      41.600  43.420  32.000  1.00  0.00           C  
ATOM   4829  O   ARG   349      42.340  43.190  31.040  1.00  0.00           O  
ATOM   4830  N   LEU   350      41.830  44.370  32.920  1.00  0.00           N  
ATOM   4831  H   LEU   350      41.140  44.480  33.650  1.00  0.00           H  
ATOM   4832  CA  LEU   350      42.850  45.400  32.980  1.00  0.00           C  
ATOM   4833  HA  LEU   350      43.050  45.730  31.960  1.00  0.00           H  
ATOM   4834  CB  LEU   350      42.500  46.660  33.760  1.00  0.00           C  
ATOM   4835  HB1 LEU   350      43.390  47.280  33.720  1.00  0.00           H  
ATOM   4836  HB2 LEU   350      42.350  46.450  34.830  1.00  0.00           H  
ATOM   4837  CG  LEU   350      41.310  47.450  33.240  1.00  0.00           C  
ATOM   4838  HG  LEU   350      40.370  46.920  33.440  1.00  0.00           H  
ATOM   4839  CD1 LEU   350      41.340  48.840  33.860  1.00  0.00           C  
ATOM   4840 HD11 LEU   350      40.970  48.830  34.890  1.00  0.00           H  
ATOM   4841 HD12 LEU   350      42.260  49.400  33.670  1.00  0.00           H  
ATOM   4842 HD13 LEU   350      40.530  49.430  33.440  1.00  0.00           H  
ATOM   4843  CD2 LEU   350      41.370  47.580  31.720  1.00  0.00           C  
ATOM   4844 HD21 LEU   350      40.600  48.250  31.330  1.00  0.00           H  
ATOM   4845 HD22 LEU   350      42.350  48.000  31.520  1.00  0.00           H  
ATOM   4846 HD23 LEU   350      41.130  46.580  31.350  1.00  0.00           H  
ATOM   4847  C   LEU   350      44.140  44.850  33.550  1.00  0.00           C  
ATOM   4848  O   LEU   350      44.830  45.370  34.420  1.00  0.00           O  
ATOM   4849  N   LEU   351      44.600  43.740  32.960  1.00  0.00           N  
ATOM   4850  H   LEU   351      44.020  43.420  32.180  1.00  0.00           H  
ATOM   4851  CA  LEU   351      45.730  43.000  33.460  1.00  0.00           C  
ATOM   4852  HA  LEU   351      45.510  42.830  34.510  1.00  0.00           H  
ATOM   4853  CB  LEU   351      45.920  41.660  32.770  1.00  0.00           C  
ATOM   4854  HB1 LEU   351      46.830  41.280  33.220  1.00  0.00           H  
ATOM   4855  HB2 LEU   351      46.110  41.740  31.700  1.00  0.00           H  
ATOM   4856  CG  LEU   351      44.710  40.730  32.920  1.00  0.00           C  
ATOM   4857  HG  LEU   351      43.780  41.270  32.810  1.00  0.00           H  
ATOM   4858  CD1 LEU   351      44.860  39.660  31.850  1.00  0.00           C  
ATOM   4859 HD11 LEU   351      44.640  40.130  30.900  1.00  0.00           H  
ATOM   4860 HD12 LEU   351      45.880  39.240  31.770  1.00  0.00           H  
ATOM   4861 HD13 LEU   351      44.140  38.880  32.070  1.00  0.00           H  
ATOM   4862  CD2 LEU   351      44.650  40.050  34.290  1.00  0.00           C  
ATOM   4863 HD21 LEU   351      43.800  39.400  34.480  1.00  0.00           H  
ATOM   4864 HD22 LEU   351      45.630  39.580  34.390  1.00  0.00           H  
ATOM   4865 HD23 LEU   351      44.540  40.850  35.020  1.00  0.00           H  
ATOM   4866  C   LEU   351      47.010  43.810  33.330  1.00  0.00           C  
ATOM   4867  O   LEU   351      47.850  43.690  34.210  1.00  0.00           O  
ATOM   4868  N   LEU   352      47.180  44.650  32.310  1.00  0.00           N  
ATOM   4869  H   LEU   352      46.530  44.610  31.520  1.00  0.00           H  
ATOM   4870  CA  LEU   352      48.350  45.500  32.220  1.00  0.00           C  
ATOM   4871  HA  LEU   352      49.260  44.910  32.340  1.00  0.00           H  
ATOM   4872  CB  LEU   352      48.360  46.100  30.810  1.00  0.00           C  
ATOM   4873  HB1 LEU   352      47.630  46.890  30.730  1.00  0.00           H  
ATOM   4874  HB2 LEU   352      48.130  45.410  29.990  1.00  0.00           H  
ATOM   4875  CG  LEU   352      49.690  46.790  30.510  1.00  0.00           C  
ATOM   4876  HG  LEU   352      49.770  47.520  31.320  1.00  0.00           H  
ATOM   4877  CD1 LEU   352      50.980  45.990  30.560  1.00  0.00           C  
ATOM   4878 HD11 LEU   352      51.150  45.610  31.560  1.00  0.00           H  
ATOM   4879 HD12 LEU   352      50.920  45.120  29.900  1.00  0.00           H  
ATOM   4880 HD13 LEU   352      51.850  46.530  30.180  1.00  0.00           H  
ATOM   4881  CD2 LEU   352      49.580  47.570  29.200  1.00  0.00           C  
ATOM   4882 HD21 LEU   352      49.510  46.880  28.360  1.00  0.00           H  
ATOM   4883 HD22 LEU   352      48.650  48.140  29.210  1.00  0.00           H  
ATOM   4884 HD23 LEU   352      50.370  48.260  28.940  1.00  0.00           H  
ATOM   4885  C   LEU   352      48.380  46.580  33.290  1.00  0.00           C  
ATOM   4886  O   LEU   352      49.430  47.070  33.680  1.00  0.00           O  
ATOM   4887  N   LEU   353      47.220  46.970  33.820  1.00  0.00           N  
ATOM   4888  H   LEU   353      46.390  46.490  33.500  1.00  0.00           H  
ATOM   4889  CA  LEU   353      47.180  47.890  34.940  1.00  0.00           C  
ATOM   4890  HA  LEU   353      47.960  48.630  34.790  1.00  0.00           H  
ATOM   4891  CB  LEU   353      45.910  48.730  34.970  1.00  0.00           C  
ATOM   4892  HB1 LEU   353      45.130  48.110  35.390  1.00  0.00           H  
ATOM   4893  HB2 LEU   353      45.640  48.920  33.940  1.00  0.00           H  
ATOM   4894  CG  LEU   353      45.810  49.930  35.930  1.00  0.00           C  
ATOM   4895  HG  LEU   353      45.660  49.480  36.910  1.00  0.00           H  
ATOM   4896  CD1 LEU   353      46.960  50.920  35.800  1.00  0.00           C  
ATOM   4897 HD11 LEU   353      46.760  51.730  36.490  1.00  0.00           H  
ATOM   4898 HD12 LEU   353      47.880  50.450  36.150  1.00  0.00           H  
ATOM   4899 HD13 LEU   353      46.990  51.290  34.770  1.00  0.00           H  
ATOM   4900  CD2 LEU   353      44.520  50.730  35.760  1.00  0.00           C  
ATOM   4901 HD21 LEU   353      44.520  51.510  36.510  1.00  0.00           H  
ATOM   4902 HD22 LEU   353      44.550  51.270  34.810  1.00  0.00           H  
ATOM   4903 HD23 LEU   353      43.640  50.100  35.860  1.00  0.00           H  
ATOM   4904  C   LEU   353      47.680  47.320  36.270  1.00  0.00           C  
ATOM   4905  O   LEU   353      48.540  47.900  36.940  1.00  0.00           O  
ATOM   4906  N   GLU   354      47.130  46.140  36.560  1.00  0.00           N  
ATOM   4907  H   GLU   354      46.300  45.810  36.090  1.00  0.00           H  
ATOM   4908  CA  GLU   354      47.590  45.370  37.700  1.00  0.00           C  
ATOM   4909  HA  GLU   354      47.400  45.950  38.610  1.00  0.00           H  
ATOM   4910  CB  GLU   354      46.860  44.020  37.750  1.00  0.00           C  
ATOM   4911  HB1 GLU   354      47.400  43.250  38.300  1.00  0.00           H  
ATOM   4912  HB2 GLU   354      46.640  43.640  36.760  1.00  0.00           H  
ATOM   4913  CG  GLU   354      45.520  44.330  38.410  1.00  0.00           C  
ATOM   4914  HG1 GLU   354      44.810  43.530  38.180  1.00  0.00           H  
ATOM   4915  HG2 GLU   354      45.040  45.220  38.010  1.00  0.00           H  
ATOM   4916  CD  GLU   354      45.650  44.620  39.900  1.00  0.00           C  
ATOM   4917  OE1 GLU   354      46.040  43.670  40.620  1.00  0.00           O  
ATOM   4918  OE2 GLU   354      45.290  45.700  40.400  1.00  0.00           O1-
ATOM   4919  C   GLU   354      49.080  45.080  37.620  1.00  0.00           C  
ATOM   4920  O   GLU   354      49.840  45.230  38.560  1.00  0.00           O  
ATOM   4921  N   ALA   355      49.540  44.830  36.390  1.00  0.00           N  
ATOM   4922  H   ALA   355      48.950  44.610  35.600  1.00  0.00           H  
ATOM   4923  CA  ALA   355      50.950  44.630  36.110  1.00  0.00           C  
ATOM   4924  HA  ALA   355      51.380  43.820  36.700  1.00  0.00           H  
ATOM   4925  CB  ALA   355      51.000  44.100  34.680  1.00  0.00           C  
ATOM   4926  HB1 ALA   355      52.030  44.070  34.340  1.00  0.00           H  
ATOM   4927  HB2 ALA   355      50.720  43.050  34.590  1.00  0.00           H  
ATOM   4928  HB3 ALA   355      50.550  44.760  33.940  1.00  0.00           H  
ATOM   4929  C   ALA   355      51.810  45.890  36.260  1.00  0.00           C  
ATOM   4930  O   ALA   355      52.930  45.790  36.740  1.00  0.00           O  
ATOM   4931  N   THR   356      51.210  47.030  35.880  1.00  0.00           N  
ATOM   4932  H   THR   356      50.300  47.010  35.440  1.00  0.00           H  
ATOM   4933  CA  THR   356      51.790  48.360  35.910  1.00  0.00           C  
ATOM   4934  HA  THR   356      52.750  48.450  35.400  1.00  0.00           H  
ATOM   4935  CB  THR   356      50.910  49.390  35.230  1.00  0.00           C  
ATOM   4936  HB  THR   356      49.850  49.210  35.420  1.00  0.00           H  
ATOM   4937  CG2 THR   356      51.410  50.780  35.560  1.00  0.00           C
[truncated: 205,266 more chars]
