# Supplementary material for: Secondary Binding Site of CYP17A1 in Enhanced Sampling Simulations
Source: J Chem Inf Model. 2024 Sep 26;64(19):7679–86. doi: 10.1021/acs.jcim.4c01293 (PMC11480979; doi:10.1021/acs.jcim.4c01293)
Supplement: Supplementary file 2 — ci4c01293_si_002.pdb [file ci4c01293_si_002.pdb]

CRYST1  104.869  104.869  104.869  90.00  90.00  90.00 P 1           1
ATOM      1  C   ACE    46      73.940  55.830  46.650  1.00  0.00           C  
ATOM      2  O   ACE    46      74.110  54.620  46.680  1.00  0.00           O  
ATOM      3  CH3 ACE    46      73.360  56.480  45.400  1.00  0.00           C  
ATOM      4 HH31 ACE    46      74.120  56.630  44.640  1.00  0.00           H  
ATOM      5 HH32 ACE    46      72.490  56.030  44.950  1.00  0.00           H  
ATOM      6 HH33 ACE    46      72.940  57.460  45.630  1.00  0.00           H  
ATOM      7  N   GLY    47      74.310  56.610  47.680  1.00  0.00           N  
ATOM      8  CA  GLY    47      75.000  56.100  48.840  1.00  0.00           C  
ATOM      9  C   GLY    47      74.130  55.960  50.080  1.00  0.00           C  
ATOM     10  O   GLY    47      74.670  55.770  51.170  1.00  0.00           O  
ATOM     11  H   GLY    47      74.310  57.580  47.420  1.00  0.00           H  
ATOM     12  HA1 GLY    47      75.770  56.840  49.070  1.00  0.00           H  
ATOM     13  HA2 GLY    47      75.490  55.160  48.600  1.00  0.00           H  
ATOM     14  N   HISE   48      72.810  56.130  49.940  1.00  0.00           N  
ATOM     15  CA  HISE   48      71.860  55.980  51.020  1.00  0.00           C  
ATOM     16  C   HISE   48      71.590  54.530  51.390  1.00  0.00           C  
ATOM     17  O   HISE   48      71.880  53.650  50.580  1.00  0.00           O  
ATOM     18  CB  HISE   48      70.590  56.740  50.670  1.00  0.00           C  
ATOM     19  CG  HISE   48      70.000  56.280  49.370  1.00  0.00           C  
ATOM     20  CD2 HISE   48      68.870  55.500  49.320  1.00  0.00           C  
ATOM     21  ND1 HISE   48      70.560  56.480  48.100  1.00  0.00           N  
ATOM     22  CE1 HISE   48      69.810  55.740  47.290  1.00  0.00           C  
ATOM     23  NE2 HISE   48      68.810  55.160  47.980  1.00  0.00           N  
ATOM     24  H   HISE   48      72.470  56.280  49.000  1.00  0.00           H  
ATOM     25  HA  HISE   48      72.320  56.420  51.900  1.00  0.00           H  
ATOM     26  HB1 HISE   48      70.940  57.770  50.520  1.00  0.00           H  
ATOM     27  HB2 HISE   48      69.950  56.700  51.560  1.00  0.00           H  
ATOM     28  HD2 HISE   48      68.240  55.180  50.130  1.00  0.00           H  
ATOM     29  HE1 HISE   48      69.950  55.750  46.210  1.00  0.00           H  
ATOM     30  HE2 HISE   48      68.080  54.560  47.620  1.00  0.00           H  
ATOM     31  N   MET    49      70.990  54.330  52.570  1.00  0.00           N  
ATOM     32  CA  MET    49      71.010  53.070  53.290  1.00  0.00           C  
ATOM     33  C   MET    49      70.450  51.880  52.520  1.00  0.00           C  
ATOM     34  O   MET    49      71.240  50.940  52.520  1.00  0.00           O  
ATOM     35  CB  MET    49      70.350  53.270  54.640  1.00  0.00           C  
ATOM     36  CG  MET    49      70.940  52.200  55.560  1.00  0.00           C  
ATOM     37  SD  MET    49      72.720  52.250  55.840  1.00  0.00           S  
ATOM     38  CE  MET    49      72.730  53.740  56.870  1.00  0.00           C  
ATOM     39  H   MET    49      70.540  55.100  53.050  1.00  0.00           H  
ATOM     40  HA  MET    49      72.070  52.910  53.470  1.00  0.00           H  
ATOM     41  HB1 MET    49      69.250  53.320  54.600  1.00  0.00           H  
ATOM     42  HB2 MET    49      70.730  54.180  55.120  1.00  0.00           H  
ATOM     43  HG1 MET    49      70.710  51.220  55.120  1.00  0.00           H  
ATOM     44  HG2 MET    49      70.450  52.300  56.530  1.00  0.00           H  
ATOM     45  HE1 MET    49      72.340  53.380  57.820  1.00  0.00           H  
ATOM     46  HE2 MET    49      73.750  54.100  57.010  1.00  0.00           H  
ATOM     47  HE3 MET    49      72.080  54.560  56.620  1.00  0.00           H  
ATOM     48  N   HISD   50      69.290  51.800  51.880  1.00  0.00           N  
ATOM     49  CA  HISD   50      68.940  50.640  51.090  1.00  0.00           C  
ATOM     50  C   HISD   50      69.880  50.310  49.950  1.00  0.00           C  
ATOM     51  O   HISD   50      70.050  49.120  49.700  1.00  0.00           O  
ATOM     52  CB  HISD   50      67.490  50.750  50.640  1.00  0.00           C  
ATOM     53  CG  HISD   50      67.180  51.610  49.440  1.00  0.00           C  
ATOM     54  CD2 HISD   50      66.740  52.910  49.390  1.00  0.00           C  
ATOM     55  ND1 HISD   50      67.400  51.210  48.130  1.00  0.00           N  
ATOM     56  CE1 HISD   50      67.000  52.210  47.340  1.00  0.00           C  
ATOM     57  NE2 HISD   50      66.540  53.240  48.050  1.00  0.00           N  
ATOM     58  H   HISD   50      68.590  52.540  51.900  1.00  0.00           H  
ATOM     59  HA  HISD   50      69.140  49.780  51.720  1.00  0.00           H  
ATOM     60  HB1 HISD   50      66.860  51.200  51.420  1.00  0.00           H  
ATOM     61  HB2 HISD   50      67.040  49.770  50.460  1.00  0.00           H  
ATOM     62  HD1 HISD   50      67.780  50.350  47.770  1.00  0.00           H  
ATOM     63  HD2 HISD   50      66.340  53.470  50.220  1.00  0.00           H  
ATOM     64  HE1 HISD   50      67.020  52.170  46.270  1.00  0.00           H  
ATOM     65  N   ASN    51      70.310  51.330  49.180  1.00  0.00           N  
ATOM     66  CA  ASN    51      71.210  51.220  48.050  1.00  0.00           C  
ATOM     67  C   ASN    51      72.500  50.600  48.560  1.00  0.00           C  
ATOM     68  O   ASN    51      72.950  49.580  48.040  1.00  0.00           O  
ATOM     69  CB  ASN    51      71.360  52.580  47.380  1.00  0.00           C  
ATOM     70  CG  ASN    51      72.020  52.370  46.020  1.00  0.00           C  
ATOM     71  ND2 ASN    51      71.280  52.760  44.980  1.00  0.00           N  
ATOM     72  OD1 ASN    51      73.010  51.660  45.880  1.00  0.00           O  
ATOM     73  H   ASN    51      70.130  52.250  49.570  1.00  0.00           H  
ATOM     74  HA  ASN    51      70.780  50.520  47.340  1.00  0.00           H  
ATOM     75  HB1 ASN    51      71.970  53.320  47.890  1.00  0.00           H  
ATOM     76  HB2 ASN    51      70.340  52.990  47.250  1.00  0.00           H  
ATOM     77 HD21 ASN    51      70.360  53.170  45.100  1.00  0.00           H  
ATOM     78 HD22 ASN    51      71.580  52.480  44.060  1.00  0.00           H  
ATOM     79  N   ASN    52      73.190  51.160  49.550  1.00  0.00           N  
ATOM     80  CA  ASN    52      74.530  50.820  50.010  1.00  0.00           C  
ATOM     81  C   ASN    52      74.580  49.370  50.460  1.00  0.00           C  
ATOM     82  O   ASN    52      75.480  48.640  50.050  1.00  0.00           O  
ATOM     83  CB  ASN    52      74.880  51.790  51.130  1.00  0.00           C  
ATOM     84  CG  ASN    52      76.200  51.340  51.740  1.00  0.00           C  
ATOM     85  ND2 ASN    52      76.150  51.140  53.060  1.00  0.00           N  
ATOM     86  OD1 ASN    52      77.210  51.240  51.050  1.00  0.00           O  
ATOM     87  H   ASN    52      72.690  51.940  49.940  1.00  0.00           H  
ATOM     88  HA  ASN    52      75.270  50.860  49.200  1.00  0.00           H  
ATOM     89  HB1 ASN    52      74.090  51.830  51.880  1.00  0.00           H  
ATOM     90  HB2 ASN    52      74.960  52.800  50.720  1.00  0.00           H  
ATOM     91 HD21 ASN    52      75.330  51.130  53.660  1.00  0.00           H  
ATOM     92 HD22 ASN    52      77.070  51.090  53.480  1.00  0.00           H  
ATOM     93  N   PHE    53      73.630  48.850  51.250  1.00  0.00           N  
ATOM     94  CA  PHE    53      73.570  47.450  51.580  1.00  0.00           C  
ATOM     95  C   PHE    53      73.680  46.410  50.480  1.00  0.00           C  
ATOM     96  O   PHE    53      74.490  45.480  50.470  1.00  0.00           O  
ATOM     97  CB  PHE    53      72.330  47.260  52.460  1.00  0.00           C  
ATOM     98  CG  PHE    53      72.330  48.050  53.750  1.00  0.00           C  
ATOM     99  CD1 PHE    53      73.420  48.120  54.630  1.00  0.00           C  
ATOM    100  CD2 PHE    53      71.060  48.410  54.210  1.00  0.00           C  
ATOM    101  CE1 PHE    53      73.210  48.520  55.940  1.00  0.00           C  
ATOM    102  CE2 PHE    53      70.820  48.760  55.550  1.00  0.00           C  
ATOM    103  CZ  PHE    53      71.940  48.930  56.370  1.00  0.00           C  
ATOM    104  H   PHE    53      72.890  49.480  51.510  1.00  0.00           H  
ATOM    105  HA  PHE    53      74.490  47.230  52.120  1.00  0.00           H  
ATOM    106  HB1 PHE    53      72.350  46.240  52.850  1.00  0.00           H  
ATOM    107  HB2 PHE    53      71.470  47.460  51.820  1.00  0.00           H  
ATOM    108  HD1 PHE    53      74.390  47.760  54.310  1.00  0.00           H  
ATOM    109  HD2 PHE    53      70.230  48.340  53.530  1.00  0.00           H  
ATOM    110  HE1 PHE    53      74.080  48.580  56.580  1.00  0.00           H  
ATOM    111  HE2 PHE    53      69.810  48.830  55.910  1.00  0.00           H  
ATOM    112  HZ  PHE    53      71.780  49.210  57.410  1.00  0.00           H  
ATOM    113  N   PHE    54      72.950  46.700  49.410  1.00  0.00           N  
ATOM    114  CA  PHE    54      72.820  45.880  48.220  1.00  0.00           C  
ATOM    115  C   PHE    54      74.130  45.830  47.440  1.00  0.00           C  
ATOM    116  O   PHE    54      74.510  44.750  47.000  1.00  0.00           O  
ATOM    117  CB  PHE    54      71.730  46.370  47.270  1.00  0.00           C  
ATOM    118  CG  PHE    54      71.520  45.460  46.090  1.00  0.00           C  
ATOM    119  CD1 PHE    54      71.520  44.060  46.210  1.00  0.00           C  
ATOM    120  CD2 PHE    54      71.250  46.090  44.880  1.00  0.00           C  
ATOM    121  CE1 PHE    54      71.190  43.350  45.040  1.00  0.00           C  
ATOM    122  CE2 PHE    54      70.950  45.360  43.720  1.00  0.00           C  
ATOM    123  CZ  PHE    54      70.960  43.960  43.800  1.00  0.00           C  
ATOM    124  H   PHE    54      72.360  47.520  49.400  1.00  0.00           H  
ATOM    125  HA  PHE    54      72.540  44.890  48.570  1.00  0.00           H  
ATOM    126  HB1 PHE    54      72.080  47.350  46.930  1.00  0.00           H  
ATOM    127  HB2 PHE    54      70.810  46.490  47.820  1.00  0.00           H  
ATOM    128  HD1 PHE    54      71.800  43.550  47.120  1.00  0.00           H  
ATOM    129  HD2 PHE    54      71.220  47.170  44.730  1.00  0.00           H  
ATOM    130  HE1 PHE    54      71.150  42.290  45.180  1.00  0.00           H  
ATOM    131  HE2 PHE    54      70.820  45.800  42.750  1.00  0.00           H  
ATOM    132  HZ  PHE    54      70.670  43.410  42.920  1.00  0.00           H  
ATOM    133  N   LYS    55      74.790  46.980  47.360  1.00  0.00           N  
ATOM    134  CA  LYS    55      76.130  47.070  46.810  1.00  0.00           C  
ATOM    135  C   LYS    55      77.210  46.300  47.570  1.00  0.00           C  
ATOM    136  O   LYS    55      78.000  45.580  46.950  1.00  0.00           O  
ATOM    137  CB  LYS    55      76.570  48.500  46.550  1.00  0.00           C  
ATOM    138  CG  LYS    55      75.620  49.120  45.540  1.00  0.00           C  
ATOM    139  CD  LYS    55      76.130  50.530  45.270  1.00  0.00           C  
ATOM    140  CE  LYS    55      75.460  51.330  44.160  1.00  0.00           C  
ATOM    141  NZ  LYS    55      75.290  52.720  44.590  1.00  0.00           N1+
ATOM    142  H   LYS    55      74.370  47.860  47.640  1.00  0.00           H  
ATOM    143  HA  LYS    55      76.100  46.550  45.860  1.00  0.00           H  
ATOM    144  HB1 LYS    55      77.560  48.470  46.090  1.00  0.00           H  
ATOM    145  HB2 LYS    55      76.550  49.080  47.490  1.00  0.00           H  
ATOM    146  HG1 LYS    55      74.550  49.070  45.770  1.00  0.00           H  
ATOM    147  HG2 LYS    55      75.730  48.610  44.580  1.00  0.00           H  
ATOM    148  HD1 LYS    55      77.210  50.560  45.220  1.00  0.00           H  
ATOM    149  HD2 LYS    55      75.870  51.070  46.200  1.00  0.00           H  
ATOM    150  HE1 LYS    55      74.460  50.920  44.080  1.00  0.00           H  
ATOM    151  HE2 LYS    55      76.010  51.300  43.220  1.00  0.00           H  
ATOM    152  HZ1 LYS    55      74.930  53.280  43.820  1.00  0.00           H  
ATOM    153  HZ2 LYS    55      74.610  52.740  45.340  1.00  0.00           H  
ATOM    154  HZ3 LYS    55      76.140  53.190  44.870  1.00  0.00           H  
ATOM    155  N   LEU    56      77.180  46.390  48.900  1.00  0.00           N  
ATOM    156  CA  LEU    56      78.210  45.800  49.730  1.00  0.00           C  
ATOM    157  C   LEU    56      78.030  44.300  49.920  1.00  0.00           C  
ATOM    158  O   LEU    56      78.970  43.550  50.200  1.00  0.00           O  
ATOM    159  CB  LEU    56      78.290  46.550  51.070  1.00  0.00           C  
ATOM    160  CG  LEU    56      79.100  47.840  51.080  1.00  0.00           C  
ATOM    161  CD1 LEU    56      78.930  48.660  52.340  1.00  0.00           C  
ATOM    162  CD2 LEU    56      80.580  47.620  50.780  1.00  0.00           C  
ATOM    163  H   LEU    56      76.480  46.990  49.300  1.00  0.00           H  
ATOM    164  HA  LEU    56      79.190  46.000  49.310  1.00  0.00           H  
ATOM    165  HB1 LEU    56      78.790  45.860  51.750  1.00  0.00           H  
ATOM    166  HB2 LEU    56      77.290  46.760  51.420  1.00  0.00           H  
ATOM    167  HG  LEU    56      78.770  48.390  50.190  1.00  0.00           H  
ATOM    168 HD11 LEU    56      79.460  49.610  52.250  1.00  0.00           H  
ATOM    169 HD12 LEU    56      77.900  48.830  52.660  1.00  0.00           H  
ATOM    170 HD13 LEU    56      79.450  48.140  53.150  1.00  0.00           H  
ATOM    171 HD21 LEU    56      81.180  47.420  51.670  1.00  0.00           H  
ATOM    172 HD22 LEU    56      80.920  46.850  50.070  1.00  0.00           H  
ATOM    173 HD23 LEU    56      80.970  48.520  50.310  1.00  0.00           H  
ATOM    174  N   GLN    57      76.880  43.730  49.580  1.00  0.00           N  
ATOM    175  CA  GLN    57      76.520  42.340  49.420  1.00  0.00           C  
ATOM    176  C   GLN    57      77.430  41.720  48.360  1.00  0.00           C  
ATOM    177  O   GLN    57      78.040  40.700  48.640  1.00  0.00           O  
ATOM    178  CB  GLN    57      75.040  42.210  49.050  1.00  0.00           C  
ATOM    179  CG  GLN    57      74.480  40.840  48.690  1.00  0.00           C  
ATOM    180  CD  GLN    57      72.970  40.640  48.570  1.00  0.00           C  
ATOM    181  NE2 GLN    57      72.580  39.580  47.860  1.00  0.00           N  
ATOM    182  OE1 GLN    57      72.160  41.430  49.040  1.00  0.00           O  
ATOM    183  H   GLN    57      76.150  44.440  49.560  1.00  0.00           H  
ATOM    184  HA  GLN    57      76.740  41.910  50.390  1.00  0.00           H  
ATOM    185  HB1 GLN    57      74.740  42.850  48.210  1.00  0.00           H  
ATOM    186  HB2 GLN    57      74.480  42.580  49.920  1.00  0.00           H  
ATOM    187  HG1 GLN    57      74.900  40.180  49.430  1.00  0.00           H  
ATOM    188  HG2 GLN    57      75.030  40.610  47.780  1.00  0.00           H  
ATOM    189 HE21 GLN    57      73.230  38.860  47.570  1.00  0.00           H  
ATOM    190 HE22 GLN    57      71.620  39.300  47.770  1.00  0.00           H  
ATOM    191  N   LYS    58      77.590  42.380  47.210  1.00  0.00           N  
ATOM    192  CA  LYS    58      78.560  41.900  46.240  1.00  0.00           C  
ATOM    193  C   LYS    58      79.990  41.800  46.770  1.00  0.00           C  
ATOM    194  O   LYS    58      80.810  41.090  46.210  1.00  0.00           O  
ATOM    195  CB  LYS    58      78.460  42.700  44.950  1.00  0.00           C  
ATOM    196  CG  LYS    58      77.070  42.950  44.360  1.00  0.00           C  
ATOM    197  CD  LYS    58      76.320  41.620  44.280  1.00  0.00           C  
ATOM    198  CE  LYS    58      75.170  41.790  43.300  1.00  0.00           C  
ATOM    199  NZ  LYS    58      74.190  42.740  43.810  1.00  0.00           N1+
ATOM    200  H   LYS    58      77.210  43.310  47.080  1.00  0.00           H  
ATOM    201  HA  LYS    58      78.390  40.880  45.930  1.00  0.00           H  
ATOM    202  HB1 LYS    58      79.120  42.270  44.200  1.00  0.00           H  
ATOM    203  HB2 LYS    58      78.850  43.700  45.150  1.00  0.00           H  
ATOM    204  HG1 LYS    58      77.100  43.500  43.420  1.00  0.00           H  
ATOM    205  HG2 LYS    58      76.470  43.530  45.050  1.00  0.00           H  
ATOM    206  HD1 LYS    58      76.030  41.340  45.290  1.00  0.00           H  
ATOM    207  HD2 LYS    58      76.930  40.890  43.740  1.00  0.00           H  
ATOM    208  HE1 LYS    58      74.680  40.840  43.090  1.00  0.00           H  
ATOM    209  HE2 LYS    58      75.600  42.210  42.390  1.00  0.00           H  
ATOM    210  HZ1 LYS    58      73.710  43.220  43.060  1.00  0.00           H  
ATOM    211  HZ2 LYS    58      73.580  42.320  44.490  1.00  0.00           H  
ATOM    212  HZ3 LYS    58      74.650  43.550  44.230  1.00  0.00           H  
ATOM    213  N   LYS    59      80.390  42.410  47.890  1.00  0.00           N  
ATOM    214  CA  LYS    59      81.660  42.220  48.560  1.00  0.00           C  
ATOM    215  C   LYS    59      81.600  41.130  49.610  1.00  0.00           C  
ATOM    216  O   LYS    59      82.330  40.150  49.550  1.00  0.00           O  
ATOM    217  CB  LYS    59      82.100  43.610  49.030  1.00  0.00           C  
ATOM    218  CG  LYS    59      83.470  43.470  49.690  1.00  0.00           C  
ATOM    219  CD  LYS    59      83.720  44.760  50.450  1.00  0.00           C  
ATOM    220  CE  LYS    59      85.180  44.700  50.920  1.00  0.00           C  
ATOM    221  NZ  LYS    59      86.060  45.240  49.870  1.00  0.00           N1+
ATOM    222  H   LYS    59      79.690  42.940  48.390  1.00  0.00           H  
ATOM    223  HA  LYS    59      82.420  41.790  47.900  1.00  0.00           H  
ATOM    224  HB1 LYS    59      81.430  44.030  49.770  1.00  0.00           H  
ATOM    225  HB2 LYS    59      82.250  44.270  48.180  1.00  0.00           H  
ATOM    226  HG1 LYS    59      84.290  43.260  48.990  1.00  0.00           H  
ATOM    227  HG2 LYS    59      83.390  42.660  50.410  1.00  0.00           H  
ATOM    228  HD1 LYS    59      83.080  44.800  51.330  1.00  0.00           H  
ATOM    229  HD2 LYS    59      83.490  45.660  49.880  1.00  0.00           H  
ATOM    230  HE1 LYS    59      85.490  43.670  51.100  1.00  0.00           H  
ATOM    231  HE2 LYS    59      85.180  45.280  51.840  1.00  0.00           H  
ATOM    232  HZ1 LYS    59      85.960  44.730  49.000  1.00  0.00           H  
ATOM    233  HZ2 LYS    59      85.830  46.220  49.810  1.00  0.00           H  
ATOM    234  HZ3 LYS    59      87.030  45.310  50.170  1.00  0.00           H  
ATOM    235  N   TYR    60      80.700  41.300  50.580  1.00  0.00           N  
ATOM    236  CA  TYR    60      80.740  40.580  51.840  1.00  0.00           C  
ATOM    237  C   TYR    60      79.910  39.320  51.820  1.00  0.00           C  
ATOM    238  O   TYR    60      79.990  38.530  52.750  1.00  0.00           O  
ATOM    239  CB  TYR    60      80.400  41.490  53.010  1.00  0.00           C  
ATOM    240  CG  TYR    60      81.320  42.640  53.360  1.00  0.00           C  
ATOM    241  CD1 TYR    60      82.680  42.380  53.610  1.00  0.00           C  
ATOM    242  CD2 TYR    60      80.840  43.950  53.340  1.00  0.00           C  
ATOM    243  CE1 TYR    60      83.610  43.400  53.820  1.00  0.00           C  
ATOM    244  CE2 TYR    60      81.740  44.980  53.610  1.00  0.00           C  
ATOM    245  CZ  TYR    60      83.100  44.700  53.870  1.00  0.00           C  
ATOM    246  OH  TYR    60      83.930  45.780  53.970  1.00  0.00           O  
ATOM    247  H   TYR    60      80.060  42.070  50.500  1.00  0.00           H  
ATOM    248  HA  TYR    60      81.770  40.270  52.020  1.00  0.00           H  
ATOM    249  HB1 TYR    60      80.340  40.910  53.940  1.00  0.00           H  
ATOM    250  HB2 TYR    60      79.380  41.860  52.990  1.00  0.00           H  
ATOM    251  HD1 TYR    60      83.010  41.350  53.500  1.00  0.00           H  
ATOM    252  HD2 TYR    60      79.780  44.090  53.220  1.00  0.00           H  
ATOM    253  HE1 TYR    60      84.670  43.200  53.980  1.00  0.00           H  
ATOM    254  HE2 TYR    60      81.420  46.020  53.580  1.00  0.00           H  
ATOM    255  HH  TYR    60      83.420  46.590  53.970  1.00  0.00           H  
ATOM    256  N   GLY    61      79.030  39.190  50.830  1.00  0.00           N  
ATOM    257  CA  GLY    61      78.140  38.070  50.590  1.00  0.00           C  
ATOM    258  C   GLY    61      76.660  38.330  50.830  1.00  0.00           C  
ATOM    259  O   GLY    61      76.310  39.370  51.410  1.00  0.00           O  
ATOM    260  H   GLY    61      79.060  39.860  50.060  1.00  0.00           H  
ATOM    261  HA1 GLY    61      78.450  37.200  51.180  1.00  0.00           H  
ATOM    262  HA2 GLY    61      78.170  37.810  49.530  1.00  0.00           H  
ATOM    263  N   PRO    62      75.870  37.260  50.810  1.00  0.00           N  
ATOM    264  CA  PRO    62      74.420  37.380  50.920  1.00  0.00           C  
ATOM    265  C   PRO    62      73.920  37.820  52.280  1.00  0.00           C  
ATOM    266  O   PRO    62      73.050  38.680  52.360  1.00  0.00           O  
ATOM    267  CB  PRO    62      73.920  36.020  50.450  1.00  0.00           C  
ATOM    268  CG  PRO    62      75.060  35.020  50.630  1.00  0.00           C  
ATOM    269  CD  PRO    62      76.250  35.930  50.390  1.00  0.00           C  
ATOM    270  HA  PRO    62      74.150  38.100  50.140  1.00  0.00           H  
ATOM    271  HB1 PRO    62      73.090  35.750  51.100  1.00  0.00           H  
ATOM    272  HB2 PRO    62      73.670  36.080  49.390  1.00  0.00           H  
ATOM    273  HG1 PRO    62      75.010  34.560  51.610  1.00  0.00           H  
ATOM    274  HG2 PRO    62      75.040  34.290  49.820  1.00  0.00           H  
ATOM    275  HD1 PRO    62      77.130  35.490  50.860  1.00  0.00           H  
ATOM    276  HD2 PRO    62      76.400  35.930  49.310  1.00  0.00           H  
ATOM    277  N   ILE    63      74.550  37.300  53.350  1.00  0.00           N  
ATOM    278  CA  ILE    63      74.330  37.790  54.690  1.00  0.00           C  
ATOM    279  C   ILE    63      75.620  38.330  55.300  1.00  0.00           C  
ATOM    280  O   ILE    63      76.690  37.800  55.000  1.00  0.00           O  
ATOM    281  CB  ILE    63      73.670  36.730  55.580  1.00  0.00           C  
ATOM    282  CG1 ILE    63      74.620  35.630  56.050  1.00  0.00           C  
ATOM    283  CG2 ILE    63      72.480  36.130  54.860  1.00  0.00           C  
ATOM    284  CD  ILE    63      73.980  34.560  56.930  1.00  0.00           C  
ATOM    285  H   ILE    63      75.260  36.590  53.260  1.00  0.00           H  
ATOM    286  HA  ILE    63      73.690  38.680  54.650  1.00  0.00           H  
ATOM    287  HB  ILE    63      73.390  37.180  56.520  1.00  0.00           H  
ATOM    288 HG11 ILE    63      75.340  36.030  56.770  1.00  0.00           H  
ATOM    289 HG12 ILE    63      75.110  35.150  55.210  1.00  0.00           H  
ATOM    290 HG21 ILE    63      72.790  35.330  54.190  1.00  0.00           H  
ATOM    291 HG22 ILE    63      71.740  35.780  55.570  1.00  0.00           H  
ATOM    292 HG23 ILE    63      71.900  36.840  54.270  1.00  0.00           H  
ATOM    293  HD1 ILE    63      73.160  34.110  56.360  1.00  0.00           H  
ATOM    294  HD2 ILE    63      74.690  33.840  57.340  1.00  0.00           H  
ATOM    295  HD3 ILE    63      73.480  35.010  57.780  1.00  0.00           H  
ATOM    296  N   TYR    64      75.540  39.390  56.100  1.00  0.00           N  
ATOM    297  CA  TYR    64      76.600  39.940  56.930  1.00  0.00           C  
ATOM    298  C   TYR    64      76.120  40.800  58.090  1.00  0.00           C  
ATOM    299  O   TYR    64      74.980  41.260  58.180  1.00  0.00           O  
ATOM    300  CB  TYR    64      77.580  40.750  56.090  1.00  0.00           C  
ATOM    301  CG  TYR    64      77.060  41.950  55.340  1.00  0.00           C  
ATOM    302  CD1 TYR    64      76.860  43.190  55.940  1.00  0.00           C  
ATOM    303  CD2 TYR    64      76.540  41.760  54.050  1.00  0.00           C  
ATOM    304  CE1 TYR    64      76.280  44.270  55.280  1.00  0.00           C  
ATOM    305  CE2 TYR    64      75.940  42.820  53.340  1.00  0.00           C  
ATOM    306  CZ  TYR    64      75.820  44.080  53.950  1.00  0.00           C  
ATOM    307  OH  TYR    64      75.180  45.080  53.280  1.00  0.00           O  
ATOM    308  H   TYR    64      74.660  39.820  56.310  1.00  0.00           H  
ATOM    309  HA  TYR    64      77.210  39.190  57.440  1.00  0.00           H  
ATOM    310  HB1 TYR    64      78.050  40.100  55.360  1.00  0.00           H  
ATOM    311  HB2 TYR    64      78.380  41.110  56.750  1.00  0.00           H  
ATOM    312  HD1 TYR    64      77.380  43.320  56.890  1.00  0.00           H  
ATOM    313  HD2 TYR    64      76.620  40.800  53.570  1.00  0.00           H  
ATOM    314  HE1 TYR    64      76.190  45.200  55.810  1.00  0.00           H  
ATOM    315  HE2 TYR    64      75.470  42.560  52.400  1.00  0.00           H  
ATOM    316  HH  TYR    64      74.930  44.780  52.400  1.00  0.00           H  
ATOM    317  N   SER    65      76.980  41.030  59.080  1.00  0.00           N  
ATOM    318  CA  SER    65      76.570  41.540  60.380  1.00  0.00           C  
ATOM    319  C   SER    65      77.380  42.760  60.740  1.00  0.00           C  
ATOM    320  O   SER    65      78.520  42.890  60.270  1.00  0.00           O  
ATOM    321  CB  SER    65      76.820  40.470  61.440  1.00  0.00           C  
ATOM    322  OG  SER    65      76.130  40.830  62.620  1.00  0.00           O  
ATOM    323  H   SER    65      77.780  40.410  59.150  1.00  0.00           H  
ATOM    324  HA  SER    65      75.530  41.880  60.390  1.00  0.00           H  
ATOM    325  HB1 SER    65      77.880  40.570  61.680  1.00  0.00           H  
ATOM    326  HB2 SER    65      76.530  39.470  61.140  1.00  0.00           H  
ATOM    327  HG  SER    65      76.580  40.470  63.390  1.00  0.00           H  
ATOM    328  N   VAL    66      76.830  43.650  61.570  1.00  0.00           N  
ATOM    329  CA  VAL    66      77.520  44.860  62.010  1.00  0.00           C  
ATOM    330  C   VAL    66      77.270  45.290  63.450  1.00  0.00           C  
ATOM    331  O   VAL    66      76.220  44.880  63.930  1.00  0.00           O  
ATOM    332  CB  VAL    66      77.310  46.040  61.060  1.00  0.00           C  
ATOM    333  CG1 VAL    66      78.270  46.130  59.890  1.00  0.00           C  
ATOM    334  CG2 VAL    66      75.840  46.170  60.660  1.00  0.00           C  
ATOM    335  H   VAL    66      75.900  43.510  61.910  1.00  0.00           H  
ATOM    336  HA  VAL    66      78.570  44.600  61.950  1.00  0.00           H  
ATOM    337  HB  VAL    66      77.470  46.970  61.600  1.00  0.00           H  
ATOM    338 HG11 VAL    66      79.290  45.930  60.250  1.00  0.00           H  
ATOM    339 HG12 VAL    66      77.960  45.470  59.080  1.00  0.00           H  
ATOM    340 HG13 VAL    66      78.300  47.170  59.580  1.00  0.00           H  
ATOM    341 HG21 VAL    66      75.250  46.020  61.570  1.00  0.00           H  
ATOM    342 HG22 VAL    66      75.750  47.160  60.200  1.00  0.00           H  
ATOM    343 HG23 VAL    66      75.460  45.430  59.970  1.00  0.00           H  
ATOM    344  N   ARG    67      78.160  46.090  64.040  1.00  0.00           N  
ATOM    345  CA  ARG    67      78.110  46.500  65.420  1.00  0.00           C  
ATOM    346  C   ARG    67      78.630  47.910  65.660  1.00  0.00           C  
ATOM    347  O   ARG    67      79.810  48.230  65.480  1.00  0.00           O  
ATOM    348  CB  ARG    67      78.890  45.490  66.280  1.00  0.00           C  
ATOM    349  CG  ARG    67      78.370  44.060  66.290  1.00  0.00           C  
ATOM    350  CD  ARG    67      79.070  43.120  67.270  1.00  0.00           C  
ATOM    351  NE  ARG    67      78.220  41.960  67.540  1.00  0.00           N  
ATOM    352  CZ  ARG    67      78.520  40.650  67.600  1.00  0.00           C  
ATOM    353  NH1 ARG    67      79.790  40.230  67.680  1.00  0.00           N1+
ATOM    354  NH2 ARG    67      77.600  39.690  67.590  1.00  0.00           N  
ATOM    355  H   ARG    67      79.030  46.340  63.590  1.00  0.00           H  
ATOM    356  HA  ARG    67      77.070  46.510  65.720  1.00  0.00           H  
ATOM    357  HB1 ARG    67      78.970  45.950  67.260  1.00  0.00           H  
ATOM    358  HB2 ARG    67      79.790  45.480  65.670  1.00  0.00           H  
ATOM    359  HG1 ARG    67      78.400  43.610  65.290  1.00  0.00           H  
ATOM    360  HG2 ARG    67      77.340  44.230  66.610  1.00  0.00           H  
ATOM    361  HD1 ARG    67      79.230  43.620  68.230  1.00  0.00           H  
ATOM    362  HD2 ARG    67      80.020  42.840  66.830  1.00  0.00           H  
ATOM    363  HE  ARG    67      77.260  42.190  67.770  1.00  0.00           H  
ATOM    364 HH11 ARG    67      80.530  40.910  67.700  1.00  0.00           H  
ATOM    365 HH12 ARG    67      79.950  39.250  67.480  1.00  0.00           H  
ATOM    366 HH21 ARG    67      76.620  39.930  67.530  1.00  0.00           H  
ATOM    367 HH22 ARG    67      77.860  38.720  67.720  1.00  0.00           H  
ATOM    368  N   MET    68      77.680  48.820  65.900  1.00  0.00           N  
ATOM    369  CA  MET    68      77.920  50.220  66.190  1.00  0.00           C  
ATOM    370  C   MET    68      77.330  50.530  67.570  1.00  0.00           C  
ATOM    371  O   MET    68      76.120  50.490  67.720  1.00  0.00           O  
ATOM    372  CB  MET    68      77.360  51.200  65.160  1.00  0.00           C  
ATOM    373  CG  MET    68      78.090  50.960  63.850  1.00  0.00           C  
ATOM    374  SD  MET    68      77.520  49.760  62.610  1.00  0.00           S  
ATOM    375  CE  MET    68      78.580  50.270  61.240  1.00  0.00           C  
ATOM    376  H   MET    68      76.800  48.410  66.160  1.00  0.00           H  
ATOM    377  HA  MET    68      78.980  50.480  66.200  1.00  0.00           H  
ATOM    378  HB1 MET    68      77.600  52.220  65.470  1.00  0.00           H  
ATOM    379  HB2 MET    68      76.290  51.160  64.940  1.00  0.00           H  
ATOM    380  HG1 MET    68      79.140  50.830  64.110  1.00  0.00           H  
ATOM    381  HG2 MET    68      78.060  51.870  63.260  1.00  0.00           H  
ATOM    382  HE1 MET    68      78.320  49.500  60.510  1.00  0.00           H  
ATOM    383  HE2 MET    68      78.360  51.260  60.860  1.00  0.00           H  
ATOM    384  HE3 MET    68      79.630  50.200  61.500  1.00  0.00           H  
ATOM    385  N   GLY    69      78.100  50.670  68.640  1.00  0.00           N  
ATOM    386  CA  GLY    69      77.590  50.390  69.960  1.00  0.00           C  
ATOM    387  C   GLY    69      77.500  48.900  70.280  1.00  0.00           C  
ATOM    388  O   GLY    69      78.180  48.120  69.630  1.00  0.00           O  
ATOM    389  H   GLY    69      79.110  50.770  68.580  1.00  0.00           H  
ATOM    390  HA1 GLY    69      76.660  50.940  70.130  1.00  0.00           H  
ATOM    391  HA2 GLY    69      78.220  50.810  70.750  1.00  0.00           H  
ATOM    392  N   THR    70      76.780  48.580  71.370  1.00  0.00           N  
ATOM    393  CA  THR    70      76.410  47.200  71.640  1.00  0.00           C  
ATOM    394  C   THR    70      75.290  46.650  70.780  1.00  0.00           C  
ATOM    395  O   THR    70      75.230  45.430  70.580  1.00  0.00           O  
ATOM    396  CB  THR    70      76.170  46.860  73.110  1.00  0.00           C  
ATOM    397  CG2 THR    70      77.480  47.110  73.860  1.00  0.00           C  
ATOM    398  OG1 THR    70      75.270  47.770  73.700  1.00  0.00           O  
ATOM    399  H   THR    70      76.420  49.290  71.980  1.00  0.00           H  
ATOM    400  HA  THR    70      77.250  46.580  71.320  1.00  0.00           H  
ATOM    401  HB  THR    70      75.760  45.870  73.330  1.00  0.00           H  
ATOM    402  HG1 THR    70      74.370  47.450  73.730  1.00  0.00           H  
ATOM    403 HG21 THR    70      77.720  48.170  73.750  1.00  0.00           H  
ATOM    404 HG22 THR    70      77.400  46.820  74.910  1.00  0.00           H  
ATOM    405 HG23 THR    70      78.270  46.540  73.410  1.00  0.00           H  
ATOM    406  N   LYS    71      74.470  47.440  70.070  1.00  0.00           N  
ATOM    407  CA  LYS    71      73.510  46.880  69.150  1.00  0.00           C  
ATOM    408  C   LYS    71      74.110  46.120  67.970  1.00  0.00           C  
ATOM    409  O   LYS    71      75.170  46.490  67.470  1.00  0.00           O  
ATOM    410  CB  LYS    71      72.500  47.930  68.680  1.00  0.00           C  
ATOM    411  CG  LYS    71      73.060  49.100  67.880  1.00  0.00           C  
ATOM    412  CD  LYS    71      72.980  49.090  66.360  1.00  0.00           C  
ATOM    413  CE  LYS    71      71.640  48.650  65.740  1.00  0.00           C  
ATOM    414  NZ  LYS    71      70.620  49.580  66.250  1.00  0.00           N1+
ATOM    415  H   LYS    71      74.580  48.440  70.060  1.00  0.00           H  
ATOM    416  HA  LYS    71      72.950  46.130  69.710  1.00  0.00           H  
ATOM    417  HB1 LYS    71      72.040  48.320  69.590  1.00  0.00           H  
ATOM    418  HB2 LYS    71      71.840  47.390  68.010  1.00  0.00           H  
ATOM    419  HG1 LYS    71      74.050  49.280  68.300  1.00  0.00           H  
ATOM    420  HG2 LYS    71      72.560  50.030  68.160  1.00  0.00           H  
ATOM    421  HD1 LYS    71      73.690  48.360  65.980  1.00  0.00           H  
ATOM    422  HD2 LYS    71      73.280  50.070  66.000  1.00  0.00           H  
ATOM    423  HE1 LYS    71      71.420  47.650  66.100  1.00  0.00           H  
ATOM    424  HE2 LYS    71      71.640  48.600  64.660  1.00  0.00           H  
ATOM    425  HZ1 LYS    71      69.700  49.390  65.870  1.00  0.00           H  
ATOM    426  HZ2 LYS    71      70.470  49.400  67.230  1.00  0.00           H  
ATOM    427  HZ3 LYS    71      70.830  50.550  66.100  1.00  0.00           H  
ATOM    428  N   THR    72      73.460  45.040  67.530  1.00  0.00           N  
ATOM    429  CA  THR    72      73.870  44.260  66.380  1.00  0.00           C  
ATOM    430  C   THR    72      72.780  44.290  65.320  1.00  0.00           C  
ATOM    431  O   THR    72      71.600  44.090  65.580  1.00  0.00           O  
ATOM    432  CB  THR    72      74.080  42.790  66.740  1.00  0.00           C  
ATOM    433  CG2 THR    72      74.750  42.060  65.580  1.00  0.00           C  
ATOM    434  OG1 THR    72      75.030  42.990  67.760  1.00  0.00           O  
ATOM    435  H   THR    72      72.560  44.840  67.940  1.00  0.00           H  
ATOM    436  HA  THR    72      74.810  44.630  65.970  1.00  0.00           H  
ATOM    437  HB  THR    72      73.150  42.330  67.090  1.00  0.00           H  
ATOM    438  HG1 THR    72      74.480  43.000  68.560  1.00  0.00           H  
ATOM    439 HG21 THR    72      75.320  41.180  65.890  1.00  0.00           H  
ATOM    440 HG22 THR    72      73.980  41.770  64.870  1.00  0.00           H  
ATOM    441 HG23 THR    72      75.420  42.680  64.990  1.00  0.00           H  
ATOM    442  N   THR    73      73.210  44.550  64.080  1.00  0.00           N  
ATOM    443  CA  THR    73      72.290  44.600  62.950  1.00  0.00           C  
ATOM    444  C   THR    73      72.800  43.700  61.850  1.00  0.00           C  
ATOM    445  O   THR    73      73.970  43.790  61.490  1.00  0.00           O  
ATOM    446  CB  THR    73      72.210  46.020  62.400  1.00  0.00           C  
ATOM    447  CG2 THR    73      71.160  46.100  61.290  1.00  0.00           C  
ATOM    448  OG1 THR    73      71.850  46.790  63.530  1.00  0.00           O  
ATOM    449  H   THR    73      74.160  44.860  63.940  1.00  0.00           H  
ATOM    450  HA  THR    73      71.270  44.420  63.250  1.00  0.00           H  
ATOM    451  HB  THR    73      73.200  46.230  61.990  1.00  0.00           H  
ATOM    452  HG1 THR    73      71.150  47.380  63.220  1.00  0.00           H  
ATOM    453 HG21 THR    73      70.180  45.750  61.610  1.00  0.00           H  
ATOM    454 HG22 THR    73      71.120  47.110  60.900  1.00  0.00           H  
ATOM    455 HG23 THR    73      71.520  45.470  60.470  1.00  0.00           H  
ATOM    456  N   VAL    74      71.960  42.740  61.440  1.00  0.00           N  
ATOM    457  CA  VAL    74      72.300  41.700  60.490  1.00  0.00           C  
ATOM    458  C   VAL    74      71.430  41.950  59.280  1.00  0.00           C  
ATOM    459  O   VAL    74      70.200  42.000  59.330  1.00  0.00           O  
ATOM    460  CB  VAL    74      72.130  40.290  61.060  1.00  0.00           C  
ATOM    461  CG1 VAL    74      71.800  39.310  59.940  1.00  0.00           C  
ATOM    462  CG2 VAL    74      73.460  39.860  61.680  1.00  0.00           C  
ATOM    463  H   VAL    74      71.000  42.760  61.780  1.00  0.00           H  
ATOM    464  HA  VAL    74      73.350  41.860  60.230  1.00  0.00           H  
ATOM    465  HB  VAL    74      71.290  40.260  61.740  1.00  0.00           H  
ATOM    466 HG11 VAL    74      70.800  39.570  59.590  1.00  0.00           H  
ATOM    467 HG12 VAL    74      72.520  39.450  59.130  1.00  0.00           H  
ATOM    468 HG13 VAL    74      71.770  38.310  60.370  1.00  0.00           H  
ATOM    469 HG21 VAL    74      73.740  40.630  62.380  1.00  0.00           H  
ATOM    470 HG22 VAL    74      73.420  38.850  62.080  1.00  0.00           H  
ATOM    471 HG23 VAL    74      74.160  39.920  60.860  1.00  0.00           H  
ATOM    472  N   ILE    75      72.090  42.180  58.140  1.00  0.00           N  
ATOM    473  CA  ILE    75      71.430  42.510  56.890  1.00  0.00           C  
ATOM    474  C   ILE    75      71.330  41.280  56.010  1.00  0.00           C  
ATOM    475  O   ILE    75      72.310  40.610  55.700  1.00  0.00           O  
ATOM    476  CB  ILE    75      72.170  43.670  56.220  1.00  0.00           C  
ATOM    477  CG1 ILE    75      72.290  44.900  57.110  1.00  0.00           C  
ATOM    478  CG2 ILE    75      71.500  44.090  54.920  1.00  0.00           C  
ATOM    479  CD  ILE    75      73.700  45.090  57.660  1.00  0.00           C  
ATOM    480  H   ILE    75      73.090  42.070  58.110  1.00  0.00           H  
ATOM    481  HA  ILE    75      70.420  42.890  57.070  1.00  0.00           H  
ATOM    482  HB  ILE    75      73.170  43.280  56.000  1.00  0.00           H  
ATOM    483 HG11 ILE    75      71.620  44.940  57.970  1.00  0.00           H  
ATOM    484 HG12 ILE    75      72.170  45.810  56.520  1.00  0.00           H  
ATOM    485 HG21 ILE    75      71.030  43.320  54.300  1.00  0.00           H  
ATOM    486 HG22 ILE    75      70.710  44.820  55.080  1.00  0.00           H  
ATOM    487 HG23 ILE    75      72.320  44.560  54.370  1.00  0.00           H  
ATOM    488  HD1 ILE    75      73.900  46.010  58.220  1.00  0.00           H  
ATOM    489  HD2 ILE    75      73.870  44.190  58.250  1.00  0.00           H  
ATOM    490  HD3 ILE    75      74.450  45.060  56.870  1.00  0.00           H  
ATOM    491  N   VAL    76      70.150  40.920  55.530  1.00  0.00           N  
ATOM    492  CA  VAL    76      69.780  39.740  54.780  1.00  0.00           C  
ATOM    493  C   VAL    76      69.420  40.290  53.410  1.00  0.00           C  
ATOM    494  O   VAL    76      68.610  41.210  53.360  1.00  0.00           O  
ATOM    495  CB  VAL    76      68.600  39.000  55.410  1.00  0.00           C  
ATOM    496  CG1 VAL    76      67.670  38.120  54.580  1.00  0.00           C  
ATOM    497  CG2 VAL    76      69.150  38.050  56.470  1.00  0.00           C  
ATOM    498  H   VAL    76      69.410  41.600  55.660  1.00  0.00           H  
ATOM    499  HA  VAL    76      70.580  39.000  54.720  1.00  0.00           H  
ATOM    500  HB  VAL    76      68.060  39.740  55.990  1.00  0.00           H  
ATOM    501 HG11 VAL    76      67.130  38.700  53.820  1.00  0.00           H  
ATOM    502 HG12 VAL    76      68.300  37.440  54.010  1.00  0.00           H  
ATOM    503 HG13 VAL    76      66.970  37.630  55.240  1.00  0.00           H  
ATOM    504 HG21 VAL    76      68.310  37.480  56.860  1.00  0.00           H  
ATOM    505 HG22 VAL    76      69.890  37.320  56.120  1.00  0.00           H  
ATOM    506 HG23 VAL    76      69.550  38.650  57.290  1.00  0.00           H  
ATOM    507  N   GLY    77      69.880  39.740  52.280  1.00  0.00           N  
ATOM    508  CA  GLY    77      69.420  40.140  50.970  1.00  0.00           C  
ATOM    509  C   GLY    77      68.990  38.940  50.130  1.00  0.00           C  
ATOM    510  O   GLY    77      68.900  39.020  48.910  1.00  0.00           O  
ATOM    511  H   GLY    77      70.580  39.010  52.340  1.00  0.00           H  
ATOM    512  HA1 GLY    77      70.260  40.510  50.380  1.00  0.00           H  
ATOM    513  HA2 GLY    77      68.620  40.880  51.050  1.00  0.00           H  
ATOM    514  N   HISE   78      68.790  37.760  50.710  1.00  0.00           N  
ATOM    515  CA  HISE   78      68.670  36.550  49.920  1.00  0.00           C  
ATOM    516  C   HISE   78      67.300  35.890  49.980  1.00  0.00           C  
ATOM    517  O   HISE   78      66.750  35.850  51.080  1.00  0.00           O  
ATOM    518  CB  HISE   78      69.690  35.470  50.250  1.00  0.00           C  
ATOM    519  CG  HISE   78      69.670  34.200  49.460  1.00  0.00           C  
ATOM    520  CD2 HISE   78      70.750  33.860  48.680  1.00  0.00           C  
ATOM    521  ND1 HISE   78      68.720  33.190  49.340  1.00  0.00           N  
ATOM    522  CE1 HISE   78      69.160  32.390  48.370  1.00  0.00           C  
ATOM    523  NE2 HISE   78      70.380  32.750  47.930  1.00  0.00           N  
ATOM    524  H   HISE   78      68.760  37.760  51.720  1.00  0.00           H  
ATOM    525  HA  HISE   78      68.850  36.860  48.900  1.00  0.00           H  
ATOM    526  HB1 HISE   78      69.530  35.280  51.320  1.00  0.00           H  
ATOM    527  HB2 HISE   78      70.670  35.920  50.220  1.00  0.00           H  
ATOM    528  HD2 HISE   78      71.650  34.440  48.550  1.00  0.00           H  
ATOM    529  HE1 HISE   78      68.580  31.570  47.970  1.00  0.00           H  
ATOM    530  HE2 HISE   78      70.890  32.340  47.170  1.00  0.00           H  
ATOM    531  N   HISE   79      66.670  35.530  48.860  1.00  0.00           N  
ATOM    532  CA  HISE   79      65.280  35.130  48.800  1.00  0.00           C  
ATOM    533  C   HISE   79      64.750  34.090  49.790  1.00  0.00           C  
ATOM    534  O   HISE   79      63.760  34.310  50.480  1.00  0.00           O  
ATOM    535  CB  HISE   79      64.870  34.820  47.370  1.00  0.00           C  
ATOM    536  CG  HISE   79      65.300  33.540  46.720  1.00  0.00           C  
ATOM    537  CD2 HISE   79      66.520  33.130  46.230  1.00  0.00           C  
ATOM    538  ND1 HISE   79      64.380  32.490  46.670  1.00  0.00           N  
ATOM    539  CE1 HISE   79      65.130  31.500  46.170  1.00  0.00           C  
ATOM    540  NE2 HISE   79      66.410  31.800  45.910  1.00  0.00           N  
ATOM    541  H   HISE   79      67.090  35.710  47.970  1.00  0.00           H  
ATOM    542  HA  HISE   79      64.790  36.060  49.110  1.00  0.00           H  
ATOM    543  HB1 HISE   79      65.060  35.600  46.630  1.00  0.00           H  
ATOM    544  HB2 HISE   79      63.800  34.840  47.550  1.00  0.00           H  
ATOM    545  HD2 HISE   79      67.410  33.720  46.070  1.00  0.00           H  
ATOM    546  HE1 HISE   79      64.760  30.550  45.810  1.00  0.00           H  
ATOM    547  HE2 HISE   79      67.130  31.230  45.500  1.00  0.00           H  
ATOM    548  N   GLN    80      65.480  32.980  49.900  1.00  0.00           N  
ATOM    549  CA  GLN    80      65.190  31.980  50.910  1.00  0.00           C  
ATOM    550  C   GLN    80      65.280  32.490  52.340  1.00  0.00           C  
ATOM    551  O   GLN    80      64.420  32.200  53.150  1.00  0.00           O  
ATOM    552  CB  GLN    80      66.080  30.760  50.640  1.00  0.00           C  
ATOM    553  CG  GLN    80      65.930  29.930  49.370  1.00  0.00           C  
ATOM    554  CD  GLN    80      64.540  29.320  49.300  1.00  0.00           C  
ATOM    555  NE2 GLN    80      64.190  28.370  50.180  1.00  0.00           N  
ATOM    556  OE1 GLN    80      63.710  29.670  48.470  1.00  0.00           O  
ATOM    557  H   GLN    80      66.310  32.870  49.340  1.00  0.00           H  
ATOM    558  HA  GLN    80      64.170  31.650  50.790  1.00  0.00           H  
ATOM    559  HB1 GLN    80      65.930  30.100  51.500  1.00  0.00           H  
ATOM    560  HB2 GLN    80      67.140  30.990  50.620  1.00  0.00           H  
ATOM    561  HG1 GLN    80      66.700  29.160  49.260  1.00  0.00           H  
ATOM    562  HG2 GLN    80      66.040  30.550  48.470  1.00  0.00           H  
ATOM    563 HE21 GLN    80      64.890  28.040  50.830  1.00  0.00           H  
ATOM    564 HE22 GLN    80      63.310  27.920  50.010  1.00  0.00           H  
ATOM    565  N   LEU    81      66.340  33.260  52.620  1.00  0.00           N  
ATOM    566  CA  LEU    81      66.660  33.720  53.960  1.00  0.00           C  
ATOM    567  C   LEU    81      65.730  34.800  54.470  1.00  0.00           C  
ATOM    568  O   LEU    81      65.460  34.780  55.670  1.00  0.00           O  
ATOM    569  CB  LEU    81      68.140  34.090  53.980  1.00  0.00           C  
ATOM    570  CG  LEU    81      69.180  33.010  53.720  1.00  0.00           C  
ATOM    571  CD1 LEU    81      70.510  33.710  53.960  1.00  0.00           C  
ATOM    572  CD2 LEU    81      69.000  31.800  54.640  1.00  0.00           C  
ATOM    573  H   LEU    81      67.010  33.390  51.880  1.00  0.00           H  
ATOM    574  HA  LEU    81      66.510  32.920  54.690  1.00  0.00           H  
ATOM    575  HB1 LEU    81      68.450  34.560  54.920  1.00  0.00           H  
ATOM    576  HB2 LEU    81      68.170  34.840  53.180  1.00  0.00           H  
ATOM    577  HG  LEU    81      69.200  32.710  52.680  1.00  0.00           H  
ATOM    578 HD11 LEU    81      70.630  34.580  53.320  1.00  0.00           H  
ATOM    579 HD12 LEU    81      70.670  34.070  54.980  1.00  0.00           H  
ATOM    580 HD13 LEU    81      71.400  33.090  53.810  1.00  0.00           H  
ATOM    581 HD21 LEU    81      68.740  32.100  55.650  1.00  0.00           H  
ATOM    582 HD22 LEU    81      68.230  31.140  54.260  1.00  0.00           H  
ATOM    583 HD23 LEU    81      69.880  31.170  54.570  1.00  0.00           H  
ATOM    584  N   ALA    82      65.090  35.560  53.580  1.00  0.00           N  
ATOM    585  CA  ALA    82      63.950  36.390  53.940  1.00  0.00           C  
ATOM    586  C   ALA    82      62.760  35.500  54.250  1.00  0.00           C  
ATOM    587  O   ALA    82      62.180  35.630  55.330  1.00  0.00           O  
ATOM    588  CB  ALA    82      63.670  37.320  52.760  1.00  0.00           C  
ATOM    589  H   ALA    82      65.430  35.440  52.630  1.00  0.00           H  
ATOM    590  HA  ALA    82      64.200  36.970  54.820  1.00  0.00           H  
ATOM    591  HB1 ALA    82      62.720  37.840  52.910  1.00  0.00           H  
ATOM    592  HB2 ALA    82      64.450  38.060  52.550  1.00  0.00           H  
ATOM    593  HB3 ALA    82      63.460  36.810  51.820  1.00  0.00           H  
ATOM    594  N   LYS    83      62.460  34.460  53.460  1.00  0.00           N  
ATOM    595  CA  LYS    83      61.410  33.530  53.800  1.00  0.00           C  
ATOM    596  C   LYS    83      61.710  32.730  55.060  1.00  0.00           C  
ATOM    597  O   LYS    83      60.800  32.310  55.770  1.00  0.00           O  
ATOM    598  CB  LYS    83      61.160  32.670  52.570  1.00  0.00           C  
ATOM    599  CG  LYS    83      60.280  33.310  51.500  1.00  0.00           C  
ATOM    600  CD  LYS    83      60.230  32.630  50.130  1.00  0.00           C  
ATOM    601  CE  LYS    83      59.440  33.550  49.220  1.00  0.00           C  
ATOM    602  NZ  LYS    83      59.310  32.950  47.880  1.00  0.00           N1+
ATOM    603  H   LYS    83      62.910  34.310  52.570  1.00  0.00           H  
ATOM    604  HA  LYS    83      60.540  34.160  54.030  1.00  0.00           H  
ATOM    605  HB1 LYS    83      60.650  31.720  52.730  1.00  0.00           H  
ATOM    606  HB2 LYS    83      62.140  32.450  52.140  1.00  0.00           H  
ATOM    607  HG1 LYS    83      60.670  34.330  51.420  1.00  0.00           H  
ATOM    608  HG2 LYS    83      59.250  33.350  51.830  1.00  0.00           H  
ATOM    609  HD1 LYS    83      59.700  31.700  50.260  1.00  0.00           H  
ATOM    610  HD2 LYS    83      61.240  32.420  49.760  1.00  0.00           H  
ATOM    611  HE1 LYS    83      60.060  34.450  49.140  1.00  0.00           H  
ATOM    612  HE2 LYS    83      58.440  33.890  49.470  1.00  0.00           H  
ATOM    613  HZ1 LYS    83      58.750  33.490  47.240  1.00  0.00           H  
ATOM    614  HZ2 LYS    83      60.190  32.620  47.490  1.00  0.00           H  
ATOM    615  HZ3 LYS    83      58.740  32.110  47.860  1.00  0.00           H  
ATOM    616  N   GLU    84      62.970  32.500  55.440  1.00  0.00           N  
ATOM    617  CA  GLU    84      63.380  32.000  56.730  1.00  0.00           C  
ATOM    618  C   GLU    84      63.030  33.050  57.780  1.00  0.00           C  
ATOM    619  O   GLU    84      62.270  32.710  58.670  1.00  0.00           O  
ATOM    620  CB  GLU    84      64.850  31.600  56.750  1.00  0.00           C  
ATOM    621  CG  GLU    84      65.020  30.680  57.960  1.00  0.00           C  
ATOM    622  CD  GLU    84      66.200  29.740  58.110  1.00  0.00           C  
ATOM    623  OE1 GLU    84      67.100  30.030  58.930  1.00  0.00           O  
ATOM    624  OE2 GLU    84      66.160  28.660  57.480  1.00  0.00           O1-
ATOM    625  H   GLU    84      63.620  32.700  54.690  1.00  0.00           H  
ATOM    626  HA  GLU    84      62.810  31.080  56.930  1.00  0.00           H  
ATOM    627  HB1 GLU    84      65.470  32.500  56.830  1.00  0.00           H  
ATOM    628  HB2 GLU    84      65.020  30.960  55.890  1.00  0.00           H  
ATOM    629  HG1 GLU    84      64.150  30.030  58.020  1.00  0.00           H  
ATOM    630  HG2 GLU    84      64.950  31.350  58.810  1.00  0.00           H  
ATOM    631  N   VAL    85      63.620  34.240  57.780  1.00  0.00           N  
ATOM    632  CA  VAL    85      63.390  35.170  58.860  1.00  0.00           C  
ATOM    633  C   VAL    85      61.900  35.490  59.020  1.00  0.00           C  
ATOM    634  O   VAL    85      61.350  35.500  60.120  1.00  0.00           O  
ATOM    635  CB  VAL    85      64.080  36.500  58.560  1.00  0.00           C  
ATOM    636  CG1 VAL    85      63.720  37.580  59.580  1.00  0.00           C  
ATOM    637  CG2 VAL    85      65.600  36.430  58.700  1.00  0.00           C  
ATOM    638  H   VAL    85      64.260  34.580  57.060  1.00  0.00           H  
ATOM    639  HA  VAL    85      63.710  34.700  59.790  1.00  0.00           H  
ATOM    640  HB  VAL    85      63.950  36.750  57.510  1.00  0.00           H  
ATOM    641 HG11 VAL    85      63.930  37.180  60.570  1.00  0.00           H  
ATOM    642 HG12 VAL    85      64.410  38.400  59.430  1.00  0.00           H  
ATOM    643 HG13 VAL    85      62.660  37.810  59.470  1.00  0.00           H  
ATOM    644 HG21 VAL    85      65.960  36.330  59.720  1.00  0.00           H  
ATOM    645 HG22 VAL    85      65.910  35.520  58.190  1.00  0.00           H  
ATOM    646 HG23 VAL    85      65.970  37.230  58.050  1.00  0.00           H  
ATOM    647  N   LEU    86      61.170  35.780  57.960  1.00  0.00           N  
ATOM    648  CA  LEU    86      59.880  36.450  58.040  1.00  0.00           C  
ATOM    649  C   LEU    86      58.770  35.430  58.250  1.00  0.00           C  
ATOM    650  O   LEU    86      57.830  35.690  59.000  1.00  0.00           O  
ATOM    651  CB  LEU    86      59.590  37.200  56.740  1.00  0.00           C  
ATOM    652  CG  LEU    86      60.490  38.370  56.380  1.00  0.00           C  
ATOM    653  CD1 LEU    86      60.040  38.960  55.050  1.00  0.00           C  
ATOM    654  CD2 LEU    86      60.430  39.530  57.370  1.00  0.00           C  
ATOM    655  H   LEU    86      61.560  35.850  57.020  1.00  0.00           H  
ATOM    656  HA  LEU    86      59.750  37.100  58.900  1.00  0.00           H  
ATOM    657  HB1 LEU    86      58.550  37.550  56.740  1.00  0.00           H  
ATOM    658  HB2 LEU    86      59.660  36.500  55.900  1.00  0.00           H  
ATOM    659  HG  LEU    86      61.520  38.070  56.190  1.00  0.00           H  
ATOM    660 HD11 LEU    86      60.220  38.290  54.210  1.00  0.00           H  
ATOM    661 HD12 LEU    86      59.010  39.320  55.090  1.00  0.00           H  
ATOM    662 HD13 LEU    86      60.720  39.780  54.800  1.00  0.00           H  
ATOM    663 HD21 LEU    86      59.360  39.740  57.510  1.00  0.00           H  
ATOM    664 HD22 LEU    86      60.790  39.210  58.350  1.00  0.00           H  
ATOM    665 HD23 LEU    86      61.070  40.310  56.960  1.00  0.00           H  
ATOM    666  N   ILE    87      58.940  34.180  57.790  1.00  0.00           N  
ATOM    667  CA  ILE    87      57.950  33.130  57.840  1.00  0.00           C  
ATOM    668  C   ILE    87      58.400  31.930  58.670  1.00  0.00           C  
ATOM    669  O   ILE    87      57.840  31.680  59.730  1.00  0.00           O  
ATOM    670  CB  ILE    87      57.550  32.630  56.460  1.00  0.00           C  
ATOM    671  CG1 ILE    87      57.480  33.730  55.390  1.00  0.00           C  
ATOM    672  CG2 ILE    87      56.250  31.840  56.590  1.00  0.00           C  
ATOM    673  CD  ILE    87      57.020  33.260  54.020  1.00  0.00           C  
ATOM    674  H   ILE    87      59.750  34.060  57.200  1.00  0.00           H  
ATOM    675  HA  ILE    87      57.030  33.530  58.250  1.00  0.00           H  
ATOM    676  HB  ILE    87      58.260  31.900  56.070  1.00  0.00           H  
ATOM    677 HG11 ILE    87      58.430  34.240  55.240  1.00  0.00           H  
ATOM    678 HG12 ILE    87      56.720  34.450  55.680  1.00  0.00           H  
ATOM    679 HG21 ILE    87      56.500  31.010  57.240  1.00  0.00           H  
ATOM    680 HG22 ILE    87      55.500  32.440  57.080  1.00  0.00           H  
ATOM    681 HG23 ILE    87      55.920  31.420  55.630  1.00  0.00           H  
ATOM    682  HD1 ILE    87      57.190  34.050  53.290  1.00  0.00           H  
ATOM    683  HD2 ILE    87      57.580  32.380  53.680  1.00  0.00           H  
ATOM    684  HD3 ILE    87      55.950  33.020  54.030  1.00  0.00           H  
ATOM    685  N   LYS    88      59.450  31.190  58.290  1.00  0.00           N  
ATOM    686  CA  LYS    88      59.840  29.980  58.990  1.00  0.00           C  
ATOM    687  C   LYS    88      60.220  30.180  60.440  1.00  0.00           C  
ATOM    688  O   LYS    88      59.830  29.350  61.270  1.00  0.00           O  
ATOM    689  CB  LYS    88      60.980  29.380  58.170  1.00  0.00           C  
ATOM    690  CG  LYS    88      61.050  27.870  58.410  1.00  0.00           C  
ATOM    691  CD  LYS    88      62.380  27.200  58.060  1.00  0.00           C  
ATOM    692  CE  LYS    88      62.800  27.430  56.610  1.00  0.00           C  
ATOM    693  NZ  LYS    88      64.120  26.800  56.370  1.00  0.00           N1+
ATOM    694  H   LYS    88      59.940  31.460  57.460  1.00  0.00           H  
ATOM    695  HA  LYS    88      58.970  29.310  59.030  1.00  0.00           H  
ATOM    696  HB1 LYS    88      61.910  29.910  58.370  1.00  0.00           H  
ATOM    697  HB2 LYS    88      60.790  29.520  57.100  1.00  0.00           H  
ATOM    698  HG1 LYS    88      60.330  27.290  57.840  1.00  0.00           H  
ATOM    699  HG2 LYS    88      60.820  27.490  59.400  1.00  0.00           H  
ATOM    700  HD1 LYS    88      62.250  26.130  58.260  1.00  0.00           H  
ATOM    701  HD2 LYS    88      63.110  27.510  58.790  1.00  0.00           H  
ATOM    702  HE1 LYS    88      62.850  28.490  56.340  1.00  0.00           H  
ATOM    703  HE2 LYS    88      62.020  27.000  55.980  1.00  0.00           H  
ATOM    704  HZ1 LYS    88      64.820  27.210  56.960  1.00  0.00           H  
ATOM    705  HZ2 LYS    88      64.020  25.790  56.450  1.00  0.00           H  
ATOM    706  HZ3 LYS    88      64.350  27.040  55.420  1.00  0.00           H  
ATOM    707  N   LYS    89      61.000  31.240  60.670  1.00  0.00           N  
ATOM    708  CA  LYS    89      61.320  31.670  62.020  1.00  0.00           C  
ATOM    709  C   LYS    89      60.510  32.840  62.520  1.00  0.00           C  
ATOM    710  O   LYS    89      60.930  33.490  63.480  1.00  0.00           O  
ATOM    711  CB  LYS    89      62.830  31.870  62.130  1.00  0.00           C  
ATOM    712  CG  LYS    89      63.580  30.560  61.880  1.00  0.00           C  
ATOM    713  CD  LYS    89      65.100  30.680  61.860  1.00  0.00           C  
ATOM    714  CE  LYS    89      65.770  29.340  61.570  1.00  0.00           C  
ATOM    715  NZ  LYS    89      67.240  29.410  61.520  1.00  0.00           N1+
ATOM    716  H   LYS    89      61.420  31.630  59.850  1.00  0.00           H  
ATOM    717  HA  LYS    89      61.140  30.890  62.770  1.00  0.00           H  
ATOM    718  HB1 LYS    89      63.020  32.200  63.150  1.00  0.00           H  
ATOM    719  HB2 LYS    89      63.050  32.690  61.450  1.00  0.00           H  
ATOM    720  HG1 LYS    89      63.190  30.010  61.020  1.00  0.00           H  
ATOM    721  HG2 LYS    89      63.350  29.950  62.760  1.00  0.00           H  
ATOM    722  HD1 LYS    89      65.530  31.010  62.800  1.00  0.00           H  
ATOM    723  HD2 LYS    89      65.370  31.470  61.160  1.00  0.00           H  
ATOM    724  HE1 LYS    89      65.480  28.900  60.620  1.00  0.00           H  
ATOM    725  HE2 LYS    89      65.530  28.540  62.280  1.00  0.00           H  
ATOM    726  HZ1 LYS    89      67.720  28.670  62.010  1.00  0.00           H  
ATOM    727  HZ2 LYS    89      67.460  29.350  60.540  1.00  0.00           H  
ATOM    728  HZ3 LYS    89      67.510  30.350  61.770  1.00  0.00           H  
ATOM    729  N   GLY    90      59.360  33.170  61.920  1.00  0.00           N  
ATOM    730  CA  GLY    90      58.630  34.390  62.210  1.00  0.00           C  
ATOM    731  C   GLY    90      58.360  34.650  63.690  1.00  0.00           C  
ATOM    732  O   GLY    90      58.150  35.800  64.040  1.00  0.00           O  
ATOM    733  H   GLY    90      59.050  32.600  61.140  1.00  0.00           H  
ATOM    734  HA1 GLY    90      57.700  34.410  61.670  1.00  0.00           H  
ATOM    735  HA2 GLY    90      59.230  35.230  61.830  1.00  0.00           H  
ATOM    736  N   LYS    91      58.410  33.690  64.620  1.00  0.00           N  
ATOM    737  CA  LYS    91      58.070  33.870  66.010  1.00  0.00           C  
ATOM    738  C   LYS    91      59.330  34.330  66.730  1.00  0.00           C  
ATOM    739  O   LYS    91      59.200  34.720  67.890  1.00  0.00           O  
ATOM    740  CB  LYS    91      57.510  32.580  66.600  1.00  0.00           C  
ATOM    741  CG  LYS    91      56.110  32.290  66.080  1.00  0.00           C  
ATOM    742  CD  LYS    91      55.550  30.990  66.670  1.00  0.00           C  
ATOM    743  CE  LYS    91      54.160  30.590  66.150  1.00  0.00           C  
ATOM    744  NZ  LYS    91      53.570  29.500  66.940  1.00  0.00           N1+
ATOM    745  H   LYS    91      58.580  32.760  64.260  1.00  0.00           H  
ATOM    746  HA  LYS    91      57.290  34.630  66.100  1.00  0.00           H  
ATOM    747  HB1 LYS    91      57.370  32.690  67.680  1.00  0.00           H  
ATOM    748  HB2 LYS    91      58.200  31.770  66.360  1.00  0.00           H  
ATOM    749  HG1 LYS    91      56.090  32.220  64.990  1.00  0.00           H  
ATOM    750  HG2 LYS    91      55.470  33.140  66.270  1.00  0.00           H  
ATOM    751  HD1 LYS    91      55.600  31.070  67.750  1.00  0.00           H  
ATOM    752  HD2 LYS    91      56.220  30.150  66.520  1.00  0.00           H  
ATOM    753  HE1 LYS    91      54.230  30.180  65.150  1.00  0.00           H  
ATOM    754  HE2 LYS    91      53.510  31.460  66.150  1.00  0.00           H  
ATOM    755  HZ1 LYS    91      54.200  28.710  66.930  1.00  0.00           H  
ATOM    756  HZ2 LYS    91      53.450  29.710  67.920  1.00  0.00           H  
ATOM    757  HZ3 LYS    91      52.670  29.260  66.550  1.00  0.00           H  
ATOM    758  N   ASP    92      60.510  34.050  66.190  1.00  0.00           N  
ATOM    759  CA  ASP    92      61.780  34.410  66.800  1.00  0.00           C  
ATOM    760  C   ASP    92      62.150  35.870  66.590  1.00  0.00           C  
ATOM    761  O   ASP    92      62.910  36.390  67.410  1.00  0.00           O  
ATOM    762  CB  ASP    92      62.850  33.540  66.140  1.00  0.00           C  
ATOM    763  CG  ASP    92      62.770  32.030  66.220  1.00  0.00           C  
ATOM    764  OD1 ASP    92      61.710  31.390  66.410  1.00  0.00           O  
ATOM    765  OD2 ASP    92      63.840  31.400  66.060  1.00  0.00           O1-
ATOM    766  H   ASP    92      60.620  33.660  65.260  1.00  0.00           H  
ATOM    767  HA  ASP    92      61.870  34.110  67.850  1.00  0.00           H  
ATOM    768  HB1 ASP    92      63.860  33.750  66.520  1.00  0.00           H  
ATOM    769  HB2 ASP    92      62.900  33.830  65.090  1.00  0.00           H  
ATOM    770  N   PHE    93      61.710  36.430  65.460  1.00  0.00           N  
ATOM    771  CA  PHE    93      62.120  37.710  64.910  1.00  0.00           C  
ATOM    772  C   PHE    93      60.950  38.680  64.790  1.00  0.00           C  
ATOM    773  O   PHE    93      60.990  39.520  63.900  1.00  0.00           O  
ATOM    774  CB  PHE    93      62.700  37.430  63.530  1.00  0.00           C  
ATOM    775  CG  PHE    93      63.920  36.530  63.460  1.00  0.00           C  
ATOM    776  CD1 PHE    93      63.880  35.220  62.990  1.00  0.00           C  
ATOM    777  CD2 PHE    93      65.160  37.040  63.850  1.00  0.00           C  
ATOM    778  CE1 PHE    93      65.030  34.430  62.900  1.00  0.00           C  
ATOM    779  CE2 PHE    93      66.340  36.300  63.690  1.00  0.00           C  
ATOM    780  CZ  PHE    93      66.260  34.940  63.320  1.00  0.00           C  
ATOM    781  H   PHE    93      61.110  35.760  64.990  1.00  0.00           H  
ATOM    782  HA  PHE    93      62.850  38.180  65.560  1.00  0.00           H  
ATOM    783  HB1 PHE    93      62.880  38.390  63.040  1.00  0.00           H  
ATOM    784  HB2 PHE    93      61.950  36.890  62.940  1.00  0.00           H  
ATOM    785  HD1 PHE    93      62.920  34.920  62.580  1.00  0.00           H  
ATOM    786  HD2 PHE    93      65.310  37.990  64.340  1.00  0.00           H  
ATOM    787  HE1 PHE    93      64.980  33.490  62.380  1.00  0.00           H  
ATOM    788  HE2 PHE    93      67.250  36.850  63.860  1.00  0.00           H  
ATOM    789  HZ  PHE    93      67.150  34.330  63.400  1.00  0.00           H  
ATOM    790  N   SER    94      59.940  38.630  65.660  1.00  0.00           N  
ATOM    791  CA  SER    94      58.720  39.380  65.490  1.00  0.00           C  
ATOM    792  C   SER    94      58.820  40.850  65.860  1.00  0.00           C  
ATOM    793  O   SER    94      57.950  41.630  65.480  1.00  0.00           O  
ATOM    794  CB  SER    94      57.620  38.760  66.340  1.00  0.00           C  
ATOM    795  OG  SER    94      57.970  38.750  67.700  1.00  0.00           O  
ATOM    796  H   SER    94      60.070  38.110  66.520  1.00  0.00           H  
ATOM    797  HA  SER    94      58.420  39.460  64.440  1.00  0.00           H  
ATOM    798  HB1 SER    94      57.420  37.770  65.940  1.00  0.00           H  
ATOM    799  HB2 SER    94      56.710  39.360  66.250  1.00  0.00           H  
ATOM    800  HG  SER    94      57.210  38.290  68.080  1.00  0.00           H  
ATOM    801  N   GLY    95      59.900  41.290  66.510  1.00  0.00           N  
ATOM    802  CA  GLY    95      60.120  42.590  67.130  1.00  0.00           C  
ATOM    803  C   GLY    95      60.530  43.610  66.070  1.00  0.00           C  
ATOM    804  O   GLY    95      60.380  43.520  64.850  1.00  0.00           O  
ATOM    805  H   GLY    95      60.650  40.610  66.500  1.00  0.00           H  
ATOM    806  HA1 GLY    95      60.960  42.500  67.820  1.00  0.00           H  
ATOM    807  HA2 GLY    95      59.270  42.900  67.730  1.00  0.00           H  
ATOM    808  N   ARG    96      61.110  44.700  66.550  1.00  0.00           N  
ATOM    809  CA  ARG    96      61.250  45.980  65.870  1.00  0.00           C  
ATOM    810  C   ARG    96      62.490  46.670  66.400  1.00  0.00           C  
ATOM    811  O   ARG    96      62.900  46.320  67.510  1.00  0.00           O  
ATOM    812  CB  ARG    96      60.000  46.850  65.990  1.00  0.00           C  
ATOM    813  CG  ARG    96      58.760  46.500  65.160  1.00  0.00           C  
ATOM    814  CD  ARG    96      58.930  46.400  63.650  1.00  0.00           C  
ATOM    815  NE  ARG    96      57.690  45.830  63.100  1.00  0.00           N  
ATOM    816  CZ  ARG    96      57.630  45.430  61.830  1.00  0.00           C  
ATOM    817  NH1 ARG    96      58.730  45.100  61.140  1.00  0.00           N1+
ATOM    818  NH2 ARG    96      56.430  45.210  61.260  1.00  0.00           N  
ATOM    819  H   ARG    96      61.180  44.800  67.550  1.00  0.00           H  
ATOM    820  HA  ARG    96      61.340  45.790  64.790  1.00  0.00           H  
ATOM    821  HB1 ARG    96      60.220  47.880  65.720  1.00  0.00           H  
ATOM    822  HB2 ARG    96      59.670  46.920  67.020  1.00  0.00           H  
ATOM    823  HG1 ARG    96      58.040  47.300  65.340  1.00  0.00           H  
ATOM    824  HG2 ARG    96      58.560  45.470  65.470  1.00  0.00           H  
ATOM    825  HD1 ARG    96      59.750  45.720  63.400  1.00  0.00           H  
ATOM    826  HD2 ARG    96      59.230  47.310  63.140  1.00  0.00           H  
ATOM    827  HE  ARG    96      56.820  46.060  63.560  1.00  0.00           H  
ATOM    828 HH11 ARG    96      59.630  45.360  61.510  1.00  0.00           H  
ATOM    829 HH12 ARG    96      58.600  44.770  60.190  1.00  0.00           H  
ATOM    830 HH21 ARG    96      55.570  45.500  61.680  1.00  0.00           H  
ATOM    831 HH22 ARG    96      56.430  44.830  60.320  1.00  0.00           H  
ATOM    832  N   PRO    97      63.120  47.650  65.740  1.00  0.00           N  
ATOM    833  CA  PRO    97      64.290  48.400  66.150  1.00  0.00           C  
ATOM    834  C   PRO    97      63.870  49.590  66.990  1.00  0.00           C  
ATOM    835  O   PRO    97      62.680  49.720  67.310  1.00  0.00           O  
ATOM    836  CB  PRO    97      64.980  48.870  64.880  1.00  0.00           C  
ATOM    837  CG  PRO    97      63.770  49.130  63.990  1.00  0.00           C  
ATOM    838  CD  PRO    97      62.920  47.910  64.340  1.00  0.00           C  
ATOM    839  HA  PRO    97      64.840  47.750  66.830  1.00  0.00           H  
ATOM    840  HB1 PRO    97      65.560  49.790  65.000  1.00  0.00           H  
ATOM    841  HB2 PRO    97      65.540  48.020  64.490  1.00  0.00           H  
ATOM    842  HG1 PRO    97      63.300  50.050  64.310  1.00  0.00           H  
ATOM    843  HG2 PRO    97      63.980  49.270  62.920  1.00  0.00           H  
ATOM    844  HD1 PRO    97      61.850  48.000  64.120  1.00  0.00           H  
ATOM    845  HD2 PRO    97      63.290  47.040  63.800  1.00  0.00           H  
ATOM    846  N   GLN    98      64.780  50.380  67.570  1.00  0.00           N  
ATOM    847  CA  GLN    98      64.490  51.650  68.230  1.00  0.00           C  
ATOM    848  C   GLN    98      65.580  52.700  68.040  1.00  0.00           C  
ATOM    849  O   GLN    98      66.740  52.330  68.190  1.00  0.00           O  
ATOM    850  CB  GLN    98      64.250  51.340  69.700  1.00  0.00           C  
ATOM    851  CG  GLN    98      63.690  52.420  70.620  1.00  0.00           C  
ATOM    852  CD  GLN    98      62.270  52.880  70.340  1.00  0.00           C  
ATOM    853  NE2 GLN    98      61.370  52.550  71.260  1.00  0.00           N  
ATOM    854  OE1 GLN    98      61.840  53.310  69.260  1.00  0.00           O  
ATOM    855  H   GLN    98      65.690  49.960  67.630  1.00  0.00           H  
ATOM    856  HA  GLN    98      63.550  52.070  67.880  1.00  0.00           H  
ATOM    857  HB1 GLN    98      65.210  51.010  70.080  1.00  0.00           H  
ATOM    858  HB2 GLN    98      63.550  50.510  69.690  1.00  0.00           H  
ATOM    859  HG1 GLN    98      64.230  53.360  70.550  1.00  0.00           H  
ATOM    860  HG2 GLN    98      63.720  51.850  71.560  1.00  0.00           H  
ATOM    861 HE21 GLN    98      61.600  52.030  72.100  1.00  0.00           H  
ATOM    862 HE22 GLN    98      60.400  52.550  71.000  1.00  0.00           H  
ATOM    863  N   MET    99      65.200  53.970  67.890  1.00  0.00           N  
ATOM    864  CA  MET    99      66.060  55.120  67.770  1.00  0.00           C  
ATOM    865  C   MET    99      65.340  56.350  68.300  1.00  0.00           C  
ATOM    866  O   MET    99      64.120  56.410  68.180  1.00  0.00           O  
ATOM    867  CB  MET    99      66.620  55.220  66.350  1.00  0.00           C  
ATOM    868  CG  MET    99      65.520  55.680  65.400  1.00  0.00           C  
ATOM    869  SD  MET    99      65.660  54.880  63.780  1.00  0.00           S  
ATOM    870  CE  MET    99      64.520  55.970  62.900  1.00  0.00           C  
ATOM    871  H   MET    99      64.200  54.150  67.910  1.00  0.00           H  
ATOM    872  HA  MET    99      66.900  54.960  68.440  1.00  0.00           H  
ATOM    873  HB1 MET    99      66.970  54.210  66.120  1.00  0.00           H  
ATOM    874  HB2 MET    99      67.490  55.860  66.330  1.00  0.00           H  
ATOM    875  HG1 MET    99      65.660  56.750  65.280  1.00  0.00           H  
ATOM    876  HG2 MET    99      64.600  55.310  65.870  1.00  0.00           H  
ATOM    877  HE1 MET    99      63.470  55.980  63.230  1.00  0.00           H  
ATOM    878  HE2 MET    99      64.800  56.990  63.140  1.00  0.00           H  
ATOM    879  HE3 MET    99      64.640  55.940  61.820  1.00  0.00           H  
ATOM    880  N   ALA   100      66.060  57.400  68.730  1.00  0.00           N  
ATOM    881  CA  ALA   100      65.490  58.540  69.410  1.00  0.00           C  
ATOM    882  C   ALA   100      64.370  59.300  68.690  1.00  0.00           C  
ATOM    883  O   ALA   100      63.630  59.940  69.430  1.00  0.00           O  
ATOM    884  CB  ALA   100      66.640  59.430  69.900  1.00  0.00           C  
ATOM    885  H   ALA   100      67.060  57.390  68.630  1.00  0.00           H  
ATOM    886  HA  ALA   100      65.100  58.210  70.360  1.00  0.00           H  
ATOM    887  HB1 ALA   100      67.060  59.920  69.030  1.00  0.00           H  
ATOM    888  HB2 ALA   100      66.300  60.110  70.670  1.00  0.00           H  
ATOM    889  HB3 ALA   100      67.250  58.670  70.390  1.00  0.00           H  
ATOM    890  N   THR   101      64.190  59.140  67.380  1.00  0.00           N  
ATOM    891  CA  THR   101      63.060  59.580  66.600  1.00  0.00           C  
ATOM    892  C   THR   101      61.840  58.670  66.620  1.00  0.00           C  
ATOM    893  O   THR   101      60.750  59.070  67.000  1.00  0.00           O  
ATOM    894  CB  THR   101      63.500  59.870  65.170  1.00  0.00           C  
ATOM    895  CG2 THR   101      64.050  61.280  64.910  1.00  0.00           C  
ATOM    896  OG1 THR   101      64.420  58.960  64.610  1.00  0.00           O  
ATOM    897  H   THR   101      64.830  58.580  66.830  1.00  0.00           H  
ATOM    898  HA  THR   101      62.710  60.530  67.000  1.00  0.00           H  
ATOM    899  HB  THR   101      62.610  59.810  64.540  1.00  0.00           H  
ATOM    900  HG1 THR   101      64.720  59.210  63.730  1.00  0.00           H  
ATOM    901 HG21 THR   101      64.900  61.450  65.570  1.00  0.00           H  
ATOM    902 HG22 THR   101      64.270  61.400  63.850  1.00  0.00           H  
ATOM    903 HG23 THR   101      63.250  62.010  65.080  1.00  0.00           H  
ATOM    904  N   LEU   102      62.050  57.380  66.340  1.00  0.00           N  
ATOM    905  CA  LEU   102      61.060  56.320  66.370  1.00  0.00           C  
ATOM    906  C   LEU   102      60.470  56.250  67.770  1.00  0.00           C  
ATOM    907  O   LEU   102      59.270  56.060  67.950  1.00  0.00           O  
ATOM    908  CB  LEU   102      61.690  54.990  65.930  1.00  0.00           C  
ATOM    909  CG  LEU   102      60.650  53.880  65.820  1.00  0.00           C  
ATOM    910  CD1 LEU   102      59.680  54.130  64.670  1.00  0.00           C  
ATOM    911  CD2 LEU   102      61.390  52.550  65.590  1.00  0.00           C  
ATOM    912  H   LEU   102      62.990  57.150  66.070  1.00  0.00           H  
ATOM    913  HA  LEU   102      60.170  56.560  65.790  1.00  0.00           H  
ATOM    914  HB1 LEU   102      62.450  54.850  66.680  1.00  0.00           H  
ATOM    915  HB2 LEU   102      62.170  55.170  64.960  1.00  0.00           H  
ATOM    916  HG  LEU   102      60.000  53.830  66.690  1.00  0.00           H  
ATOM    917 HD11 LEU   102      60.180  54.420  63.740  1.00  0.00           H  
ATOM    918 HD12 LEU   102      59.200  53.150  64.580  1.00  0.00           H  
ATOM    919 HD13 LEU   102      58.910  54.810  64.990  1.00  0.00           H  
ATOM    920 HD21 LEU   102      62.060  52.550  64.730  1.00  0.00           H  
ATOM    921 HD22 LEU   102      62.100  52.400  66.400  1.00  0.00           H  
ATOM    922 HD23 LEU   102      60.620  51.780  65.600  1.00  0.00           H  
ATOM    923  N   ASP   103      61.340  56.410  68.770  1.00  0.00           N  
ATOM    924  CA  ASP   103      61.000  56.370  70.190  1.00  0.00           C  
ATOM    925  C   ASP   103      59.990  57.410  70.640  1.00  0.00           C  
ATOM    926  O   ASP   103      59.340  57.270  71.670  1.00  0.00           O  
ATOM    927  CB  ASP   103      62.290  56.550  70.980  1.00  0.00           C  
ATOM    928  CG  ASP   103      62.290  56.510  72.500  1.00  0.00           C  
ATOM    929  OD1 ASP   103      62.450  57.590  73.110  1.00  0.00           O  
ATOM    930  OD2 ASP   103      62.110  55.440  73.120  1.00  0.00           O1-
ATOM    931  H   ASP   103      62.300  56.610  68.530  1.00  0.00           H  
ATOM    932  HA  ASP   103      60.690  55.370  70.500  1.00  0.00           H  
ATOM    933  HB1 ASP   103      62.730  57.480  70.610  1.00  0.00           H  
ATOM    934  HB2 ASP   103      63.110  55.910  70.660  1.00  0.00           H  
ATOM    935  N   ILE   104      59.870  58.490  69.860  1.00  0.00           N  
ATOM    936  CA  ILE   104      58.840  59.480  70.100  1.00  0.00           C  
ATOM    937  C   ILE   104      57.720  59.420  69.080  1.00  0.00           C  
ATOM    938  O   ILE   104      56.580  59.610  69.500  1.00  0.00           O  
ATOM    939  CB  ILE   104      59.410  60.880  70.310  1.00  0.00           C  
ATOM    940  CG1 ILE   104      59.980  61.430  69.000  1.00  0.00           C  
ATOM    941  CG2 ILE   104      60.310  60.950  71.550  1.00  0.00           C  
ATOM    942  CD  ILE   104      60.400  62.870  69.300  1.00  0.00           C  
ATOM    943  H   ILE   104      60.410  58.530  69.010  1.00  0.00           H  
ATOM    944  HA  ILE   104      58.330  59.140  71.000  1.00  0.00           H  
ATOM    945  HB  ILE   104      58.590  61.520  70.620  1.00  0.00           H  
ATOM    946 HG11 ILE   104      59.170  61.510  68.270  1.00  0.00           H  
ATOM    947 HG12 ILE   104      60.840  60.860  68.660  1.00  0.00           H  
ATOM    948 HG21 ILE   104      60.050  60.190  72.290  1.00  0.00           H  
ATOM    949 HG22 ILE   104      61.370  60.910  71.380  1.00  0.00           H  
ATOM    950 HG23 ILE   104      60.080  61.920  71.990  1.00  0.00           H  
ATOM    951  HD1 ILE   104      61.330  62.870  69.860  1.00  0.00           H  
ATOM    952  HD2 ILE   104      60.490  63.500  68.420  1.00  0.00           H  
ATOM    953  HD3 ILE   104      59.590  63.320  69.870  1.00  0.00           H  
ATOM    954  N   ALA   105      58.050  59.030  67.840  1.00  0.00           N  
ATOM    955  CA  ALA   105      57.110  58.940  66.740  1.00  0.00           C  
ATOM    956  C   ALA   105      56.080  57.830  66.970  1.00  0.00           C  
ATOM    957  O   ALA   105      54.900  57.940  66.660  1.00  0.00           O  
ATOM    958  CB  ALA   105      57.860  58.840  65.420  1.00  0.00           C  
ATOM    959  H   ALA   105      59.030  58.880  67.650  1.00  0.00           H  
ATOM    960  HA  ALA   105      56.530  59.860  66.840  1.00  0.00           H  
ATOM    961  HB1 ALA   105      58.180  57.810  65.550  1.00  0.00           H  
ATOM    962  HB2 ALA   105      57.150  59.000  64.610  1.00  0.00           H  
ATOM    963  HB3 ALA   105      58.580  59.650  65.450  1.00  0.00           H  
ATOM    964  N   SER   106      56.510  56.690  67.490  1.00  0.00           N  
ATOM    965  CA  SER   106      55.680  55.550  67.850  1.00  0.00           C  
ATOM    966  C   SER   106      54.960  55.780  69.180  1.00  0.00           C  
ATOM    967  O   SER   106      54.000  55.060  69.470  1.00  0.00           O  
ATOM    968  CB  SER   106      56.490  54.270  67.890  1.00  0.00           C  
ATOM    969  OG  SER   106      57.600  54.230  68.750  1.00  0.00           O  
ATOM    970  H   SER   106      57.490  56.680  67.730  1.00  0.00           H  
ATOM    971  HA  SER   106      54.890  55.510  67.110  1.00  0.00           H  
ATOM    972  HB1 SER   106      56.950  54.170  66.900  1.00  0.00           H  
ATOM    973  HB2 SER   106      55.860  53.400  68.100  1.00  0.00           H  
ATOM    974  HG  SER   106      58.180  54.980  68.590  1.00  0.00           H  
ATOM    975  N   ASN   107      55.340  56.810  69.950  1.00  0.00           N  
ATOM    976  CA  ASN   107      54.950  57.100  71.310  1.00  0.00           C  
ATOM    977  C   ASN   107      55.430  55.930  72.150  1.00  0.00           C  
ATOM    978  O   ASN   107      54.680  55.020  72.520  1.00  0.00           O  
ATOM    979  CB  ASN   107      53.470  57.430  71.490  1.00  0.00           C  
ATOM    980  CG  ASN   107      53.100  58.710  70.760  1.00  0.00           C  
ATOM    981  ND2 ASN   107      52.710  58.580  69.490  1.00  0.00           N  
ATOM    982  OD1 ASN   107      53.020  59.790  71.330  1.00  0.00           O  
ATOM    983  H   ASN   107      55.970  57.480  69.550  1.00  0.00           H  
ATOM    984  HA  ASN   107      55.490  58.020  71.560  1.00  0.00           H  
ATOM    985  HB1 ASN   107      53.330  57.550  72.560  1.00  0.00           H  
ATOM    986  HB2 ASN   107      52.840  56.630  71.110  1.00  0.00           H  
ATOM    987 HD21 ASN   107      52.660  57.670  69.030  1.00  0.00           H  
ATOM    988 HD22 ASN   107      52.430  59.420  69.020  1.00  0.00           H  
ATOM    989  N   ASN   108      56.760  55.790  72.210  1.00  0.00           N  
ATOM    990  CA  ASN   108      57.610  54.770  72.790  1.00  0.00           C  
ATOM    991  C   ASN   108      57.550  53.480  71.980  1.00  0.00           C  
ATOM    992  O   ASN   108      58.500  53.060  71.320  1.00  0.00           O  
ATOM    993  CB  ASN   108      57.290  54.770  74.270  1.00  0.00           C  
ATOM    994  CG  ASN   108      58.240  53.850  75.020  1.00  0.00           C  
ATOM    995  ND2 ASN   108      59.480  54.290  75.280  1.00  0.00           N  
ATOM    996  OD1 ASN   108      57.850  52.710  75.230  1.00  0.00           O  
ATOM    997  H   ASN   108      57.230  56.480  71.650  1.00  0.00           H  
ATOM    998  HA  ASN   108      58.650  55.070  72.710  1.00  0.00           H  
ATOM    999  HB1 ASN   108      56.270  54.440  74.500  1.00  0.00           H  
ATOM   1000  HB2 ASN   108      57.470  55.760  74.690  1.00  0.00           H  
ATOM   1001 HD21 ASN   108      59.690  55.240  75.010  1.00  0.00           H  
ATOM   1002 HD22 ASN   108      60.070  53.700  75.840  1.00  0.00           H  
ATOM   1003  N   ARG   109      56.420  52.760  72.010  1.00  0.00           N  
ATOM   1004  CA  ARG   109      56.250  51.450  71.430  1.00  0.00           C  
ATOM   1005  C   ARG   109      54.790  51.120  71.140  1.00  0.00           C  
ATOM   1006  O   ARG   109      54.450  49.940  70.980  1.00  0.00           O  
ATOM   1007  CB  ARG   109      56.850  50.510  72.470  1.00  0.00           C  
ATOM   1008  CG  ARG   109      57.490  49.270  71.870  1.00  0.00           C  
ATOM   1009  CD  ARG   109      58.670  49.570  70.960  1.00  0.00           C  
ATOM   1010  NE  ARG   109      59.600  48.460  70.740  1.00  0.00           N  
ATOM   1011  CZ  ARG   109      60.640  48.560  69.910  1.00  0.00           C  
ATOM   1012  NH1 ARG   109      60.750  49.690  69.190  1.00  0.00           N1+
ATOM   1013  NH2 ARG   109      61.610  47.640  69.820  1.00  0.00           N  
ATOM   1014  H   ARG   109      55.660  53.080  72.610  1.00  0.00           H  
ATOM   1015  HA  ARG   109      56.810  51.450  70.490  1.00  0.00           H  
ATOM   1016  HB1 ARG   109      56.100  50.170  73.190  1.00  0.00           H  
ATOM   1017  HB2 ARG   109      57.600  51.090  73.010  1.00  0.00           H  
ATOM   1018  HG1 ARG   109      56.770  48.740  71.260  1.00  0.00           H  
ATOM   1019  HG2 ARG   109      57.890  48.690  72.700  1.00  0.00           H  
ATOM   1020  HD1 ARG   109      59.240  50.450  71.280  1.00  0.00           H  
ATOM   1021  HD2 ARG   109      58.260  49.850  69.990  1.00  0.00           H  
ATOM   1022  HE  ARG   109      59.450  47.660  71.340  1.00  0.00           H  
ATOM   1023 HH11 ARG   109      60.030  50.390  69.260  1.00  0.00           H  
ATOM   1024 HH12 ARG   109      61.420  49.790  68.440  1.00  0.00           H  
ATOM   1025 HH21 ARG   109      61.730  47.050  70.630  1.00  0.00           H  
ATOM   1026 HH22 ARG   109      62.380  47.800  69.180  1.00  0.00           H  
ATOM   1027  N   LYS   110      53.970  52.150  70.970  1.00  0.00           N  
ATOM   1028  CA  LYS   110      52.530  52.030  70.790  1.00  0.00           C  
ATOM   1029  C   LYS   110      52.160  51.780  69.330  1.00  0.00           C  
ATOM   1030  O   LYS   110      53.030  51.550  68.500  1.00  0.00           O  
ATOM   1031  CB  LYS   110      51.840  53.200  71.470  1.00  0.00           C  
ATOM   1032  CG  LYS   110      51.950  53.090  72.990  1.00  0.00           C  
ATOM   1033  CD  LYS   110      51.480  54.420  73.570  1.00  0.00           C  
ATOM   1034  CE  LYS   110      51.660  54.620  75.080  1.00  0.00           C  
ATOM   1035  NZ  LYS   110      53.040  54.610  75.560  1.00  0.00           N1+
ATOM   1036  H   LYS   110      54.320  53.090  71.070  1.00  0.00           H  
ATOM   1037  HA  LYS   110      52.230  51.110  71.280  1.00  0.00           H  
ATOM   1038  HB1 LYS   110      50.800  53.280  71.170  1.00  0.00           H  
ATOM   1039  HB2 LYS   110      52.340  54.100  71.110  1.00  0.00           H  
ATOM   1040  HG1 LYS   110      52.940  52.790  73.350  1.00  0.00           H  
ATOM   1041  HG2 LYS   110      51.260  52.320  73.340  1.00  0.00           H  
ATOM   1042  HD1 LYS   110      50.400  54.560  73.440  1.00  0.00           H  
ATOM   1043  HD2 LYS   110      52.090  55.160  73.070  1.00  0.00           H  
ATOM   1044  HE1 LYS   110      51.170  53.780  75.560  1.00  0.00           H  
ATOM   1045  HE2 LYS   110      51.350  55.610  75.420  1.00  0.00           H  
ATOM   1046  HZ1 LYS   110      53.610  55.440  75.490  1.00  0.00           H  
ATOM   1047  HZ2 LYS   110      52.930  54.480  76.550  1.00  0.00           H  
ATOM   1048  HZ3 LYS   110      53.590  53.870  75.140  1.00  0.00           H  
ATOM   1049  N   GLY   111      50.860  51.780  68.990  1.00  0.00           N  
ATOM   1050  CA  GLY   111      50.300  51.410  67.710  1.00  0.00           C  
ATOM   1051  C   GLY   111      50.510  49.980  67.230  1.00  0.00           C  
ATOM   1052  O   GLY   111      50.510  49.020  68.010  1.00  0.00           O  
ATOM   1053  H   GLY   111      50.140  52.010  69.670  1.00  0.00           H  
ATOM   1054  HA1 GLY   111      50.680  52.080  66.940  1.00  0.00           H  
ATOM   1055  HA2 GLY   111      49.270  51.750  67.760  1.00  0.00           H  
ATOM   1056  N   ILE   112      50.690  49.710  65.940  1.00  0.00           N  
ATOM   1057  CA  ILE   112      50.800  48.390  65.340  1.00  0.00           C  
ATOM   1058  C   ILE   112      52.140  48.210  64.640  1.00  0.00           C  
ATOM   1059  O   ILE   112      52.790  47.180  64.800  1.00  0.00           O  
ATOM   1060  CB  ILE   112      49.740  48.090  64.280  1.00  0.00           C  
ATOM   1061  CG1 ILE   112      48.350  48.570  64.690  1.00  0.00           C  
ATOM   1062  CG2 ILE   112      49.640  46.600  64.040  1.00  0.00           C  
ATOM   1063  CD  ILE   112      47.310  48.520  63.570  1.00  0.00           C  
ATOM   1064  H   ILE   112      50.580  50.500  65.330  1.00  0.00           H  
ATOM   1065  HA  ILE   112      50.710  47.680  66.160  1.00  0.00           H  
ATOM   1066  HB  ILE   112      49.890  48.650  63.350  1.00  0.00           H  
ATOM   1067 HG11 ILE   112      48.440  49.550  65.150  1.00  0.00           H  
ATOM   1068 HG12 ILE   112      47.950  47.940  65.490  1.00  0.00           H  
ATOM   1069 HG21 ILE   112      50.670  46.300  63.800  1.00  0.00           H  
ATOM   1070 HG22 ILE   112      49.220  46.070  64.900  1.00  0.00           H  
ATOM   1071 HG23 ILE   112      49.140  46.470  63.070  1.00  0.00           H  
ATOM   1072  HD1 ILE   112      46.450  49.130  63.860  1.00  0.00           H  
ATOM   1073  HD2 ILE   112      47.660  49.000  62.660  1.00  0.00           H  
ATOM   1074  HD3 ILE   112      47.030  47.490  63.410  1.00  0.00           H  
ATOM   1075  N   ALA   113      52.600  49.120  63.780  1.00  0.00           N  
ATOM   1076  CA  ALA   113      53.790  48.920  62.970  1.00  0.00           C  
ATOM   1077  C   ALA   113      55.040  48.920  63.840  1.00  0.00           C  
ATOM   1078  O   ALA   113      55.850  48.020  63.600  1.00  0.00           O  
ATOM   1079  CB  ALA   113      53.840  50.060  61.960  1.00  0.00           C  
ATOM   1080  H   ALA   113      52.010  49.910  63.520  1.00  0.00           H  
ATOM   1081  HA  ALA   113      53.720  47.980  62.430  1.00  0.00           H  
ATOM   1082  HB1 ALA   113      53.100  50.130  61.150  1.00  0.00           H  
ATOM   1083  HB2 ALA   113      53.730  51.040  62.430  1.00  0.00           H  
ATOM   1084  HB3 ALA   113      54.760  50.140  61.390  1.00  0.00           H  
ATOM   1085  N   PHE   114      55.270  49.810  64.800  1.00  0.00           N  
ATOM   1086  CA  PHE   114      56.550  50.010  65.420  1.00  0.00           C  
ATOM   1087  C   PHE   114      56.590  49.450  66.840  1.00  0.00           C  
ATOM   1088  O   PHE   114      57.590  49.400  67.550  1.00  0.00           O  
ATOM   1089  CB  PHE   114      57.050  51.440  65.250  1.00  0.00           C  
ATOM   1090  CG  PHE   114      56.980  51.980  63.840  1.00  0.00           C  
ATOM   1091  CD1 PHE   114      57.410  51.220  62.760  1.00  0.00           C  
ATOM   1092  CD2 PHE   114      56.320  53.190  63.610  1.00  0.00           C  
ATOM   1093  CE1 PHE   114      57.290  51.680  61.440  1.00  0.00           C  
ATOM   1094  CE2 PHE   114      56.290  53.670  62.300  1.00  0.00           C  
ATOM   1095  CZ  PHE   114      56.780  52.970  61.200  1.00  0.00           C  
ATOM   1096  H   PHE   114      54.620  50.580  64.790  1.00  0.00           H  
ATOM   1097  HA  PHE   114      57.270  49.420  64.820  1.00  0.00           H  
ATOM   1098  HB1 PHE   114      58.110  51.390  65.480  1.00  0.00           H  
ATOM   1099  HB2 PHE   114      56.630  52.150  65.970  1.00  0.00           H  
ATOM   1100  HD1 PHE   114      57.880  50.250  62.870  1.00  0.00           H  
ATOM   1101  HD2 PHE   114      55.990  53.730  64.490  1.00  0.00           H  
ATOM   1102  HE1 PHE   114      57.640  51.070  60.620  1.00  0.00           H  
ATOM   1103  HE2 PHE   114      55.980  54.700  62.150  1.00  0.00           H  
ATOM   1104  HZ  PHE   114      56.710  53.430  60.220  1.00  0.00           H  
ATOM   1105  N   ALA   115      55.420  48.980  67.270  1.00  0.00           N  
ATOM   1106  CA  ALA   115      55.100  48.060  68.340  1.00  0.00           C  
ATOM   1107  C   ALA   115      55.930  46.790  68.460  1.00  0.00           C  
ATOM   1108  O   ALA   115      56.520  46.350  67.470  1.00  0.00           O  
ATOM   1109  CB  ALA   115      53.600  47.750  68.300  1.00  0.00           C  
ATOM   1110  H   ALA   115      54.680  49.100  66.600  1.00  0.00           H  
ATOM   1111  HA  ALA   115      55.250  48.570  69.290  1.00  0.00           H  
ATOM   1112  HB1 ALA   115      53.370  47.450  67.290  1.00  0.00           H  
ATOM   1113  HB2 ALA   115      53.360  46.980  69.030  1.00  0.00           H  
ATOM   1114  HB3 ALA   115      53.090  48.620  68.720  1.00  0.00           H  
ATOM   1115  N   ASP   116      56.050  46.210  69.650  1.00  0.00           N  
ATOM   1116  CA  ASP   116      57.000  45.250  70.190  1.00  0.00           C  
ATOM   1117  C   ASP   116      56.630  43.840  69.760  1.00  0.00           C  
ATOM   1118  O   ASP   116      55.750  43.710  68.920  1.00  0.00           O  
ATOM   1119  CB  ASP   116      57.110  45.380  71.710  1.00  0.00           C  
ATOM   1120  CG  ASP   116      58.560  45.090  72.060  1.00  0.00           C  
ATOM   1121  OD1 ASP   116      59.300  46.080  72.300  1.00  0.00           O  
ATOM   1122  OD2 ASP   116      59.040  43.940  72.110  1.00  0.00           O1-
ATOM   1123  H   ASP   116      55.500  46.540  70.430  1.00  0.00           H  
ATOM   1124  HA  ASP   116      57.970  45.460  69.760  1.00  0.00           H  
ATOM   1125  HB1 ASP   116      56.450  44.700  72.260  1.00  0.00           H  
ATOM   1126  HB2 ASP   116      56.890  46.360  72.100  1.00  0.00           H  
ATOM   1127  N   SER   117      57.170  42.790  70.390  1.00  0.00           N  
ATOM   1128  CA  SER   117      56.870  41.400  70.100  1.00  0.00           C  
ATOM   1129  C   SER   117      55.670  40.870  70.840  1.00  0.00           C  
ATOM   1130  O   SER   117      55.390  39.670  70.750  1.00  0.00           O  
ATOM   1131  CB  SER   117      58.060  40.540  70.530  1.00  0.00           C  
ATOM   1132  OG  SER   117      59.350  40.860  70.070  1.00  0.00           O  
ATOM   1133  H   SER   117      57.980  42.960  70.980  1.00  0.00           H  
ATOM   1134  HA  SER   117      56.690  41.250  69.040  1.00  0.00           H  
ATOM   1135  HB1 SER   117      57.950  39.460  70.400  1.00  0.00           H  
ATOM   1136  HB2 SER   117      57.950  40.620  71.610  1.00  0.00           H  
ATOM   1137  HG  SER   117      59.890  40.430  70.720  1.00  0.00           H  
ATOM   1138  N   GLY   118      55.030  41.680  71.700  1.00  0.00           N  
ATOM   1139  CA  GLY   118      54.210  41.250  72.810  1.00  0.00           C  
ATOM   1140  C   GLY   118      52.710  41.230  72.550  1.00  0.00           C  
ATOM   1141  O   GLY   118      52.200  41.070  71.440  1.00  0.00           O  
ATOM   1142  H   GLY   118      55.300  42.650  71.700  1.00  0.00           H  
ATOM   1143  HA1 GLY   118      54.330  42.100  73.470  1.00  0.00           H  
ATOM   1144  HA2 GLY   118      54.470  40.250  73.180  1.00  0.00           H  
ATOM   1145  N   ALA   119      51.940  41.290  73.640  1.00  0.00           N  
ATOM   1146  CA  ALA   119      50.490  41.210  73.560  1.00  0.00           C  
ATOM   1147  C   ALA   119      49.800  42.320  72.780  1.00  0.00           C  
ATOM   1148  O   ALA   119      49.000  42.130  71.880  1.00  0.00           O  
ATOM   1149  CB  ALA   119      50.030  41.170  75.020  1.00  0.00           C  
ATOM   1150  H   ALA   119      52.340  41.260  74.550  1.00  0.00           H  
ATOM   1151  HA  ALA   119      50.160  40.290  73.090  1.00  0.00           H  
ATOM   1152  HB1 ALA   119      50.650  40.440  75.540  1.00  0.00           H  
ATOM   1153  HB2 ALA   119      50.250  42.110  75.520  1.00  0.00           H  
ATOM   1154  HB3 ALA   119      48.960  41.010  74.990  1.00  0.00           H  
ATOM   1155  N   HISE  120      50.180  43.570  73.110  1.00  0.00           N  
ATOM   1156  CA  HISE  120      49.690  44.780  72.480  1.00  0.00           C  
ATOM   1157  C   HISE  120      49.660  44.850  70.970  1.00  0.00           C  
ATOM   1158  O   HISE  120      48.640  45.240  70.410  1.00  0.00           O  
ATOM   1159  CB  HISE  120      50.540  45.920  73.030  1.00  0.00           C  
ATOM   1160  CG  HISE  120      50.030  47.290  72.720  1.00  0.00           C  
ATOM   1161  CD2 HISE  120      50.460  48.040  71.650  1.00  0.00           C  
ATOM   1162  ND1 HISE  120      49.020  48.040  73.330  1.00  0.00           N  
ATOM   1163  CE1 HISE  120      48.930  49.210  72.700  1.00  0.00           C  
ATOM   1164  NE2 HISE  120      49.780  49.240  71.670  1.00  0.00           N  
ATOM   1165  H   HISE  120      50.820  43.760  73.860  1.00  0.00           H  
ATOM   1166  HA  HISE  120      48.660  44.900  72.830  1.00  0.00           H  
ATOM   1167  HB1 HISE  120      51.570  45.840  72.670  1.00  0.00           H  
ATOM   1168  HB2 HISE  120      50.660  45.910  74.120  1.00  0.00           H  
ATOM   1169  HD2 HISE  120      51.150  47.680  70.910  1.00  0.00           H  
ATOM   1170  HE1 HISE  120      48.120  49.880  72.940  1.00  0.00           H  
ATOM   1171  HE2 HISE  120      49.580  49.780  70.830  1.00  0.00           H  
ATOM   1172  N   TRP   121      50.800  44.460  70.370  1.00  0.00           N  
ATOM   1173  CA  TRP   121      50.920  44.390  68.930  1.00  0.00           C  
ATOM   1174  C   TRP   121      49.910  43.410  68.340  1.00  0.00           C  
ATOM   1175  O   TRP   121      49.200  43.780  67.410  1.00  0.00           O  
ATOM   1176  CB  TRP   121      52.360  44.060  68.550  1.00  0.00           C  
ATOM   1177  CG  TRP   121      52.430  43.390  67.200  1.00  0.00           C  
ATOM   1178  CD1 TRP   121      52.160  44.030  66.030  1.00  0.00           C  
ATOM   1179  CD2 TRP   121      52.710  42.020  66.820  1.00  0.00           C  
ATOM   1180  CE2 TRP   121      52.600  41.860  65.420  1.00  0.00           C  
ATOM   1181  CE3 TRP   121      53.330  40.930  67.460  1.00  0.00           C  
ATOM   1182  NE1 TRP   121      52.190  43.110  65.000  1.00  0.00           N  
ATOM   1183  CZ2 TRP   121      52.750  40.650  64.730  1.00  0.00           C  
ATOM   1184  CZ3 TRP   121      53.500  39.680  66.860  1.00  0.00           C  
ATOM   1185  CH2 TRP   121      53.150  39.560  65.500  1.00  0.00           C  
ATOM   1186  H   TRP   121      51.470  44.100  71.030  1.00  0.00           H  
ATOM   1187  HA  TRP   121      50.720  45.360  68.470  1.00  0.00           H  
ATOM   1188  HB1 TRP   121      52.690  43.300  69.260  1.00  0.00           H  
ATOM   1189  HB2 TRP   121      53.020  44.920  68.590  1.00  0.00           H  
ATOM   1190  HD1 TRP   121      51.940  45.080  65.920  1.00  0.00           H  
ATOM   1191  HE1 TRP   121      51.940  43.310  64.040  1.00  0.00           H  
ATOM   1192  HE3 TRP   121      53.570  41.020  68.510  1.00  0.00           H  
ATOM   1193  HZ2 TRP   121      52.620  40.580  63.650  1.00  0.00           H  
ATOM   1194  HZ3 TRP   121      53.990  38.890  67.400  1.00  0.00           H  
ATOM   1195  HH2 TRP   121      53.220  38.590  65.030  1.00  0.00           H  
ATOM   1196  N   GLN   122      49.830  42.220  68.930  1.00  0.00           N  
ATOM   1197  CA  GLN   122      49.000  41.120  68.480  1.00  0.00           C  
ATOM   1198  C   GLN   122      47.530  41.510  68.540  1.00  0.00           C  
ATOM   1199  O   GLN   122      46.780  41.020  67.690  1.00  0.00           O  
ATOM   1200  CB  GLN   122      49.310  39.820  69.210  1.00  0.00           C  
ATOM   1201  CG  GLN   122      50.680  39.380  68.730  1.00  0.00           C  
ATOM   1202  CD  GLN   122      51.230  38.170  69.480  1.00  0.00           C  
ATOM   1203  NE2 GLN   122      52.190  38.370  70.390  1.00  0.00           N  
ATOM   1204  OE1 GLN   122      50.720  37.070  69.290  1.00  0.00           O  
ATOM   1205  H   GLN   122      50.490  42.020  69.680  1.00  0.00           H  
ATOM   1206  HA  GLN   122      49.220  41.060  67.420  1.00  0.00           H  
ATOM   1207  HB1 GLN   122      48.520  39.060  69.130  1.00  0.00           H  
ATOM   1208  HB2 GLN   122      49.330  39.950  70.300  1.00  0.00           H  
ATOM   1209  HG1 GLN   122      51.410  40.170  68.870  1.00  0.00           H  
ATOM   1210  HG2 GLN   122      50.870  39.120  67.690  1.00  0.00           H  
ATOM   1211 HE21 GLN   122      52.480  39.310  70.620  1.00  0.00           H  
ATOM   1212 HE22 GLN   122      52.440  37.580  70.950  1.00  0.00           H  
ATOM   1213  N   LEU   123      47.120  42.330  69.510  1.00  0.00           N  
ATOM   1214  CA  LEU   123      45.760  42.780  69.720  1.00  0.00           C  
ATOM   1215  C   LEU   123      45.360  43.750  68.620  1.00  0.00           C  
ATOM   1216  O   LEU   123      44.510  43.450  67.790  1.00  0.00           O  
ATOM   1217  CB  LEU   123      45.740  43.430  71.100  1.00  0.00           C  
ATOM   1218  CG  LEU   123      44.390  44.090  71.390  1.00  0.00           C  
ATOM   1219  CD1 LEU   123      43.190  43.160  71.540  1.00  0.00           C  
ATOM   1220  CD2 LEU   123      44.510  44.800  72.730  1.00  0.00           C  
ATOM   1221  H   LEU   123      47.800  42.720  70.130  1.00  0.00           H  
ATOM   1222  HA  LEU   123      45.030  41.970  69.740  1.00  0.00           H  
ATOM   1223  HB1 LEU   123      46.610  44.100  71.140  1.00  0.00           H  
ATOM   1224  HB2 LEU   123      45.880  42.610  71.800  1.00  0.00           H  
ATOM   1225  HG  LEU   123      44.180  44.830  70.620  1.00  0.00           H  
ATOM   1226 HD11 LEU   123      42.370  43.780  71.880  1.00  0.00           H  
ATOM   1227 HD12 LEU   123      42.910  42.670  70.600  1.00  0.00           H  
ATOM   1228 HD13 LEU   123      43.470  42.340  72.210  1.00  0.00           H  
ATOM   1229 HD21 LEU   123      43.550  45.300  72.900  1.00  0.00           H  
ATOM   1230 HD22 LEU   123      44.630  44.050  73.510  1.00  0.00           H  
ATOM   1231 HD23 LEU   123      45.370  45.470  72.700  1.00  0.00           H  
ATOM   1232  N   HISE  124      45.990  44.930  68.590  1.00  0.00           N  
ATOM   1233  CA  HISE  124      45.750  46.000  67.630  1.00  0.00           C  
ATOM   1234  C   HISE  124      46.010  45.650  66.170  1.00  0.00           C  
ATOM   1235  O   HISE  124      45.280  46.250  65.390  1.00  0.00           O  
ATOM   1236  CB  HISE  124      46.600  47.140  68.170  1.00  0.00           C  
ATOM   1237  CG  HISE  124      45.920  47.660  69.410  1.00  0.00           C  
ATOM   1238  CD2 HISE  124      46.550  47.740  70.640  1.00  0.00           C  
ATOM   1239  ND1 HISE  124      44.710  48.330  69.470  1.00  0.00           N  
ATOM   1240  CE1 HISE  124      44.590  48.690  70.760  1.00  0.00           C  
ATOM   1241  NE2 HISE  124      45.680  48.410  71.480  1.00  0.00           N  
ATOM   1242  H   HISE  124      46.830  45.020  69.150  1.00  0.00           H  
ATOM   1243  HA  HISE  124      44.690  46.300  67.690  1.00  0.00           H  
ATOM   1244  HB1 HISE  124      46.640  48.000  67.510  1.00  0.00           H  
ATOM   1245  HB2 HISE  124      47.620  46.810  68.380  1.00  0.00           H  
ATOM   1246  HD2 HISE  124      47.460  47.250  70.930  1.00  0.00           H  
ATOM   1247  HE1 HISE  124      43.690  49.080  71.200  1.00  0.00           H  
ATOM   1248  HE2 HISE  124      45.800  48.540  72.470  1.00  0.00           H  
ATOM   1249  N   ARG   125      46.930  44.730  65.870  1.00  0.00           N  
ATOM   1250  CA  ARG   125      47.000  44.100  64.580  1.00  0.00           C  
ATOM   1251  C   ARG   125      45.670  43.430  64.230  1.00  0.00           C  
ATOM   1252  O   ARG   125      45.040  43.850  63.250  1.00  0.00           O  
ATOM   1253  CB  ARG   125      48.170  43.110  64.540  1.00  0.00           C  
ATOM   1254  CG  ARG   125      48.400  42.370  63.220  1.00  0.00           C  
ATOM   1255  CD  ARG   125      49.780  41.760  63.020  1.00  0.00           C  
ATOM   1256  NE  ARG   125      49.920  40.920  61.830  1.00  0.00           N  
ATOM   1257  CZ  ARG   125      50.530  41.260  60.680  1.00  0.00           C  
ATOM   1258  NH1 ARG   125      51.310  42.350  60.610  1.00  0.00           N1+
ATOM   1259  NH2 ARG   125      50.340  40.560  59.560  1.00  0.00           N  
ATOM   1260  H   ARG   125      47.480  44.420  66.660  1.00  0.00           H  
ATOM   1261  HA  ARG   125      47.210  44.930  63.910  1.00  0.00           H  
ATOM   1262  HB1 ARG   125      48.070  42.430  65.380  1.00  0.00           H  
ATOM   1263  HB2 ARG   125      49.070  43.710  64.670  1.00  0.00           H  
ATOM   1264  HG1 ARG   125      48.310  43.130  62.450  1.00  0.00           H  
ATOM   1265  HG2 ARG   125      47.620  41.610  63.170  1.00  0.00           H  
ATOM   1266  HD1 ARG   125      49.990  41.100  63.860  1.00  0.00           H  
ATOM   1267  HD2 ARG   125      50.490  42.600  63.000  1.00  0.00           H  
ATOM   1268  HE  ARG   125      49.610  39.960  61.900  1.00  0.00           H  
ATOM   1269 HH11 ARG   125      51.490  42.970  61.380  1.00  0.00           H  
ATOM   1270 HH12 ARG   125      51.700  42.600  59.710  1.00  0.00           H  
ATOM   1271 HH21 ARG   125      49.710  39.770  59.650  1.00  0.00           H  
ATOM   1272 HH22 ARG   125      50.710  40.970  58.720  1.00  0.00           H  
ATOM   1273  N   ARG   126      45.230  42.420  64.970  1.00  0.00           N  
ATOM   1274  CA  ARG   126      43.860  41.930  64.990  1.00  0.00           C  
ATOM   1275  C   ARG   126      42.730  42.940  64.960  1.00  0.00           C  
ATOM   1276  O   ARG   126      41.710  42.730  64.310  1.00  0.00           O  
ATOM   1277  CB  ARG   126      43.680  40.840  66.040  1.00  0.00           C  
ATOM   1278  CG  ARG   126      42.200  40.520  66.240  1.00  0.00           C  
ATOM   1279  CD  ARG   126      42.200  39.190  66.990  1.00  0.00           C  
ATOM   1280  NE  ARG   126      42.740  39.300  68.340  1.00  0.00           N  
ATOM   1281  CZ  ARG   126      42.130  39.710  69.460  1.00  0.00           C  
ATOM   1282  NH1 ARG   126      40.900  40.220  69.420  1.00  0.00           N1+
ATOM   1283  NH2 ARG   126      42.750  39.610  70.640  1.00  0.00           N  
ATOM   1284  H   ARG   126      45.770  42.070  65.730  1.00  0.00           H  
ATOM   1285  HA  ARG   126      43.740  41.410  64.030  1.00  0.00           H  
ATOM   1286  HB1 ARG   126      44.100  41.190  66.980  1.00  0.00           H  
ATOM   1287  HB2 ARG   126      44.100  39.920  65.620  1.00  0.00           H  
ATOM   1288  HG1 ARG   126      41.650  40.340  65.330  1.00  0.00           H  
ATOM   1289  HG2 ARG   126      41.690  41.320  66.790  1.00  0.00           H  
ATOM   1290  HD1 ARG   126      42.800  38.480  66.420  1.00  0.00           H  
ATOM   1291  HD2 ARG   126      41.210  38.700  67.020  1.00  0.00           H  
ATOM   1292  HE  ARG   126      43.640  38.850  68.480  1.00  0.00           H  
ATOM   1293 HH11 ARG   126      40.390  40.320  68.550  1.00  0.00           H  
ATOM   1294 HH12 ARG   126      40.410  40.470  70.260  1.00  0.00           H  
ATOM   1295 HH21 ARG   126      43.650  39.160  70.750  1.00  0.00           H  
ATOM   1296 HH22 ARG   126      42.300  39.890  71.510  1.00  0.00           H  
ATOM   1297  N   LEU   127      42.700  44.010  65.770  1.00  0.00           N  
ATOM   1298  CA  LEU   127      41.550  44.870  65.880  1.00  0.00           C  
ATOM   1299  C   LEU   127      41.440  45.820  64.700  1.00  0.00           C  
ATOM   1300  O   LEU   127      40.320  45.920  64.210  1.00  0.00           O  
ATOM   1301  CB  LEU   127      41.460  45.700  67.170  1.00  0.00           C  
ATOM   1302  CG  LEU   127      41.670  44.980  68.500  1.00  0.00           C  
ATOM   1303  CD1 LEU   127      41.400  45.900  69.690  1.00  0.00           C  
ATOM   1304  CD2 LEU   127      40.730  43.780  68.540  1.00  0.00           C  
ATOM   1305  H   LEU   127      43.560  44.290  66.230  1.00  0.00           H  
ATOM   1306  HA  LEU   127      40.650  44.260  65.830  1.00  0.00           H  
ATOM   1307  HB1 LEU   127      40.450  46.120  67.130  1.00  0.00           H  
ATOM   1308  HB2 LEU   127      42.180  46.510  67.140  1.00  0.00           H  
ATOM   1309  HG  LEU   127      42.720  44.740  68.660  1.00  0.00           H  
ATOM   1310 HD11 LEU   127      41.400  45.240  70.560  1.00  0.00           H  
ATOM   1311 HD12 LEU   127      42.130  46.680  69.890  1.00  0.00           H  
ATOM   1312 HD13 LEU   127      40.420  46.370  69.670  1.00  0.00           H  
ATOM   1313 HD21 LEU   127      39.720  44.170  68.450  1.00  0.00           H  
ATOM   1314 HD22 LEU   127      40.970  43.040  67.770  1.00  0.00           H  
ATOM   1315 HD23 LEU   127      40.790  43.320  69.530  1.00  0.00           H  
ATOM   1316  N   ALA   128      42.580  46.310  64.220  1.00  0.00           N  
ATOM   1317  CA  ALA   128      42.600  47.010  62.950  1.00  0.00           C  
ATOM   1318  C   ALA   128      42.070  46.180  61.790  1.00  0.00           C  
ATOM   1319  O   ALA   128      41.170  46.540  61.030  1.00  0.00           O  
ATOM   1320  CB  ALA   128      43.970  47.620  62.670  1.00  0.00           C  
ATOM   1321  H   ALA   128      43.460  46.100  64.670  1.00  0.00           H  
ATOM   1322  HA  ALA   128      41.870  47.820  63.100  1.00  0.00           H  
ATOM   1323  HB1 ALA   128      44.680  46.810  62.690  1.00  0.00           H  
ATOM   1324  HB2 ALA   128      43.880  48.350  61.870  1.00  0.00           H  
ATOM   1325  HB3 ALA   128      44.260  48.170  63.560  1.00  0.00           H  
ATOM   1326  N   MET   129      42.500  44.930  61.580  1.00  0.00           N  
ATOM   1327  CA  MET   129      41.910  43.960  60.680  1.00  0.00           C  
ATOM   1328  C   MET   129      40.480  43.530  60.960  1.00  0.00           C  
ATOM   1329  O   MET   129      39.770  43.330  59.990  1.00  0.00           O  
ATOM   1330  CB  MET   129      42.790  42.720  60.850  1.00  0.00           C  
ATOM   1331  CG  MET   129      44.120  42.870  60.120  1.00  0.00           C  
ATOM   1332  SD  MET   129      45.240  41.480  60.420  1.00  0.00           S  
ATOM   1333  CE  MET   129      44.430  40.280  59.330  1.00  0.00           C  
ATOM   1334  H   MET   129      43.350  44.580  62.000  1.00  0.00           H  
ATOM   1335  HA  MET   129      41.820  44.330  59.650  1.00  0.00           H  
ATOM   1336  HB1 MET   129      42.250  41.860  60.450  1.00  0.00           H  
ATOM   1337  HB2 MET   129      42.970  42.500  61.900  1.00  0.00           H  
ATOM   1338  HG1 MET   129      44.540  43.830  60.380  1.00  0.00           H  
ATOM   1339  HG2 MET   129      43.930  42.940  59.040  1.00  0.00           H  
ATOM   1340  HE1 MET   129      44.450  40.610  58.290  1.00  0.00           H  
ATOM   1341  HE2 MET   129      44.890  39.290  59.340  1.00  0.00           H  
ATOM   1342  HE3 MET   129      43.400  40.250  59.650  1.00  0.00           H  
ATOM   1343  N   ALA   130      39.980  43.490  62.200  1.00  0.00           N  
ATOM   1344  CA  ALA   130      38.550  43.290  62.400  1.00  0.00           C  
ATOM   1345  C   ALA   130      37.660  44.320  61.730  1.00  0.00           C  
ATOM   1346  O   ALA   130      36.580  44.020  61.230  1.00  0.00           O  
ATOM   1347  CB  ALA   130      38.330  43.170  63.910  1.00  0.00           C  
ATOM   1348  H   ALA   130      40.640  43.540  62.960  1.00  0.00           H  
ATOM   1349  HA  ALA   130      38.270  42.350  61.920  1.00  0.00           H  
ATOM   1350  HB1 ALA   130      38.560  44.150  64.330  1.00  0.00           H  
ATOM   1351  HB2 ALA   130      37.300  42.960  64.180  1.00  0.00           H  
ATOM   1352  HB3 ALA   130      38.920  42.390  64.370  1.00  0.00           H  
ATOM   1353  N   THR   131      38.140  45.570  61.540  1.00  0.00           N  
ATOM   1354  CA  THR   131      37.460  46.630  60.850  1.00  0.00           C  
ATOM   1355  C   THR   131      37.770  46.500  59.360  1.00  0.00           C  
ATOM   1356  O   THR   131      36.820  46.650  58.590  1.00  0.00           O  
ATOM   1357  CB  THR   131      38.000  47.940  61.390  1.00  0.00           C  
ATOM   1358  CG2 THR   131      37.280  49.170  60.830  1.00  0.00           C  
ATOM   1359  OG1 THR   131      37.810  48.000  62.780  1.00  0.00           O  
ATOM   1360  H   THR   131      39.110  45.770  61.730  1.00  0.00           H  
ATOM   1361  HA  THR   131      36.380  46.490  61.020  1.00  0.00           H  
ATOM   1362  HB  THR   131      39.040  48.100  61.090  1.00  0.00           H  
ATOM   1363  HG1 THR   131      38.050  47.160  63.170  1.00  0.00           H  
ATOM   1364 HG21 THR   131      36.230  49.090  61.120  1.00  0.00           H  
ATOM   1365 HG22 THR   131      37.700  50.110  61.210  1.00  0.00           H  
ATOM   1366 HG23 THR   131      37.440  49.180  59.740  1.00  0.00           H  
ATOM   1367  N   PHE   132      38.980  46.130  58.950  1.00  0.00           N  
ATOM   1368  CA  PHE   132      39.140  45.890  57.530  1.00  0.00           C  
ATOM   1369  C   PHE   132      38.250  44.790  56.970  1.00  0.00           C  
ATOM   1370  O   PHE   132      37.610  44.830  55.930  1.00  0.00           O  
ATOM   1371  CB  PHE   132      40.590  45.500  57.200  1.00  0.00           C  
ATOM   1372  CG  PHE   132      41.610  46.560  57.520  1.00  0.00           C  
ATOM   1373  CD1 PHE   132      41.320  47.930  57.560  1.00  0.00           C  
ATOM   1374  CD2 PHE   132      42.960  46.240  57.690  1.00  0.00           C  
ATOM   1375  CE1 PHE   132      42.220  48.990  57.710  1.00  0.00           C  
ATOM   1376  CE2 PHE   132      43.890  47.260  57.960  1.00  0.00           C  
ATOM   1377  CZ  PHE   132      43.550  48.620  57.980  1.00  0.00           C  
ATOM   1378  H   PHE   132      39.700  45.860  59.590  1.00  0.00           H  
ATOM   1379  HA  PHE   132      38.900  46.840  57.040  1.00  0.00           H  
ATOM   1380  HB1 PHE   132      40.620  45.420  56.120  1.00  0.00           H  
ATOM   1381  HB2 PHE   132      40.840  44.560  57.700  1.00  0.00           H  
ATOM   1382  HD1 PHE   132      40.330  48.340  57.420  1.00  0.00           H  
ATOM   1383  HD2 PHE   132      43.330  45.220  57.660  1.00  0.00           H  
ATOM   1384  HE1 PHE   132      41.800  49.980  57.730  1.00  0.00           H  
ATOM   1385  HE2 PHE   132      44.890  46.920  58.200  1.00  0.00           H  
ATOM   1386  HZ  PHE   132      44.270  49.300  58.410  1.00  0.00           H  
ATOM   1387  N   ALA   133      38.040  43.730  57.750  1.00  0.00           N  
ATOM   1388  CA  ALA   133      36.930  42.820  57.490  1.00  0.00           C  
ATOM   1389  C   ALA   133      35.510  43.360  57.390  1.00  0.00           C  
ATOM   1390  O   ALA   133      34.700  42.760  56.700  1.00  0.00           O  
ATOM   1391  CB  ALA   133      36.950  41.800  58.630  1.00  0.00           C  
ATOM   1392  H   ALA   133      38.670  43.590  58.530  1.00  0.00           H  
ATOM   1393  HA  ALA   133      37.160  42.340  56.540  1.00  0.00           H  
ATOM   1394  HB1 ALA   133      36.220  40.990  58.560  1.00  0.00           H  
ATOM   1395  HB2 ALA   133      37.960  41.400  58.690  1.00  0.00           H  
ATOM   1396  HB3 ALA   133      36.730  42.240  59.590  1.00  0.00           H  
ATOM   1397  N   LEU   134      35.180  44.450  58.080  1.00  0.00           N  
ATOM   1398  CA  LEU   134      33.900  45.120  57.980  1.00  0.00           C  
ATOM   1399  C   LEU   134      33.650  45.810  56.660  1.00  0.00           C  
ATOM   1400  O   LEU   134      32.610  45.680  56.010  1.00  0.00           O  
ATOM   1401  CB  LEU   134      33.740  46.070  59.160  1.00  0.00           C  
ATOM   1402  CG  LEU   134      32.340  46.670  59.330  1.00  0.00           C  
ATOM   1403  CD1 LEU   134      31.310  45.650  59.820  1.00  0.00           C  
ATOM   1404  CD2 LEU   134      32.400  47.840  60.310  1.00  0.00           C  
ATOM   1405  H   LEU   134      35.850  44.790  58.750  1.00  0.00           H  
ATOM   1406  HA  LEU   134      33.220  44.270  58.010  1.00  0.00           H  
ATOM   1407  HB1 LEU   134      34.420  46.930  59.070  1.00  0.00           H  
ATOM   1408  HB2 LEU   134      34.080  45.670  60.110  1.00  0.00           H  
ATOM   1409  HG  LEU   134      32.080  47.010  58.330  1.00  0.00           H  
ATOM   1410 HD11 LEU   134      31.620  45.360  60.830  1.00  0.00           H  
ATOM   1411 HD12 LEU   134      30.360  46.180  59.750  1.00  0.00           H  
ATOM   1412 HD13 LEU   134      31.150  44.750  59.230  1.00  0.00           H  
ATOM   1413 HD21 LEU   134      32.690  47.520  61.310  1.00  0.00           H  
ATOM   1414 HD22 LEU   134      32.960  48.680  59.900  1.00  0.00           H  
ATOM   1415 HD23 LEU   134      31.380  48.220  60.430  1.00  0.00           H  
ATOM   1416  N   PHE   135      34.690  46.430  56.070  1.00  0.00           N  
ATOM   1417  CA  PHE   135      34.770  47.260  54.880  1.00  0.00           C  
ATOM   1418  C   PHE   135      34.770  46.380  53.640  1.00  0.00           C  
ATOM   1419  O   PHE   135      34.860  46.910  52.540  1.00  0.00           O  
ATOM   1420  CB  PHE   135      35.940  48.240  54.950  1.00  0.00           C  
ATOM   1421  CG  PHE   135      35.660  49.520  55.690  1.00  0.00           C  
ATOM   1422  CD1 PHE   135      35.010  50.530  54.990  1.00  0.00           C  
ATOM   1423  CD2 PHE   135      35.990  49.640  57.040  1.00  0.00           C  
ATOM   1424  CE1 PHE   135      34.650  51.650  55.750  1.00  0.00           C  
ATOM   1425  CE2 PHE   135      35.680  50.800  57.760  1.00  0.00           C  
ATOM   1426  CZ  PHE   135      34.960  51.800  57.100  1.00  0.00           C  
ATOM   1427  H   PHE   135      35.520  46.380  56.630  1.00  0.00           H  
ATOM   1428  HA  PHE   135      33.830  47.810  54.820  1.00  0.00           H  
ATOM   1429  HB1 PHE   135      36.310  48.480  53.950  1.00  0.00           H  
ATOM   1430  HB2 PHE   135      36.870  47.750  55.230  1.00  0.00           H  
ATOM   1431  HD1 PHE   135      34.770  50.470  53.930  1.00  0.00           H  
ATOM   1432  HD2 PHE   135      36.490  48.860  57.590  1.00  0.00           H  
ATOM   1433  HE1 PHE   135      34.150  52.440  55.200  1.00  0.00           H  
ATOM   1434  HE2 PHE   135      35.990  50.920  58.790  1.00  0.00           H  
ATOM   1435  HZ  PHE   135      34.590  52.680  57.610  1.00  0.00           H  
ATOM   1436  N   LYS   136      34.700  45.040  53.650  1.00  0.00           N  
ATOM   1437  CA  LYS   136      34.430  44.220  52.480  1.00  0.00           C  
ATOM   1438  C   LYS   136      33.110  44.470  51.770  1.00  0.00           C  
ATOM   1439  O   LYS   136      33.020  44.410  50.550  1.00  0.00           O  
ATOM   1440  CB  LYS   136      34.590  42.790  52.980  1.00  0.00           C  
ATOM   1441  CG  LYS   136      35.920  42.420  53.640  1.00  0.00           C  
ATOM   1442  CD  LYS   136      36.310  40.980  53.960  1.00  0.00           C  
ATOM   1443  CE  LYS   136      35.260  40.290  54.830  1.00  0.00           C  
ATOM   1444  NZ  LYS   136      35.640  38.920  55.190  1.00  0.00           N1+
ATOM   1445  H   LYS   136      34.900  44.530  54.500  1.00  0.00           H  
ATOM   1446  HA  LYS   136      35.260  44.310  51.770  1.00  0.00           H  
ATOM   1447  HB1 LYS   136      34.500  42.070  52.170  1.00  0.00           H  
ATOM   1448  HB2 LYS   136      33.740  42.610  53.630  1.00  0.00           H  
ATOM   1449  HG1 LYS   136      35.910  43.030  54.540  1.00  0.00           H  
ATOM   1450  HG2 LYS   136      36.690  42.790  52.970  1.00  0.00           H  
ATOM   1451  HD1 LYS   136      37.290  41.090  54.430  1.00  0.00           H  
ATOM   1452  HD2 LYS   136      36.380  40.420  53.030  1.00  0.00           H  
ATOM   1453  HE1 LYS   136      34.230  40.350  54.500  1.00  0.00           H  
ATOM   1454  HE2 LYS   136      35.140  40.880  55.740  1.00  0.00           H  
ATOM   1455  HZ1 LYS   136      36.510  38.940  55.710  1.00  0.00           H  
ATOM   1456  HZ2 LYS   136      34.890  38.440  55.670  1.00  0.00           H  
ATOM   1457  HZ3 LYS   136      35.690  38.290  54.410  1.00  0.00           H  
ATOM   1458  N   ASP   137      32.130  44.850  52.590  1.00  0.00           N  
ATOM   1459  CA  ASP   137      30.740  44.600  52.230  1.00  0.00           C  
ATOM   1460  C   ASP   137      29.870  45.590  52.990  1.00  0.00           C  
ATOM   1461  O   ASP   137      30.320  46.540  53.640  1.00  0.00           O  
ATOM   1462  CB  ASP   137      30.350  43.150  52.470  1.00  0.00           C  
ATOM   1463  CG  ASP   137      30.350  42.680  53.920  1.00  0.00           C  
ATOM   1464  OD1 ASP   137      29.290  42.560  54.570  1.00  0.00           O  
ATOM   1465  OD2 ASP   137      31.450  42.290  54.370  1.00  0.00           O1-
ATOM   1466  H   ASP   137      32.380  44.820  53.570  1.00  0.00           H  
ATOM   1467  HA  ASP   137      30.660  44.900  51.180  1.00  0.00           H  
ATOM   1468  HB1 ASP   137      30.910  42.500  51.800  1.00  0.00           H  
ATOM   1469  HB2 ASP   137      29.300  43.010  52.210  1.00  0.00           H  
ATOM   1470  N   GLY   138      28.570  45.360  52.840  1.00  0.00           N  
ATOM   1471  CA  GLY   138      27.590  46.330  53.280  1.00  0.00           C  
ATOM   1472  C   GLY   138      27.560  47.560  52.400  1.00  0.00           C  
ATOM   1473  O   GLY   138      28.080  47.580  51.280  1.00  0.00           O  
ATOM   1474  H   GLY   138      28.290  44.660  52.180  1.00  0.00           H  
ATOM   1475  HA1 GLY   138      27.850  46.660  54.290  1.00  0.00           H  
ATOM   1476  HA2 GLY   138      26.570  45.970  53.410  1.00  0.00           H  
ATOM   1477  N   ASP   139      26.870  48.650  52.750  1.00  0.00           N  
ATOM   1478  CA  ASP   139      26.840  49.960  52.130  1.00  0.00           C  
ATOM   1479  C   ASP   139      28.180  50.680  52.260  1.00  0.00           C  
ATOM   1480  O   ASP   139      28.590  51.350  51.310  1.00  0.00           O  
ATOM   1481  CB  ASP   139      25.690  50.730  52.770  1.00  0.00           C  
ATOM   1482  CG  ASP   139      25.190  51.850  51.880  1.00  0.00           C  
ATOM   1483  OD1 ASP   139      24.930  51.660  50.670  1.00  0.00           O  
ATOM   1484  OD2 ASP   139      24.880  52.940  52.400  1.00  0.00           O1-
ATOM   1485  H   ASP   139      26.380  48.570  53.630  1.00  0.00           H  
ATOM   1486  HA  ASP   139      26.720  49.890  51.050  1.00  0.00           H  
ATOM   1487  HB1 ASP   139      26.100  51.160  53.690  1.00  0.00           H  
ATOM   1488  HB2 ASP   139      24.790  50.160  52.970  1.00  0.00           H  
ATOM   1489  N   GLN   140      28.870  50.570  53.390  1.00  0.00           N  
ATOM   1490  CA  GLN   140      30.170  51.170  53.580  1.00  0.00           C  
ATOM   1491  C   GLN   140      31.310  50.520  52.820  1.00  0.00           C  
ATOM   1492  O   GLN   140      32.460  50.770  53.140  1.00  0.00           O  
ATOM   1493  CB  GLN   140      30.570  51.260  55.050  1.00  0.00           C  
ATOM   1494  CG  GLN   140      30.750  49.920  55.760  1.00  0.00           C  
ATOM   1495  CD  GLN   140      31.030  50.020  57.250  1.00  0.00           C  
ATOM   1496  NE2 GLN   140      32.110  50.720  57.620  1.00  0.00           N  
ATOM   1497  OE1 GLN   140      30.250  49.580  58.100  1.00  0.00           O  
ATOM   1498  H   GLN   140      28.600  49.960  54.150  1.00  0.00           H  
ATOM   1499  HA  GLN   140      30.150  52.220  53.270  1.00  0.00           H  
ATOM   1500  HB1 GLN   140      29.860  51.860  55.620  1.00  0.00           H  
ATOM   1501  HB2 GLN   140      31.570  51.710  55.070  1.00  0.00           H  
ATOM   1502  HG1 GLN   140      31.650  49.520  55.300  1.00  0.00           H  
ATOM   1503  HG2 GLN   140      29.930  49.240  55.590  1.00  0.00           H  
ATOM   1504 HE21 GLN   140      32.780  51.090  56.960  1.00  0.00           H  
ATOM   1505 HE22 GLN   140      32.150  50.920  58.610  1.00  0.00           H  
ATOM   1506  N   LYS   141      31.000  49.600  51.900  1.00  0.00           N  
ATOM   1507  CA  LYS   141      31.990  48.850  51.150  1.00  0.00           C  
ATOM   1508  C   LYS   141      33.140  49.640  50.560  1.00  0.00           C  
ATOM   1509  O   LYS   141      32.860  50.740  50.080  1.00  0.00           O  
ATOM   1510  CB  LYS   141      31.300  47.870  50.220  1.00  0.00           C  
ATOM   1511  CG  LYS   141      30.570  48.480  49.030  1.00  0.00           C  
ATOM   1512  CD  LYS   141      29.650  47.500  48.310  1.00  0.00           C  
ATOM   1513  CE  LYS   141      29.020  48.260  47.140  1.00  0.00           C  
ATOM   1514  NZ  LYS   141      27.740  47.700  46.720  1.00  0.00           N1+
ATOM   1515  H   LYS   141      30.050  49.270  51.710  1.00  0.00           H  
ATOM   1516  HA  LYS   141      32.370  48.120  51.870  1.00  0.00           H  
ATOM   1517  HB1 LYS   141      30.590  47.320  50.850  1.00  0.00           H  
ATOM   1518  HB2 LYS   141      32.040  47.110  49.940  1.00  0.00           H  
ATOM   1519  HG1 LYS   141      31.320  48.860  48.330  1.00  0.00           H  
ATOM   1520  HG2 LYS   141      29.970  49.290  49.440  1.00  0.00           H  
ATOM   1521  HD1 LYS   141      28.880  47.160  48.990  1.00  0.00           H  
ATOM   1522  HD2 LYS   141      30.170  46.630  47.900  1.00  0.00           H  
ATOM   1523  HE1 LYS   141      29.810  48.460  46.410  1.00  0.00           H  
ATOM   1524  HE2 LYS   141      28.750  49.170  47.700  1.00  0.00           H  
ATOM   1525  HZ1 LYS   141      27.410  48.170  45.880  1.00  0.00           H  
ATOM   1526  HZ2 LYS   141      27.950  46.760  46.410  1.00  0.00           H  
ATOM   1527  HZ3 LYS   141      26.990  47.640  47.390  1.00  0.00           H  
ATOM   1528  N   LEU   142      34.390  49.190  50.720  1.00  0.00           N  
ATOM   1529  CA  LEU   142      35.640  49.830  50.380  1.00  0.00           C  
ATOM   1530  C   LEU   142      35.660  50.490  49.010  1.00  0.00           C  
ATOM   1531  O   LEU   142      36.250  51.580  48.990  1.00  0.00           O  
ATOM   1532  CB  LEU   142      36.800  48.860  50.590  1.00  0.00           C  
ATOM   1533  CG  LEU   142      38.220  49.390  50.340  1.00  0.00           C  
ATOM   1534  CD1 LEU   142      38.530  50.600  51.220  1.00  0.00           C  
ATOM   1535  CD2 LEU   142      39.270  48.300  50.550  1.00  0.00           C  
ATOM   1536  H   LEU   142      34.500  48.280  51.150  1.00  0.00           H  
ATOM   1537  HA  LEU   142      35.760  50.690  51.050  1.00  0.00           H  
ATOM   1538  HB1 LEU   142      36.730  48.070  49.840  1.00  0.00           H  
ATOM   1539  HB2 LEU   142      36.760  48.480  51.600  1.00  0.00           H  
ATOM   1540  HG  LEU   142      38.310  49.760  49.320  1.00  0.00           H  
ATOM   1541 HD11 LEU   142      38.510  50.270  52.260  1.00  0.00           H  
ATOM   1542 HD12 LEU   142      39.530  51.010  51.050  1.00  0.00           H  
ATOM   1543 HD13 LEU   142      37.860  51.430  50.990  1.00  0.00           H  
ATOM   1544 HD21 LEU   142      39.300  47.590  49.720  1.00  0.00           H  
ATOM   1545 HD22 LEU   142      40.260  48.730  50.610  1.00  0.00           H  
ATOM   1546 HD23 LEU   142      39.110  47.870  51.540  1.00  0.00           H  
ATOM   1547  N   GLU   143      35.010  49.920  48.000  1.00  0.00           N  
ATOM   1548  CA  GLU   143      34.870  50.360  46.620  1.00  0.00           C  
ATOM   1549  C   GLU   143      34.030  51.630  46.510  1.00  0.00           C  
ATOM   1550  O   GLU   143      34.460  52.710  46.130  1.00  0.00           O  
ATOM   1551  CB  GLU   143      34.430  49.150  45.820  1.00  0.00           C  
ATOM   1552  CG  GLU   143      34.320  49.520  44.330  1.00  0.00           C  
ATOM   1553  CD  GLU   143      33.770  48.430  43.430  1.00  0.00           C  
ATOM   1554  OE1 GLU   143      34.400  47.360  43.300  1.00  0.00           O  
ATOM   1555  OE2 GLU   143      32.720  48.630  42.790  1.00  0.00           O1-
ATOM   1556  H   GLU   143      34.490  49.060  48.090  1.00  0.00           H  
ATOM   1557  HA  GLU   143      35.900  50.650  46.420  1.00  0.00           H  
ATOM   1558  HB1 GLU   143      33.490  48.780  46.230  1.00  0.00           H  
ATOM   1559  HB2 GLU   143      35.240  48.430  45.940  1.00  0.00           H  
ATOM   1560  HG1 GLU   143      35.300  49.810  43.970  1.00  0.00           H  
ATOM   1561  HG2 GLU   143      33.650  50.390  44.310  1.00  0.00           H  
ATOM   1562  N   LYS   144      32.790  51.460  46.990  1.00  0.00           N  
ATOM   1563  CA  LYS   144      31.790  52.500  47.030  1.00  0.00           C  
ATOM   1564  C   LYS   144      32.250  53.820  47.630  1.00  0.00           C  
ATOM   1565  O   LYS   144      32.150  54.770  46.880  1.00  0.00           O  
ATOM   1566  CB  LYS   144      30.470  51.900  47.480  1.00  0.00           C  
ATOM   1567  CG  LYS   144      29.450  53.020  47.700  1.00  0.00           C  
ATOM   1568  CD  LYS   144      28.050  52.500  48.000  1.00  0.00           C  
ATOM   1569  CE  LYS   144      27.130  53.680  48.260  1.00  0.00           C  
ATOM   1570  NZ  LYS   144      25.790  53.140  48.520  1.00  0.00           N1+
ATOM   1571  H   LYS   144      32.470  50.570  47.330  1.00  0.00           H  
ATOM   1572  HA  LYS   144      31.490  52.780  46.020  1.00  0.00           H  
ATOM   1573  HB1 LYS   144      30.590  51.340  48.410  1.00  0.00           H  
ATOM   1574  HB2 LYS   144      30.100  51.140  46.800  1.00  0.00           H  
ATOM   1575  HG1 LYS   144      29.400  53.600  46.780  1.00  0.00           H  
ATOM   1576  HG2 LYS   144      29.680  53.750  48.480  1.00  0.00           H  
ATOM   1577  HD1 LYS   144      28.080  51.920  48.930  1.00  0.00           H  
ATOM   1578  HD2 LYS   144      27.660  51.940  47.150  1.00  0.00           H  
ATOM   1579  HE1 LYS   144      27.150  54.270  47.340  1.00  0.00           H  
ATOM   1580  HE2 LYS   144      27.430  54.270  49.120  1.00  0.00           H  
ATOM   1581  HZ1 LYS   144      25.950  52.430  49.210  1.00  0.00           H  
ATOM   1582  HZ2 LYS   144      25.120  53.780  48.910  1.00  0.00           H  
ATOM   1583  HZ3 LYS   144      25.410  52.730  47.670  1.00  0.00           H  
ATOM   1584  N   ILE   145      32.890  53.810  48.810  1.00  0.00           N  
ATOM   1585  CA  ILE   145      33.510  54.990  49.370  1.00  0.00           C  
ATOM   1586  C   ILE   145      34.700  55.420  48.540  1.00  0.00           C  
ATOM   1587  O   ILE   145      34.760  56.640  48.470  1.00  0.00           O  
ATOM   1588  CB  ILE   145      33.810  54.930  50.870  1.00  0.00           C  
ATOM   1589  CG1 ILE   145      34.910  53.930  51.250  1.00  0.00           C  
ATOM   1590  CG2 ILE   145      32.470  54.620  51.560  1.00  0.00           C  
ATOM   1591  CD  ILE   145      35.300  54.170  52.700  1.00  0.00           C  
ATOM   1592  H   ILE   145      32.910  52.900  49.270  1.00  0.00           H  
ATOM   1593  HA  ILE   145      32.740  55.750  49.250  1.00  0.00           H  
ATOM   1594  HB  ILE   145      34.120  55.950  51.110  1.00  0.00           H  
ATOM   1595 HG11 ILE   145      35.790  53.990  50.610  1.00  0.00           H  
ATOM   1596 HG12 ILE   145      34.430  52.960  51.160  1.00  0.00           H  
ATOM   1597 HG21 ILE   145      32.500  54.640  52.650  1.00  0.00           H  
ATOM   1598 HG22 ILE   145      31.730  55.310  51.150  1.00  0.00           H  
ATOM   1599 HG23 ILE   145      32.040  53.660  51.320  1.00  0.00           H  
ATOM   1600  HD1 ILE   145      35.710  55.170  52.910  1.00  0.00           H  
ATOM   1601  HD2 ILE   145      34.530  54.030  53.460  1.00  0.00           H  
ATOM   1602  HD3 ILE   145      35.980  53.340  52.850  1.00  0.00           H  
ATOM   1603  N   ILE   146      35.480  54.580  47.850  1.00  0.00           N  
ATOM   1604  CA  ILE   146      36.540  55.170  47.060  1.00  0.00           C  
ATOM   1605  C   ILE   146      36.030  55.860  45.810  1.00  0.00           C  
ATOM   1606  O   ILE   146      36.370  56.980  45.460  1.00  0.00           O  
ATOM   1607  CB  ILE   146      37.610  54.100  46.820  1.00  0.00           C  
ATOM   1608  CG1 ILE   146      38.390  53.960  48.120  1.00  0.00           C  
ATOM   1609  CG2 ILE   146      38.620  54.470  45.750  1.00  0.00           C  
ATOM   1610  CD  ILE   146      39.400  52.820  48.290  1.00  0.00           C  
ATOM   1611  H   ILE   146      35.310  53.580  47.790  1.00  0.00           H  
ATOM   1612  HA  ILE   146      36.990  55.940  47.690  1.00  0.00           H  
ATOM   1613  HB  ILE   146      37.200  53.130  46.530  1.00  0.00           H  
ATOM   1614 HG11 ILE   146      37.770  54.110  49.000  1.00  0.00           H  
ATOM   1615 HG12 ILE   146      39.090  54.800  48.130  1.00  0.00           H  
ATOM   1616 HG21 ILE   146      38.090  54.650  44.820  1.00  0.00           H  
ATOM   1617 HG22 ILE   146      39.330  55.240  46.070  1.00  0.00           H  
ATOM   1618 HG23 ILE   146      39.150  53.540  45.530  1.00  0.00           H  
ATOM   1619  HD1 ILE   146      39.780  52.660  49.300  1.00  0.00           H  
ATOM   1620  HD2 ILE   146      39.000  51.840  48.040  1.00  0.00           H  
ATOM   1621  HD3 ILE   146      40.250  53.040  47.650  1.00  0.00           H  
ATOM   1622  N   CYS   147      35.190  55.140  45.050  1.00  0.00           N  
ATOM   1623  CA  CYS   147      34.510  55.540  43.840  1.00  0.00           C  
ATOM   1624  C   CYS   147      33.840  56.870  44.120  1.00  0.00           C  
ATOM   1625  O   CYS   147      33.990  57.850  43.380  1.00  0.00           O  
ATOM   1626  CB  CYS   147      33.570  54.410  43.430  1.00  0.00           C  
ATOM   1627  SG  CYS   147      34.550  52.980  42.910  1.00  0.00           S  
ATOM   1628  H   CYS   147      34.870  54.280  45.440  1.00  0.00           H  
ATOM   1629  HA  CYS   147      35.210  55.810  43.050  1.00  0.00           H  
ATOM   1630  HB1 CYS   147      33.050  54.860  42.590  1.00  0.00           H  
ATOM   1631  HB2 CYS   147      32.840  54.050  44.160  1.00  0.00           H  
ATOM   1632  HG  CYS   147      35.120  52.960  44.120  1.00  0.00           H  
ATOM   1633  N   GLN   148      33.150  57.070  45.250  1.00  0.00           N  
ATOM   1634  CA  GLN   148      32.600  58.360  45.610  1.00  0.00           C  
ATOM   1635  C   GLN   148      33.620  59.430  45.980  1.00  0.00           C  
ATOM   1636  O   GLN   148      33.240  60.590  45.880  1.00  0.00           O  
ATOM   1637  CB  GLN   148      31.530  58.080  46.670  1.00  0.00           C  
ATOM   1638  CG  GLN   148      30.780  59.280  47.230  1.00  0.00           C  
ATOM   1639  CD  GLN   148      29.940  60.050  46.230  1.00  0.00           C  
ATOM   1640  NE2 GLN   148      29.340  61.180  46.640  1.00  0.00           N  
ATOM   1641  OE1 GLN   148      29.930  59.760  45.040  1.00  0.00           O  
ATOM   1642  H   GLN   148      33.030  56.260  45.840  1.00  0.00           H  
ATOM   1643  HA  GLN   148      32.110  58.840  44.770  1.00  0.00           H  
ATOM   1644  HB1 GLN   148      31.910  57.540  47.550  1.00  0.00           H  
ATOM   1645  HB2 GLN   148      30.750  57.490  46.210  1.00  0.00           H  
ATOM   1646  HG1 GLN   148      31.330  60.030  47.820  1.00  0.00           H  
ATOM   1647  HG2 GLN   148      30.070  58.770  47.880  1.00  0.00           H  
ATOM   1648 HE21 GLN   148      29.300  61.350  47.630  1.00  0.00           H  
ATOM   1649 HE22 GLN   148      29.230  61.940  45.990  1.00  0.00           H  
ATOM   1650  N   GLU   149      34.830  59.090  46.410  1.00  0.00           N  
ATOM   1651  CA  GLU   149      35.740  60.180  46.740  1.00  0.00           C  
ATOM   1652  C   GLU   149      36.630  60.510  45.550  1.00  0.00           C  
ATOM   1653  O   GLU   149      36.840  61.690  45.250  1.00  0.00           O  
ATOM   1654  CB  GLU   149      36.590  59.780  47.940  1.00  0.00           C  
ATOM   1655  CG  GLU   149      37.470  60.870  48.550  1.00  0.00           C  
ATOM   1656  CD  GLU   149      36.710  62.170  48.770  1.00  0.00           C  
ATOM   1657  OE1 GLU   149      36.880  63.150  48.000  1.00  0.00           O  
ATOM   1658  OE2 GLU   149      35.850  62.170  49.680  1.00  0.00           O1-
ATOM   1659  H   GLU   149      35.080  58.110  46.490  1.00  0.00           H  
ATOM   1660  HA  GLU   149      35.330  61.170  46.930  1.00  0.00           H  
ATOM   1661  HB1 GLU   149      37.170  58.910  47.590  1.00  0.00           H  
ATOM   1662  HB2 GLU   149      35.920  59.480  48.740  1.00  0.00           H  
ATOM   1663  HG1 GLU   149      38.300  61.040  47.850  1.00  0.00           H  
ATOM   1664  HG2 GLU   149      37.840  60.470  49.490  1.00  0.00           H  
ATOM   1665  N   ILE   150      37.140  59.580  44.750  1.00  0.00           N  
ATOM   1666  CA  ILE   150      37.870  59.850  43.520  1.00  0.00           C  
ATOM   1667  C   ILE   150      36.910  60.550  42.550  1.00  0.00           C  
ATOM   1668  O   ILE   150      37.500  61.180  41.680  1.00  0.00           O  
ATOM   1669  CB  ILE   150      38.450  58.570  42.940  1.00  0.00           C  
ATOM   1670  CG1 ILE   150      37.460  57.530  42.420  1.00  0.00           C  
ATOM   1671  CG2 ILE   150      39.280  57.970  44.070  1.00  0.00           C  
ATOM   1672  CD  ILE   150      37.990  56.140  42.140  1.00  0.00           C  
ATOM   1673  H   ILE   150      36.970  58.610  44.960  1.00  0.00           H  
ATOM   1674  HA  ILE   150      38.690  60.560  43.620  1.00  0.00           H  
ATOM   1675  HB  ILE   150      39.070  58.880  42.090  1.00  0.00           H  
ATOM   1676 HG11 ILE   150      37.080  57.960  41.500  1.00  0.00           H  
ATOM   1677 HG12 ILE   150      36.630  57.530  43.130  1.00  0.00           H  
ATOM   1678 HG21 ILE   150      39.970  58.730  44.420  1.00  0.00           H  
ATOM   1679 HG22 ILE   150      38.670  57.640  44.910  1.00  0.00           H  
ATOM   1680 HG23 ILE   150      39.780  57.060  43.700  1.00  0.00           H  
ATOM   1681  HD1 ILE   150      38.860  56.330  41.500  1.00  0.00           H  
ATOM   1682  HD2 ILE   150      38.250  55.640  43.080  1.00  0.00           H  
ATOM   1683  HD3 ILE   150      37.240  55.520  41.650  1.00  0.00           H  
ATOM   1684  N   SER   151      35.570  60.500  42.590  1.00  0.00           N  
ATOM   1685  CA  SER   151      34.700  61.400  41.870  1.00  0.00           C  
ATOM   1686  C   SER   151      35.040  62.880  42.000  1.00  0.00           C  
ATOM   1687  O   SER   151      35.100  63.540  40.970  1.00  0.00           O  
ATOM   1688  CB  SER   151      33.210  61.200  42.150  1.00  0.00           C  
ATOM   1689  OG  SER   151      32.700  60.030  41.540  1.00  0.00           O  
ATOM   1690  H   SER   151      35.200  59.870  43.270  1.00  0.00           H  
ATOM   1691  HA  SER   151      34.780  61.130  40.820  1.00  0.00           H  
ATOM   1692  HB1 SER   151      32.740  62.040  41.610  1.00  0.00           H  
ATOM   1693  HB2 SER   151      33.050  61.340  43.220  1.00  0.00           H  
ATOM   1694  HG  SER   151      32.920  59.300  42.120  1.00  0.00           H  
ATOM   1695  N   THR   152      35.280  63.360  43.220  1.00  0.00           N  
ATOM   1696  CA  THR   152      35.690  64.660  43.700  1.00  0.00           C  
ATOM   1697  C   THR   152      37.050  64.980  43.090  1.00  0.00           C  
ATOM   1698  O   THR   152      37.200  66.030  42.480  1.00  0.00           O  
ATOM   1699  CB  THR   152      35.600  64.660  45.220  1.00  0.00           C  
ATOM   1700  CG2 THR   152      35.970  66.070  45.660  1.00  0.00           C  
ATOM   1701  OG1 THR   152      34.220  64.470  45.420  1.00  0.00           O  
ATOM   1702  H   THR   152      35.170  62.680  43.980  1.00  0.00           H  
ATOM   1703  HA  THR   152      34.950  65.370  43.310  1.00  0.00           H  
ATOM   1704  HB  THR   152      36.260  63.920  45.670  1.00  0.00           H  
ATOM   1705  HG1 THR   152      34.040  64.430  46.370  1.00  0.00           H  
ATOM   1706 HG21 THR   152      35.950  66.200  46.740  1.00  0.00           H  
ATOM   1707 HG22 THR   152      36.930  66.370  45.210  1.00  0.00           H  
ATOM   1708 HG23 THR   152      35.280  66.810  45.260  1.00  0.00           H  
ATOM   1709  N   LEU   153      38.070  64.120  43.130  1.00  0.00           N  
ATOM   1710  CA  LEU   153      39.310  64.290  42.410  1.00  0.00           C  
ATOM   1711  C   LEU   153      39.090  64.420  40.910  1.00  0.00           C  
ATOM   1712  O   LEU   153      39.640  65.350  40.310  1.00  0.00           O  
ATOM   1713  CB  LEU   153      40.240  63.140  42.790  1.00  0.00           C  
ATOM   1714  CG  LEU   153      41.580  63.260  42.090  1.00  0.00           C  
ATOM   1715  CD1 LEU   153      42.500  64.210  42.860  1.00  0.00           C  
ATOM   1716  CD2 LEU   153      42.200  61.860  42.010  1.00  0.00           C  
ATOM   1717  H   LEU   153      37.920  63.210  43.550  1.00  0.00           H  
ATOM   1718  HA  LEU   153      39.820  65.210  42.670  1.00  0.00           H  
ATOM   1719  HB1 LEU   153      39.650  62.260  42.550  1.00  0.00           H  
ATOM   1720  HB2 LEU   153      40.410  63.060  43.860  1.00  0.00           H  
ATOM   1721  HG  LEU   153      41.450  63.550  41.050  1.00  0.00           H  
ATOM   1722 HD11 LEU   153      42.400  64.060  43.940  1.00  0.00           H  
ATOM   1723 HD12 LEU   153      43.510  64.030  42.520  1.00  0.00           H  
ATOM   1724 HD13 LEU   153      42.200  65.220  42.610  1.00  0.00           H  
ATOM   1725 HD21 LEU   153      43.100  61.950  41.400  1.00  0.00           H  
ATOM   1726 HD22 LEU   153      42.510  61.560  43.010  1.00  0.00           H  
ATOM   1727 HD23 LEU   153      41.430  61.320  41.470  1.00  0.00           H  
ATOM   1728  N   CYS   154      38.250  63.590  40.300  1.00  0.00           N  
ATOM   1729  CA  CYS   154      38.040  63.700  38.880  1.00  0.00           C  
ATOM   1730  C   CYS   154      37.280  64.950  38.460  1.00  0.00           C  
ATOM   1731  O   CYS   154      37.700  65.500  37.440  1.00  0.00           O  
ATOM   1732  CB  CYS   154      37.460  62.370  38.380  1.00  0.00           C  
ATOM   1733  SG  CYS   154      38.570  60.950  38.490  1.00  0.00           S  
ATOM   1734  H   CYS   154      37.700  62.910  40.830  1.00  0.00           H  
ATOM   1735  HA  CYS   154      39.010  63.880  38.400  1.00  0.00           H  
ATOM   1736  HB1 CYS   154      37.080  62.530  37.370  1.00  0.00           H  
ATOM   1737  HB2 CYS   154      36.480  62.280  38.830  1.00  0.00           H  
ATOM   1738  HG  CYS   154      38.200  60.620  39.730  1.00  0.00           H  
ATOM   1739  N   ASP   155      36.410  65.470  39.330  1.00  0.00           N  
ATOM   1740  CA  ASP   155      35.660  66.710  39.240  1.00  0.00           C  
ATOM   1741  C   ASP   155      36.650  67.840  39.440  1.00  0.00           C  
ATOM   1742  O   ASP   155      36.450  68.860  38.780  1.00  0.00           O  
ATOM   1743  CB  ASP   155      34.490  66.810  40.210  1.00  0.00           C  
ATOM   1744  CG  ASP   155      33.940  68.220  40.250  1.00  0.00           C  
ATOM   1745  OD1 ASP   155      34.220  69.050  41.140  1.00  0.00           O  
ATOM   1746  OD2 ASP   155      33.160  68.490  39.310  1.00  0.00           O1-
ATOM   1747  H   ASP   155      36.250  64.890  40.150  1.00  0.00           H  
ATOM   1748  HA  ASP   155      35.290  66.760  38.210  1.00  0.00           H  
ATOM   1749  HB1 ASP   155      34.880  66.510  41.190  1.00  0.00           H  
ATOM   1750  HB2 ASP   155      33.780  66.070  39.860  1.00  0.00           H  
ATOM   1751  N   MET   156      37.720  67.690  40.230  1.00  0.00           N  
ATOM   1752  CA  MET   156      38.710  68.750  40.310  1.00  0.00           C  
ATOM   1753  C   MET   156      39.600  68.770  39.070  1.00  0.00           C  
ATOM   1754  O   MET   156      39.870  69.790  38.440  1.00  0.00           O  
ATOM   1755  CB  MET   156      39.460  68.810  41.640  1.00  0.00           C  
ATOM   1756  CG  MET   156      40.110  70.170  41.910  1.00  0.00           C  
ATOM   1757  SD  MET   156      41.500  69.960  43.050  1.00  0.00           S  
ATOM   1758  CE  MET   156      40.710  69.140  44.450  1.00  0.00           C  
ATOM   1759  H   MET   156      37.840  66.850  40.760  1.00  0.00           H  
ATOM   1760  HA  MET   156      38.230  69.730  40.270  1.00  0.00           H  
ATOM   1761  HB1 MET   156      40.170  68.000  41.780  1.00  0.00           H  
ATOM   1762  HB2 MET   156      38.770  68.710  42.470  1.00  0.00           H  
ATOM   1763  HG1 MET   156      39.370  70.830  42.340  1.00  0.00           H  
ATOM   1764  HG2 MET   156      40.520  70.580  40.990  1.00  0.00           H  
ATOM   1765  HE1 MET   156      41.400  68.880  45.250  1.00  0.00           H  
ATOM   1766  HE2 MET   156      39.850  69.770  44.690  1.00  0.00           H  
ATOM   1767  HE3 MET   156      40.380  68.210  43.980  1.00  0.00           H  
ATOM   1768  N   LEU   157      40.040  67.590  38.630  1.00  0.00           N  
ATOM   1769  CA  LEU   157      41.050  67.480  37.590  1.00  0.00           C  
ATOM   1770  C   LEU   157      40.450  67.960  36.280  1.00  0.00           C  
ATOM   1771  O   LEU   157      41.240  68.480  35.500  1.00  0.00           O  
ATOM   1772  CB  LEU   157      41.600  66.060  37.510  1.00  0.00           C  
ATOM   1773  CG  LEU   157      42.580  65.560  38.570  1.00  0.00           C  
ATOM   1774  CD1 LEU   157      42.800  64.070  38.330  1.00  0.00           C  
ATOM   1775  CD2 LEU   157      43.920  66.290  38.540  1.00  0.00           C  
ATOM   1776  H   LEU   157      39.740  66.780  39.150  1.00  0.00           H  
ATOM   1777  HA  LEU   157      41.840  68.180  37.840  1.00  0.00           H  
ATOM   1778  HB1 LEU   157      42.160  65.950  36.580  1.00  0.00           H  
ATOM   1779  HB2 LEU   157      40.690  65.470  37.420  1.00  0.00           H  
ATOM   1780  HG  LEU   157      42.060  65.570  39.530  1.00  0.00           H  
ATOM   1781 HD11 LEU   157      43.630  63.750  38.960  1.00  0.00           H  
ATOM   1782 HD12 LEU   157      41.860  63.520  38.470  1.00  0.00           H  
ATOM   1783 HD13 LEU   157      43.110  63.940  37.300  1.00  0.00           H  
ATOM   1784 HD21 LEU   157      44.700  65.950  39.240  1.00  0.00           H  
ATOM   1785 HD22 LEU   157      44.340  66.080  37.560  1.00  0.00           H  
ATOM   1786 HD23 LEU   157      43.860  67.360  38.710  1.00  0.00           H  
ATOM   1787  N   ALA   158      39.130  67.870  36.090  1.00  0.00           N  
ATOM   1788  CA  ALA   158      38.410  68.460  34.970  1.00  0.00           C  
ATOM   1789  C   ALA   158      38.470  69.970  35.040  1.00  0.00           C  
ATOM   1790  O   ALA   158      38.230  70.570  33.980  1.00  0.00           O  
ATOM   1791  CB  ALA   158      36.970  67.990  35.170  1.00  0.00           C  
ATOM   1792  H   ALA   158      38.580  67.510  36.860  1.00  0.00           H  
ATOM   1793  HA  ALA   158      38.750  68.030  34.030  1.00  0.00           H  
ATOM   1794  HB1 ALA   158      36.580  68.380  36.110  1.00  0.00           H  
ATOM   1795  HB2 ALA   158      36.300  68.240  34.350  1.00  0.00           H  
ATOM   1796  HB3 ALA   158      36.960  66.890  35.170  1.00  0.00           H  
ATOM   1797  N   THR   159      38.600  70.660  36.170  1.00  0.00           N  
ATOM   1798  CA  THR   159      38.730  72.090  36.350  1.00  0.00           C  
ATOM   1799  C   THR   159      40.120  72.580  35.980  1.00  0.00           C  
ATOM   1800  O   THR   159      40.430  73.660  35.460  1.00  0.00           O  
ATOM   1801  CB  THR   159      38.300  72.580  37.730  1.00  0.00           C  
ATOM   1802  CG2 THR   159      37.810  74.030  37.780  1.00  0.00           C  
ATOM   1803  OG1 THR   159      37.290  71.780  38.290  1.00  0.00           O  
ATOM   1804  H   THR   159      38.630  70.160  37.040  1.00  0.00           H  
ATOM   1805  HA  THR   159      38.090  72.600  35.640  1.00  0.00           H  
ATOM   1806  HB  THR   159      39.210  72.570  38.340  1.00  0.00           H  
ATOM   1807  HG1 THR   159      36.530  71.840  37.700  1.00  0.00           H  
ATOM   1808 HG21 THR   159      37.360  74.320  38.720  1.00  0.00           H  
ATOM   1809 HG22 THR   159      38.640  74.710  37.650  1.00  0.00           H  
ATOM   1810 HG23 THR   159      37.000  74.120  37.040  1.00  0.00           H  
ATOM   1811  N   HISD  160      41.110  71.720  36.190  1.00  0.00           N  
ATOM   1812  CA  HISD  160      42.520  71.830  35.870  1.00  0.00           C  
ATOM   1813  C   HISD  160      42.890  71.340  34.480  1.00  0.00           C  
ATOM   1814  O   HISD  160      44.050  71.080  34.170  1.00  0.00           O  
ATOM   1815  CB  HISD  160      43.390  71.230  36.970  1.00  0.00           C  
ATOM   1816  CG  HISD  160      43.210  72.030  38.230  1.00  0.00           C  
ATOM   1817  CD2 HISD  160      42.480  71.710  39.340  1.00  0.00           C  
ATOM   1818  ND1 HISD  160      43.940  73.170  38.520  1.00  0.00           N  
ATOM   1819  CE1 HISD  160      43.650  73.520  39.780  1.00  0.00           C  
ATOM   1820  NE2 HISD  160      42.760  72.680  40.310  1.00  0.00           N  
ATOM   1821  H   HISD  160      40.890  70.820  36.610  1.00  0.00           H  
ATOM   1822  HA  HISD  160      42.640  72.900  35.780  1.00  0.00           H  
ATOM   1823  HB1 HISD  160      44.420  71.220  36.630  1.00  0.00           H  
ATOM   1824  HB2 HISD  160      43.160  70.210  37.300  1.00  0.00           H  
ATOM   1825  HD1 HISD  160      44.560  73.720  37.930  1.00  0.00           H  
ATOM   1826  HD2 HISD  160      41.710  70.950  39.410  1.00  0.00           H  
ATOM   1827  HE1 HISD  160      44.200  74.250  40.360  1.00  0.00           H  
ATOM   1828  N   ASN   161      41.910  71.120  33.600  1.00  0.00           N  
ATOM   1829  CA  ASN   161      42.080  70.720  32.220  1.00  0.00           C  
ATOM   1830  C   ASN   161      42.960  71.640  31.380  1.00  0.00           C  
ATOM   1831  O   ASN   161      42.770  72.860  31.420  1.00  0.00           O  
ATOM   1832  CB  ASN   161      40.720  70.540  31.540  1.00  0.00           C  
ATOM   1833  CG  ASN   161      40.810  70.160  30.070  1.00  0.00           C  
ATOM   1834  ND2 ASN   161      40.780  71.080  29.110  1.00  0.00           N  
ATOM   1835  OD1 ASN   161      40.830  68.960  29.760  1.00  0.00           O  
ATOM   1836  H   ASN   161      40.990  71.380  33.900  1.00  0.00           H  
ATOM   1837  HA  ASN   161      42.480  69.710  32.210  1.00  0.00           H  
ATOM   1838  HB1 ASN   161      40.220  71.500  31.680  1.00  0.00           H  
ATOM   1839  HB2 ASN   161      40.130  69.820  32.090  1.00  0.00           H  
ATOM   1840 HD21 ASN   161      40.740  72.080  29.300  1.00  0.00           H  
ATOM   1841 HD22 ASN   161      41.010  70.770  28.180  1.00  0.00           H  
ATOM   1842  N   GLY   162      43.890  70.980  30.680  1.00  0.00           N  
ATOM   1843  CA  GLY   162      45.000  71.620  29.990  1.00  0.00           C  
ATOM   1844  C   GLY   162      46.120  72.210  30.820  1.00  0.00           C  
ATOM   1845  O   GLY   162      46.890  72.940  30.200  1.00  0.00           O  
ATOM   1846  H   GLY   162      44.050  70.020  30.910  1.00  0.00           H  
ATOM   1847  HA1 GLY   162      44.610  72.400  29.340  1.00  0.00           H  
ATOM   1848  HA2 GLY   162      45.410  70.780  29.430  1.00  0.00           H  
ATOM   1849  N   GLN   163      46.200  72.020  32.140  1.00  0.00           N  
ATOM   1850  CA  GLN   163      47.250  72.640  32.940  1.00  0.00           C  
ATOM   1851  C   GLN   163      48.390  71.660  33.130  1.00  0.00           C  
ATOM   1852  O   GLN   163      48.300  70.440  32.980  1.00  0.00           O  
ATOM   1853  CB  GLN   163      46.600  73.060  34.260  1.00  0.00           C  
ATOM   1854  CG  GLN   163      45.470  74.050  34.000  1.00  0.00           C  
ATOM   1855  CD  GLN   163      44.860  74.590  35.280  1.00  0.00           C  
ATOM   1856  NE2 GLN   163      43.690  75.240  35.160  1.00  0.00           N  
ATOM   1857  OE1 GLN   163      45.200  74.260  36.410  1.00  0.00           O  
ATOM   1858  H   GLN   163      45.470  71.520  32.620  1.00  0.00           H  
ATOM   1859  HA  GLN   163      47.560  73.560  32.440  1.00  0.00           H  
ATOM   1860  HB1 GLN   163      47.280  73.660  34.850  1.00  0.00           H  
ATOM   1861  HB2 GLN   163      46.400  72.150  34.840  1.00  0.00           H  
ATOM   1862  HG1 GLN   163      44.720  73.510  33.400  1.00  0.00           H  
ATOM   1863  HG2 GLN   163      45.910  74.840  33.400  1.00  0.00           H  
ATOM   1864 HE21 GLN   163      43.200  75.360  34.290  1.00  0.00           H  
ATOM   1865 HE22 GLN   163      43.280  75.650  35.990  1.00  0.00           H  
ATOM   1866  N   SER   164      49.520  72.320  33.390  1.00  0.00           N  
ATOM   1867  CA  SER   164      50.700  71.590  33.780  1.00  0.00           C  
ATOM   1868  C   SER   164      51.010  71.760  35.260  1.00  0.00           C  
ATOM   1869  O   SER   164      51.730  72.650  35.700  1.00  0.00           O  
ATOM   1870  CB  SER   164      51.900  71.960  32.900  1.00  0.00           C  
ATOM   1871  OG  SER   164      51.750  71.450  31.600  1.00  0.00           O  
ATOM   1872  H   SER   164      49.560  73.340  33.350  1.00  0.00           H  
ATOM   1873  HA  SER   164      50.620  70.540  33.470  1.00  0.00           H  
ATOM   1874  HB1 SER   164      52.780  71.490  33.310  1.00  0.00           H  
ATOM   1875  HB2 SER   164      51.970  73.040  32.720  1.00  0.00           H  
ATOM   1876  HG  SER   164      50.920  71.800  31.240  1.00  0.00           H  
ATOM   1877  N   ILE   165      50.450  70.870  36.080  1.00  0.00           N  
ATOM   1878  CA  ILE   165      50.320  70.980  37.520  1.00  0.00           C  
ATOM   1879  C   ILE   165      50.950  69.820  38.280  1.00  0.00           C  
ATOM   1880  O   ILE   165      51.340  68.790  37.740  1.00  0.00           O  
ATOM   1881  CB  ILE   165      48.860  71.210  37.910  1.00  0.00           C  
ATOM   1882  CG1 ILE   165      47.810  70.170  37.540  1.00  0.00           C  
ATOM   1883  CG2 ILE   165      48.490  72.610  37.470  1.00  0.00           C  
ATOM   1884  CD  ILE   165      46.680  70.240  38.560  1.00  0.00           C  
ATOM   1885  H   ILE   165      50.050  70.070  35.620  1.00  0.00           H  
ATOM   1886  HA  ILE   165      50.940  71.840  37.800  1.00  0.00           H  
ATOM   1887  HB  ILE   165      48.760  71.170  39.000  1.00  0.00           H  
ATOM   1888 HG11 ILE   165      48.280  69.180  37.550  1.00  0.00           H  
ATOM   1889 HG12 ILE   165      47.560  70.410  36.510  1.00  0.00           H  
ATOM   1890 HG21 ILE   165      48.440  72.580  36.370  1.00  0.00           H  
ATOM   1891 HG22 ILE   165      47.550  72.940  37.930  1.00  0.00           H  
ATOM   1892 HG23 ILE   165      49.260  73.300  37.790  1.00  0.00           H  
ATOM   1893  HD1 ILE   165      46.130  71.180  38.470  1.00  0.00           H  
ATOM   1894  HD2 ILE   165      46.040  69.370  38.350  1.00  0.00           H  
ATOM   1895  HD3 ILE   165      47.010  70.060  39.580  1.00  0.00           H  
ATOM   1896  N   ASP   166      51.050  70.030  39.590  1.00  0.00           N  
ATOM   1897  CA  ASP   166      51.150  68.970  40.580  1.00  0.00           C  
ATOM   1898  C   ASP   166      49.780  68.670  41.200  1.00  0.00           C  
ATOM   1899  O   ASP   166      48.920  69.510  41.420  1.00  0.00           O  
ATOM   1900  CB  ASP   166      52.130  69.340  41.690  1.00  0.00           C  
ATOM   1901  CG  ASP   166      52.090  68.320  42.820  1.00  0.00           C  
ATOM   1902  OD1 ASP   166      52.170  67.090  42.630  1.00  0.00           O  
ATOM   1903  OD2 ASP   166      52.000  68.760  43.990  1.00  0.00           O1-
ATOM   1904  H   ASP   166      50.810  70.950  39.920  1.00  0.00           H  
ATOM   1905  HA  ASP   166      51.450  68.020  40.150  1.00  0.00           H  
ATOM   1906  HB1 ASP   166      51.950  70.320  42.130  1.00  0.00           H  
ATOM   1907  HB2 ASP   166      53.110  69.260  41.210  1.00  0.00           H  
ATOM   1908  N   ILE   167      49.600  67.380  41.500  1.00  0.00           N  
ATOM   1909  CA  ILE   167      48.390  66.790  42.040  1.00  0.00           C  
ATOM   1910  C   ILE   167      48.540  66.220  43.450  1.00  0.00           C  
ATOM   1911  O   ILE   167      47.610  65.580  43.940  1.00  0.00           O  
ATOM   1912  CB  ILE   167      47.800  65.770  41.080  1.00  0.00           C  
ATOM   1913  CG1 ILE   167      48.500  64.430  40.970  1.00  0.00           C  
ATOM   1914  CG2 ILE   167      47.640  66.490  39.750  1.00  0.00           C  
ATOM   1915  CD  ILE   167      47.780  63.440  40.050  1.00  0.00           C  
ATOM   1916  H   ILE   167      50.340  66.780  41.180  1.00  0.00           H  
ATOM   1917  HA  ILE   167      47.710  67.600  42.310  1.00  0.00           H  
ATOM   1918  HB  ILE   167      46.800  65.590  41.490  1.00  0.00           H  
ATOM   1919 HG11 ILE   167      48.410  63.930  41.930  1.00  0.00           H  
ATOM   1920 HG12 ILE   167      49.550  64.540  40.680  1.00  0.00           H  
ATOM   1921 HG21 ILE   167      47.310  67.530  39.880  1.00  0.00           H  
ATOM   1922 HG22 ILE   167      48.570  66.590  39.200  1.00  0.00           H  
ATOM   1923 HG23 ILE   167      46.930  65.840  39.230  1.00  0.00           H  
ATOM   1924  HD1 ILE   167      47.990  63.680  39.010  1.00  0.00           H  
ATOM   1925  HD2 ILE   167      48.050  62.390  40.120  1.00  0.00           H  
ATOM   1926  HD3 ILE   167      46.700  63.450  40.140  1.00  0.00           H  
ATOM   1927  N   SER   168      49.680  66.310  44.140  1.00  0.00           N  
ATOM   1928  CA  SER   168      49.890  65.670  45.430  1.00  0.00           C  
ATOM   1929  C   SER   168      48.880  66.090  46.480  1.00  0.00           C  
ATOM   1930  O   SER   168      48.280  65.160  47.020  1.00  0.00           O  
ATOM   1931  CB  SER   168      51.300  65.890  45.950  1.00  0.00           C  
ATOM   1932  OG  SER   168      52.310  65.750  44.960  1.00  0.00           O  
ATOM   1933  H   SER   168      50.450  66.860  43.770  1.00  0.00           H  
ATOM   1934  HA  SER   168      49.710  64.600  45.370  1.00  0.00           H  
ATOM   1935  HB1 SER   168      51.480  65.330  46.860  1.00  0.00           H  
ATOM   1936  HB2 SER   168      51.280  66.930  46.250  1.00  0.00           H  
ATOM   1937  HG  SER   168      52.280  66.410  44.280  1.00  0.00           H  
ATOM   1938  N   PHE   169      48.480  67.340  46.720  1.00  0.00           N  
ATOM   1939  CA  PHE   169      47.440  67.660  47.670  1.00  0.00           C  
ATOM   1940  C   PHE   169      46.050  67.150  47.320  1.00  0.00           C  
ATOM   1941  O   PHE   169      45.470  66.440  48.140  1.00  0.00           O  
ATOM   1942  CB  PHE   169      47.510  69.150  47.970  1.00  0.00           C  
ATOM   1943  CG  PHE   169      46.730  69.670  49.160  1.00  0.00           C  
ATOM   1944  CD1 PHE   169      46.730  69.070  50.420  1.00  0.00           C  
ATOM   1945  CD2 PHE   169      45.980  70.850  49.020  1.00  0.00           C  
ATOM   1946  CE1 PHE   169      45.950  69.490  51.500  1.00  0.00           C  
ATOM   1947  CE2 PHE   169      45.180  71.330  50.050  1.00  0.00           C  
ATOM   1948  CZ  PHE   169      45.150  70.620  51.260  1.00  0.00           C  
ATOM   1949  H   PHE   169      48.890  68.050  46.120  1.00  0.00           H  
ATOM   1950  HA  PHE   169      47.700  67.250  48.650  1.00  0.00           H  
ATOM   1951  HB1 PHE   169      47.160  69.690  47.090  1.00  0.00           H  
ATOM   1952  HB2 PHE   169      48.530  69.520  48.130  1.00  0.00           H  
ATOM   1953  HD1 PHE   169      47.240  68.140  50.610  1.00  0.00           H  
ATOM   1954  HD2 PHE   169      46.080  71.480  48.150  1.00  0.00           H  
ATOM   1955  HE1 PHE   169      45.860  68.970  52.440  1.00  0.00           H  
ATOM   1956  HE2 PHE   169      44.690  72.290  49.910  1.00  0.00           H  
ATOM   1957  HZ  PHE   169      44.490  71.040  52.000  1.00  0.00           H  
ATOM   1958  N   PRO   170      45.630  67.280  46.060  1.00  0.00           N  
ATOM   1959  CA  PRO   170      44.420  66.660  45.570  1.00  0.00           C  
ATOM   1960  C   PRO   170      44.240  65.160  45.760  1.00  0.00           C  
ATOM   1961  O   PRO   170      43.180  64.650  46.120  1.00  0.00           O  
ATOM   1962  CB  PRO   170      44.320  66.980  44.090  1.00  0.00           C  
ATOM   1963  CG  PRO   170      44.910  68.380  43.980  1.00  0.00           C  
ATOM   1964  CD  PRO   170      46.020  68.220  45.020  1.00  0.00           C  
ATOM   1965  HA  PRO   170      43.610  67.180  46.090  1.00  0.00           H  
ATOM   1966  HB1 PRO   170      44.910  66.370  43.400  1.00  0.00           H  
ATOM   1967  HB2 PRO   170      43.270  66.920  43.820  1.00  0.00           H  
ATOM   1968  HG1 PRO   170      45.400  68.710  43.060  1.00  0.00           H  
ATOM   1969  HG2 PRO   170      44.180  69.100  44.350  1.00  0.00           H  
ATOM   1970  HD1 PRO   170      46.950  67.900  44.570  1.00  0.00           H  
ATOM   1971  HD2 PRO   170      46.160  69.240  45.370  1.00  0.00           H  
ATOM   1972  N   VAL   171      45.300  64.380  45.510  1.00  0.00           N  
ATOM   1973  CA  VAL   171      45.230  62.950  45.640  1.00  0.00           C  
ATOM   1974  C   VAL   171      45.260  62.600  47.120  1.00  0.00           C  
ATOM   1975  O   VAL   171      44.390  61.910  47.640  1.00  0.00           O  
ATOM   1976  CB  VAL   171      46.340  62.260  44.860  1.00  0.00           C  
ATOM   1977  CG1 VAL   171      46.190  60.740  45.030  1.00  0.00           C  
ATOM   1978  CG2 VAL   171      46.120  62.570  43.380  1.00  0.00           C  
ATOM   1979  H   VAL   171      46.180  64.800  45.230  1.00  0.00           H  
ATOM   1980  HA  VAL   171      44.280  62.610  45.210  1.00  0.00           H  
ATOM   1981  HB  VAL   171      47.260  62.680  45.270  1.00  0.00           H  
ATOM   1982 HG11 VAL   171      46.460  60.430  46.040  1.00  0.00           H  
ATOM   1983 HG12 VAL   171      45.150  60.490  44.820  1.00  0.00           H  
ATOM   1984 HG13 VAL   171      46.790  60.120  44.370  1.00  0.00           H  
ATOM   1985 HG21 VAL   171      46.880  61.960  42.890  1.00  0.00           H  
ATOM   1986 HG22 VAL   171      45.110  62.270  43.090  1.00  0.00           H  
ATOM   1987 HG23 VAL   171      46.380  63.570  43.060  1.00  0.00           H  
ATOM   1988  N   PHE   172      46.120  63.280  47.900  1.00  0.00           N  
ATOM   1989  CA  PHE   172      46.110  63.220  49.350  1.00  0.00           C  
ATOM   1990  C   PHE   172      44.750  63.470  49.970  1.00  0.00           C  
ATOM   1991  O   PHE   172      44.360  62.640  50.800  1.00  0.00           O  
ATOM   1992  CB  PHE   172      47.290  64.000  49.910  1.00  0.00           C  
ATOM   1993  CG  PHE   172      47.410  64.070  51.400  1.00  0.00           C  
ATOM   1994  CD1 PHE   172      48.210  63.210  52.170  1.00  0.00           C  
ATOM   1995  CD2 PHE   172      46.720  65.080  52.080  1.00  0.00           C  
ATOM   1996  CE1 PHE   172      48.170  63.290  53.560  1.00  0.00           C  
ATOM   1997  CE2 PHE   172      46.600  65.150  53.480  1.00  0.00           C  
ATOM   1998  CZ  PHE   172      47.350  64.220  54.200  1.00  0.00           C  
ATOM   1999  H   PHE   172      46.840  63.870  47.520  1.00  0.00           H  
ATOM   2000  HA  PHE   172      46.280  62.180  49.630  1.00  0.00           H  
ATOM   2001  HB1 PHE   172      47.310  65.040  49.580  1.00  0.00           H  
ATOM   2002  HB2 PHE   172      48.220  63.530  49.580  1.00  0.00           H  
ATOM   2003  HD1 PHE   172      48.890  62.510  51.680  1.00  0.00           H  
ATOM   2004  HD2 PHE   172      46.220  65.840  51.490  1.00  0.00           H  
ATOM   2005  HE1 PHE   172      48.800  62.640  54.140  1.00  0.00           H  
ATOM   2006  HE2 PHE   172      45.990  65.950  53.880  1.00  0.00           H  
ATOM   2007  HZ  PHE   172      47.290  64.150  55.280  1.00  0.00           H  
ATOM   2008  N   VAL   173      44.050  64.560  49.600  1.00  0.00           N  
ATOM   2009  CA  VAL   173      42.780  64.850  50.210  1.00  0.00           C  
ATOM   2010  C   VAL   173      41.630  63.910  49.900  1.00  0.00           C  
ATOM   2011  O   VAL   173      40.710  63.750  50.690  1.00  0.00           O  
ATOM   2012  CB  VAL   173      42.350  66.280  49.940  1.00  0.00           C  
ATOM   2013  CG1 VAL   173      43.240  67.330  50.590  1.00  0.00           C  
ATOM   2014  CG2 VAL   173      42.020  66.490  48.460  1.00  0.00           C  
ATOM   2015  H   VAL   173      44.500  65.120  48.880  1.00  0.00           H  
ATOM   2016  HA  VAL   173      43.030  64.850  51.280  1.00  0.00           H  
ATOM   2017  HB  VAL   173      41.400  66.460  50.460  1.00  0.00           H  
ATOM   2018 HG11 VAL   173      43.760  67.030  51.490  1.00  0.00           H  
ATOM   2019 HG12 VAL   173      43.940  67.800  49.910  1.00  0.00           H  
ATOM   2020 HG13 VAL   173      42.570  68.140  50.900  1.00  0.00           H  
ATOM   2021 HG21 VAL   173      41.840  67.530  48.220  1.00  0.00           H  
ATOM   2022 HG22 VAL   173      42.810  66.140  47.780  1.00  0.00           H  
ATOM   2023 HG23 VAL   173      41.120  66.030  48.060  1.00  0.00           H  
ATOM   2024  N   ALA   174      41.860  63.120  48.840  1.00  0.00           N  
ATOM   2025  CA  ALA   174      41.030  61.990  48.500  1.00  0.00           C  
ATOM   2026  C   ALA   174      41.310  60.810  49.420  1.00  0.00           C  
ATOM   2027  O   ALA   174      40.450  60.410  50.190  1.00  0.00           O  
ATOM   2028  CB  ALA   174      41.140  61.620  47.010  1.00  0.00           C  
ATOM   2029  H   ALA   174      42.720  63.170  48.330  1.00  0.00           H  
ATOM   2030  HA  ALA   174      39.970  62.210  48.640  1.00  0.00           H  
ATOM   2031  HB1 ALA   174      40.240  61.100  46.690  1.00  0.00           H  
ATOM   2032  HB2 ALA   174      41.170  62.600  46.520  1.00  0.00           H  
ATOM   2033  HB3 ALA   174      42.090  61.110  46.840  1.00  0.00           H  
ATOM   2034  N   VAL   175      42.560  60.340  49.400  1.00  0.00           N  
ATOM   2035  CA  VAL   175      43.070  59.280  50.250  1.00  0.00           C  
ATOM   2036  C   VAL   175      42.590  59.530  51.670  1.00  0.00           C  
ATOM   2037  O   VAL   175      41.860  58.790  52.320  1.00  0.00           O  
ATOM   2038  CB  VAL   175      44.580  59.070  50.080  1.00  0.00           C  
ATOM   2039  CG1 VAL   175      45.210  58.070  51.040  1.00  0.00           C  
ATOM   2040  CG2 VAL   175      44.910  58.670  48.650  1.00  0.00           C  
ATOM   2041  H   VAL   175      43.170  60.630  48.650  1.00  0.00           H  
ATOM   2042  HA  VAL   175      42.560  58.360  49.950  1.00  0.00           H  
ATOM   2043  HB  VAL   175      45.100  60.020  50.240  1.00  0.00           H  
ATOM   2044 HG11 VAL   175      46.280  58.050  50.800  1.00  0.00           H  
ATOM   2045 HG12 VAL   175      45.090  58.400  52.060  1.00  0.00           H  
ATOM   2046 HG13 VAL   175      44.870  57.050  50.850  1.00  0.00           H  
ATOM   2047 HG21 VAL   175      45.990  58.480  48.570  1.00  0.00           H  
ATOM   2048 HG22 VAL   175      44.270  57.820  48.400  1.00  0.00           H  
ATOM   2049 HG23 VAL   175      44.650  59.470  47.970  1.00  0.00           H  
ATOM   2050  N   THR   176      42.970  60.670  52.260  1.00  0.00           N  
ATOM   2051  CA  THR   176      42.960  61.080  53.650  1.00  0.00           C  
ATOM   2052  C   THR   176      41.510  61.130  54.100  1.00  0.00           C  
ATOM   2053  O   THR   176      41.170  60.630  55.170  1.00  0.00           O  
ATOM   2054  CB  THR   176      43.670  62.410  53.820  1.00  0.00           C  
ATOM   2055  CG2 THR   176      43.560  62.910  55.270  1.00  0.00           C  
ATOM   2056  OG1 THR   176      45.050  62.230  53.630  1.00  0.00           O  
ATOM   2057  H   THR   176      43.590  61.250  51.690  1.00  0.00           H  
ATOM   2058  HA  THR   176      43.470  60.340  54.270  1.00  0.00           H  
ATOM   2059  HB  THR   176      43.250  63.190  53.170  1.00  0.00           H  
ATOM   2060  HG1 THR   176      45.410  62.910  53.040  1.00  0.00           H  
ATOM   2061 HG21 THR   176      44.240  63.750  55.400  1.00  0.00           H  
ATOM   2062 HG22 THR   176      42.560  63.310  55.410  1.00  0.00           H  
ATOM   2063 HG23 THR   176      43.790  62.090  55.940  1.00  0.00           H  
ATOM   2064  N   ASN   177      40.620  61.680  53.270  1.00  0.00           N  
ATOM   2065  CA  ASN   177      39.210  61.460  53.460  1.00  0.00           C  
ATOM   2066  C   ASN   177      38.670  60.040  53.540  1.00  0.00           C  
ATOM   2067  O   ASN   177      37.980  59.730  54.510  1.00  0.00           O  
ATOM   2068  CB  ASN   177      38.370  62.360  52.560  1.00  0.00           C  
ATOM   2069  CG  ASN   177      38.130  63.720  53.210  1.00  0.00           C  
ATOM   2070  ND2 ASN   177      38.000  64.700  52.310  1.00  0.00           N  
ATOM   2071  OD1 ASN   177      37.870  63.970  54.380  1.00  0.00           O  
ATOM   2072  H   ASN   177      41.010  61.860  52.350  1.00  0.00           H  
ATOM   2073  HA  ASN   177      38.930  61.820  54.450  1.00  0.00           H  
ATOM   2074  HB1 ASN   177      37.360  61.940  52.490  1.00  0.00           H  
ATOM   2075  HB2 ASN   177      38.810  62.540  51.580  1.00  0.00           H  
ATOM   2076 HD21 ASN   177      38.210  64.520  51.340  1.00  0.00           H  
ATOM   2077 HD22 ASN   177      37.660  65.570  52.700  1.00  0.00           H  
ATOM   2078  N   VAL   178      39.070  59.130  52.640  1.00  0.00           N  
ATOM   2079  CA  VAL   178      38.770  57.720  52.690  1.00  0.00           C  
ATOM   2080  C   VAL   178      39.360  57.170  53.980  1.00  0.00           C  
ATOM   2081  O   VAL   178      38.620  56.660  54.820  1.00  0.00           O  
ATOM   2082  CB  VAL   178      39.240  57.030  51.420  1.00  0.00           C  
ATOM   2083  CG1 VAL   178      39.160  55.500  51.390  1.00  0.00           C  
ATOM   2084  CG2 VAL   178      38.390  57.490  50.230  1.00  0.00           C  
ATOM   2085  H   VAL   178      39.700  59.480  51.920  1.00  0.00           H  
ATOM   2086  HA  VAL   178      37.690  57.590  52.740  1.00  0.00           H  
ATOM   2087  HB  VAL   178      40.250  57.300  51.190  1.00  0.00           H  
ATOM   2088 HG11 VAL   178      38.130  55.170  51.360  1.00  0.00           H  
ATOM   2089 HG12 VAL   178      39.660  55.080  50.510  1.00  0.00           H  
ATOM   2090 HG13 VAL   178      39.690  55.030  52.220  1.00  0.00           H  
ATOM   2091 HG21 VAL   178      38.750  58.490  50.010  1.00  0.00           H  
ATOM   2092 HG22 VAL   178      38.610  56.790  49.430  1.00  0.00           H  
ATOM   2093 HG23 VAL   178      37.330  57.580  50.480  1.00  0.00           H  
ATOM   2094  N   ILE   179      40.600  57.470  54.380  1.00  0.00           N  
ATOM   2095  CA  ILE   179      41.170  56.780  55.530  1.00  0.00           C  
ATOM   2096  C   ILE   179      40.580  57.250  56.850  1.00  0.00           C  
ATOM   2097  O   ILE   179      40.300  56.520  57.800  1.00  0.00           O  
ATOM   2098  CB  ILE   179      42.680  56.640  55.450  1.00  0.00           C  
ATOM   2099  CG1 ILE   179      43.310  55.530  56.290  1.00  0.00           C  
ATOM   2100  CG2 ILE   179      43.440  57.870  55.920  1.00  0.00           C  
ATOM   2101  CD  ILE   179      42.990  54.080  55.890  1.00  0.00           C  
ATOM   2102  H   ILE   179      41.190  58.020  53.780  1.00  0.00           H  
ATOM   2103  HA  ILE   179      40.890  55.750  55.310  1.00  0.00           H  
ATOM   2104  HB  ILE   179      42.880  56.520  54.380  1.00  0.00           H  
ATOM   2105 HG11 ILE   179      43.130  55.680  57.340  1.00  0.00           H  
ATOM   2106 HG12 ILE   179      44.390  55.640  56.190  1.00  0.00           H  
ATOM   2107 HG21 ILE   179      42.960  58.740  55.480  1.00  0.00           H  
ATOM   2108 HG22 ILE   179      43.460  58.100  56.990  1.00  0.00           H  
ATOM   2109 HG23 ILE   179      44.490  57.850  55.620  1.00  0.00           H  
ATOM   2110  HD1 ILE   179      43.890  53.500  56.140  1.00  0.00           H  
ATOM   2111  HD2 ILE   179      42.140  53.720  56.450  1.00  0.00           H  
ATOM   2112  HD3 ILE   179      42.830  54.020  54.820  1.00  0.00           H  
ATOM   2113  N   SER   180      40.190  58.520  56.890  1.00  0.00           N  
ATOM   2114  CA  SER   180      39.440  59.230  57.910  1.00  0.00           C  
ATOM   2115  C   SER   180      38.080  58.620  58.200  1.00  0.00           C  
ATOM   2116  O   SER   180      37.750  58.350  59.350  1.00  0.00           O  
ATOM   2117  CB  SER   180      39.240  60.690  57.490  1.00  0.00           C  
ATOM   2118  OG  SER   180      40.400  61.470  57.630  1.00  0.00           O  
ATOM   2119  H   SER   180      40.350  59.030  56.030  1.00  0.00           H  
ATOM   2120  HA  SER   180      39.940  59.270  58.870  1.00  0.00           H  
ATOM   2121  HB1 SER   180      38.430  61.130  58.080  1.00  0.00           H  
ATOM   2122  HB2 SER   180      38.930  60.650  56.440  1.00  0.00           H  
ATOM   2123  HG  SER   180      40.890  61.400  56.820  1.00  0.00           H  
ATOM   2124  N   LEU   181      37.400  58.190  57.130  1.00  0.00           N  
ATOM   2125  CA  LEU   181      36.130  57.490  57.130  1.00  0.00           C  
ATOM   2126  C   LEU   181      36.190  56.050  57.600  1.00  0.00           C  
ATOM   2127  O   LEU   181      35.230  55.370  57.990  1.00  0.00           O  
ATOM   2128  CB  LEU   181      35.420  57.650  55.790  1.00  0.00           C  
ATOM   2129  CG  LEU   181      34.040  57.060  55.620  1.00  0.00           C  
ATOM   2130  CD1 LEU   181      33.070  57.740  56.590  1.00  0.00           C  
ATOM   2131  CD2 LEU   181      33.570  57.290  54.180  1.00  0.00           C  
ATOM   2132  H   LEU   181      37.800  58.380  56.230  1.00  0.00           H  
ATOM   2133  HA  LEU   181      35.450  57.910  57.860  1.00  0.00           H  
ATOM   2134  HB1 LEU   181      36.040  57.270  54.980  1.00  0.00           H  
ATOM   2135  HB2 LEU   181      35.350  58.740  55.690  1.00  0.00           H  
ATOM   2136  HG  LEU   181      34.100  56.020  55.930  1.00  0.00           H  
ATOM   2137 HD11 LEU   181      33.130  58.830  56.610  1.00  0.00           H  
ATOM   2138 HD12 LEU   181      32.050  57.460  56.290  1.00  0.00           H  
ATOM   2139 HD13 LEU   181      33.300  57.440  57.610  1.00  0.00           H  
ATOM   2140 HD21 LEU   181      34.150  56.660  53.500  1.00  0.00           H  
ATOM   2141 HD22 LEU   181      32.500  57.070  54.140  1.00  0.00           H  
ATOM   2142 HD23 LEU   181      33.580  58.350  53.900  1.00  0.00           H  
ATOM   2143  N   ILE   182      37.410  55.510  57.580  1.00  0.00           N  
ATOM   2144  CA  ILE   182      37.760  54.150  57.960  1.00  0.00           C  
ATOM   2145  C   ILE   182      38.110  54.190  59.440  1.00  0.00           C  
ATOM   2146  O   ILE   182      37.490  53.470  60.210  1.00  0.00           O  
ATOM   2147  CB  ILE   182      38.810  53.500  57.060  1.00  0.00           C  
ATOM   2148  CG1 ILE   182      38.190  53.360  55.670  1.00  0.00           C  
ATOM   2149  CG2 ILE   182      39.530  52.240  57.530  1.00  0.00           C  
ATOM   2150  CD  ILE   182      39.140  53.130  54.510  1.00  0.00           C  
ATOM   2151  H   ILE   182      38.140  56.110  57.210  1.00  0.00           H  
ATOM   2152  HA  ILE   182      36.830  53.590  57.940  1.00  0.00           H  
ATOM   2153  HB  ILE   182      39.650  54.180  56.890  1.00  0.00           H  
ATOM   2154 HG11 ILE   182      37.520  54.200  55.470  1.00  0.00           H  
ATOM   2155 HG12 ILE   182      37.560  52.460  55.710  1.00  0.00           H  
ATOM   2156 HG21 ILE   182      40.270  51.990  56.780  1.00  0.00           H  
ATOM   2157 HG22 ILE   182      40.060  52.460  58.470  1.00  0.00           H  
ATOM   2158 HG23 ILE   182      38.830  51.410  57.540  1.00  0.00           H  
ATOM   2159  HD1 ILE   182      39.440  52.090  54.490  1.00  0.00           H  
ATOM   2160  HD2 ILE   182      38.700  53.320  53.530  1.00  0.00           H  
ATOM   2161  HD3 ILE   182      40.050  53.700  54.710  1.00  0.00           H  
ATOM   2162  N   CYS   183      39.050  55.040  59.820  1.00  0.00           N  
ATOM   2163  CA  CYS   183      39.540  55.180  61.170  1.00  0.00           C  
ATOM   2164  C   CYS   183      38.540  55.630  62.220  1.00  0.00           C  
ATOM   2165  O   CYS   183      38.460  55.010  63.270  1.00  0.00           O  
ATOM   2166  CB  CYS   183      40.850  55.990  61.110  1.00  0.00           C  
ATOM   2167  SG  CYS   183      42.100  55.150  60.120  1.00  0.00           S  
ATOM   2168  H   CYS   183      39.480  55.610  59.100  1.00  0.00           H  
ATOM   2169  HA  CYS   183      39.870  54.220  61.580  1.00  0.00           H  
ATOM   2170  HB1 CYS   183      41.200  56.070  62.130  1.00  0.00           H  
ATOM   2171  HB2 CYS   183      40.710  56.990  60.720  1.00  0.00           H  
ATOM   2172  HG  CYS   183      41.450  55.430  59.000  1.00  0.00           H  
ATOM   2173  N   PHE   184      37.760  56.690  61.940  1.00  0.00           N  
ATOM   2174  CA  PHE   184      37.040  57.390  62.980  1.00  0.00           C  
ATOM   2175  C   PHE   184      35.890  58.230  62.450  1.00  0.00           C  
ATOM   2176  O   PHE   184      35.160  58.840  63.230  1.00  0.00           O  
ATOM   2177  CB  PHE   184      37.940  58.300  63.820  1.00  0.00           C  
ATOM   2178  CG  PHE   184      39.010  59.030  63.050  1.00  0.00           C  
ATOM   2179  CD1 PHE   184      38.660  60.070  62.180  1.00  0.00           C  
ATOM   2180  CD2 PHE   184      40.330  58.550  63.080  1.00  0.00           C  
ATOM   2181  CE1 PHE   184      39.630  60.650  61.360  1.00  0.00           C  
ATOM   2182  CE2 PHE   184      41.290  59.180  62.270  1.00  0.00           C  
ATOM   2183  CZ  PHE   184      40.950  60.190  61.350  1.00  0.00           C  
ATOM   2184  H   PHE   184      37.870  57.160  61.050  1.00  0.00           H  
ATOM   2185  HA  PHE   184      36.620  56.640  63.640  1.00  0.00           H  
ATOM   2186  HB1 PHE   184      38.420  57.540  64.430  1.00  0.00           H  
ATOM   2187  HB2 PHE   184      37.430  58.960  64.540  1.00  0.00           H  
ATOM   2188  HD1 PHE   184      37.670  60.480  62.220  1.00  0.00           H  
ATOM   2189  HD2 PHE   184      40.630  57.730  63.700  1.00  0.00           H  
ATOM   2190  HE1 PHE   184      39.280  61.400  60.660  1.00  0.00           H  
ATOM   2191  HE2 PHE   184      42.320  58.870  62.320  1.00  0.00           H  
ATOM   2192  HZ  PHE   184      41.660  60.670  60.700  1.00  0.00           H  
ATOM   2193  N   ASN   185      35.530  58.160  61.160  1.00  0.00           N  
ATOM   2194  CA  ASN   185      34.320  58.640  60.530  1.00  0.00           C  
ATOM   2195  C   ASN   185      34.400  60.110  60.130  1.00  0.00           C  
ATOM   2196  O   ASN   185      34.290  60.460  58.960  1.00  0.00           O  
ATOM   2197  CB  ASN   185      33.000  58.130  61.100  1.00  0.00           C  
ATOM   2198  CG  ASN   185      31.700  58.270  60.340  1.00  0.00           C  
ATOM   2199  ND2 ASN   185      31.280  57.180  59.680  1.00  0.00           N  
ATOM   2200  OD1 ASN   185      30.950  59.240  60.390  1.00  0.00           O  
ATOM   2201  H   ASN   185      36.200  57.760  60.520  1.00  0.00           H  
ATOM   2202  HA  ASN   185      34.290  58.100  59.580  1.00  0.00           H  
ATOM   2203  HB1 ASN   185      32.850  58.560  62.090  1.00  0.00           H  
ATOM   2204  HB2 ASN   185      33.150  57.090  61.420  1.00  0.00           H  
ATOM   2205 HD21 ASN   185      31.790  56.310  59.610  1.00  0.00           H  
ATOM   2206 HD22 ASN   185      30.330  57.190  59.350  1.00  0.00           H  
ATOM   2207  N   THR   186      34.660  60.950  61.130  1.00  0.00           N  
ATOM   2208  CA  THR   186      35.000  62.350  61.000  1.00  0.00           C  
ATOM   2209  C   THR   186      35.900  62.700  59.820  1.00  0.00           C  
ATOM   2210  O   THR   186      36.960  62.110  59.570  1.00  0.00           O  
ATOM   2211  CB  THR   186      35.620  62.870  62.290  1.00  0.00           C  
ATOM   2212  CG2 THR   186      35.630  64.400  62.300  1.00  0.00           C  
ATOM   2213  OG1 THR   186      34.860  62.360  63.370  1.00  0.00           O  
ATOM   2214  H   THR   186      34.960  60.470  61.960  1.00  0.00           H  
ATOM   2215  HA  THR   186      34.070  62.920  60.900  1.00  0.00           H  
ATOM   2216  HB  THR   186      36.620  62.440  62.410  1.00  0.00           H  
ATOM   2217  HG1 THR   186      35.040  62.940  64.100  1.00  0.00           H  
ATOM   2218 HG21 THR   186      34.690  64.870  62.020  1.00  0.00           H  
ATOM   2219 HG22 THR   186      35.870  64.790  63.290  1.00  0.00           H  
ATOM   2220 HG23 THR   186      36.440  64.690  61.630  1.00  0.00           H  
ATOM   2221  N   SER   187      35.280  63.310  58.810  1.00  0.00           N  
ATOM   2222  CA  SER   187      35.920  63.690  57.570  1.00  0.00           C  
ATOM   2223  C   SER   187      35.750  65.160  57.220  1.00  0.00           C  
ATOM   2224  O   SER   187      34.910  65.850  57.780  1.00  0.00           O  
ATOM   2225  CB  SER   187      35.390  62.790  56.460  1.00  0.00           C  
ATOM   2226  OG  SER   187      35.510  61.390  56.600  1.00  0.00           O  
ATOM   2227  H   SER   187      34.270  63.420  58.830  1.00  0.00           H  
ATOM   2228  HA  SER   187      36.990  63.450  57.670  1.00  0.00           H  
ATOM   2229  HB1 SER   187      35.930  62.910  55.530  1.00  0.00           H  
ATOM   2230  HB2 SER   187      34.350  63.030  56.250  1.00  0.00           H  
ATOM   2231  HG  SER   187      35.400  61.320  57.550  1.00  0.00           H  
ATOM   2232  N   TYR   188      36.570  65.730  56.320  1.00  0.00           N  
ATOM   2233  CA  TYR   188      36.610  67.130  55.980  1.00  0.00           C  
ATOM   2234  C   TYR   188      35.890  67.420  54.660  1.00  0.00           C  
ATOM   2235  O   TYR   188      35.640  66.570  53.820  1.00  0.00           O  
ATOM   2236  CB  TYR   188      38.080  67.520  55.880  1.00  0.00           C  
ATOM   2237  CG  TYR   188      38.700  67.280  57.230  1.00  0.00           C  
ATOM   2238  CD1 TYR   188      38.520  68.230  58.230  1.00  0.00           C  
ATOM   2239  CD2 TYR   188      39.540  66.160  57.420  1.00  0.00           C  
ATOM   2240  CE1 TYR   188      39.240  68.130  59.420  1.00  0.00           C  
ATOM   2241  CE2 TYR   188      40.210  66.030  58.640  1.00  0.00           C  
ATOM   2242  CZ  TYR   188      40.100  67.030  59.620  1.00  0.00           C  
ATOM   2243  OH  TYR   188      40.760  66.880  60.810  1.00  0.00           O  
ATOM   2244  H   TYR   188      37.090  65.150  55.670  1.00  0.00           H  
ATOM   2245  HA  TYR   188      36.170  67.730  56.780  1.00  0.00           H  
ATOM   2246  HB1 TYR   188      38.270  68.570  55.690  1.00  0.00           H  
ATOM   2247  HB2 TYR   188      38.590  66.840  55.200  1.00  0.00           H  
ATOM   2248  HD1 TYR   188      37.840  69.030  57.970  1.00  0.00           H  
ATOM   2249  HD2 TYR   188      39.740  65.390  56.700  1.00  0.00           H  
ATOM   2250  HE1 TYR   188      39.080  68.810  60.250  1.00  0.00           H  
ATOM   2251  HE2 TYR   188      40.690  65.100  58.920  1.00  0.00           H  
ATOM   2252  HH  TYR   188      40.550  67.480  61.510  1.00  0.00           H  
ATOM   2253  N   LYS   189      35.740  68.710  54.340  1.00  0.00           N  
ATOM   2254  CA  LYS   189      35.390  69.210  53.030  1.00  0.00           C  
ATOM   2255  C   LYS   189      36.580  69.060  52.090  1.00  0.00           C  
ATOM   2256  O   LYS   189      37.730  69.200  52.510  1.00  0.00           O  
ATOM   2257  CB  LYS   189      34.900  70.650  53.160  1.00  0.00           C  
ATOM   2258  CG  LYS   189      33.440  70.740  53.590  1.00  0.00           C  
ATOM   2259  CD  LYS   189      33.070  72.190  53.930  1.00  0.00           C  
ATOM   2260  CE  LYS   189      33.620  72.660  55.260  1.00  0.00           C  
ATOM   2261  NZ  LYS   189      32.940  73.910  55.640  1.00  0.00           N1+
ATOM   2262  H   LYS   189      36.030  69.440  54.980  1.00  0.00           H  
ATOM   2263  HA  LYS   189      34.650  68.550  52.570  1.00  0.00           H  
ATOM   2264  HB1 LYS   189      35.010  71.180  52.220  1.00  0.00           H  
ATOM   2265  HB2 LYS   189      35.560  71.130  53.880  1.00  0.00           H  
ATOM   2266  HG1 LYS   189      33.130  70.110  54.420  1.00  0.00           H  
ATOM   2267  HG2 LYS   189      32.830  70.440  52.750  1.00  0.00           H  
ATOM   2268  HD1 LYS   189      31.980  72.140  53.930  1.00  0.00           H  
ATOM   2269  HD2 LYS   189      33.300  72.900  53.130  1.00  0.00           H  
ATOM   2270  HE1 LYS   189      34.700  72.750  55.080  1.00  0.00           H  
ATOM   2271  HE2 LYS   189      33.470  71.850  55.970  1.00  0.00           H  
ATOM   2272  HZ1 LYS   189      33.340  74.690  55.140  1.00  0.00           H  
ATOM   2273  HZ2 LYS   189      31.950  73.760  55.550  1.00  0.00           H  
ATOM   2274  HZ3 LYS   189      33.220  74.090  56.600  1.00  0.00           H  
ATOM   2275  N   ASN   190      36.430  68.820  50.790  1.00  0.00           N  
ATOM   2276  CA  ASN   190      37.500  68.770  49.800  1.00  0.00           C  
ATOM   2277  C   ASN   190      38.420  69.990  49.840  1.00  0.00           C  
ATOM   2278  O   ASN   190      37.990  71.100  49.560  1.00  0.00           O  
ATOM   2279  CB  ASN   190      36.880  68.550  48.420  1.00  0.00           C  
ATOM   2280  CG  ASN   190      37.990  68.320  47.410  1.00  0.00           C  
ATOM   2281  ND2 ASN   190      38.610  67.150  47.500  1.00  0.00           N  
ATOM   2282  OD1 ASN   190      38.310  69.140  46.550  1.00  0.00           O  
ATOM   2283  H   ASN   190      35.470  68.790  50.450  1.00  0.00           H  
ATOM   2284  HA  ASN   190      38.040  67.870  50.050  1.00  0.00           H  
ATOM   2285  HB1 ASN   190      36.360  69.460  48.140  1.00  0.00           H  
ATOM   2286  HB2 ASN   190      36.210  67.690  48.550  1.00  0.00           H  
ATOM   2287 HD21 ASN   190      38.150  66.370  47.950  1.00  0.00           H  
ATOM   2288 HD22 ASN   190      39.350  66.970  46.830  1.00  0.00           H  
ATOM   2289  N   GLY   191      39.690  69.710  50.130  1.00  0.00           N  
ATOM   2290  CA  GLY   191      40.800  70.660  50.090  1.00  0.00           C  
ATOM   2291  C   GLY   191      40.800  71.680  51.220  1.00  0.00           C  
ATOM   2292  O   GLY   191      41.260  72.790  50.990  1.00  0.00           O  
ATOM   2293  H   GLY   191      39.870  68.750  50.360  1.00  0.00           H  
ATOM   2294  HA1 GLY   191      40.770  71.300  49.210  1.00  0.00           H  
ATOM   2295  HA2 GLY   191      41.790  70.220  50.080  1.00  0.00           H  
ATOM   2296  N   ASP   192      40.100  71.490  52.340  1.00  0.00           N  
ATOM   2297  CA  ASP   192      40.050  72.340  53.520  1.00  0.00           C  
ATOM   2298  C   ASP   192      41.390  72.690  54.140  1.00  0.00           C  
ATOM   2299  O   ASP   192      42.370  71.990  53.910  1.00  0.00           O  
ATOM   2300  CB  ASP   192      39.140  71.690  54.540  1.00  0.00           C  
ATOM   2301  CG  ASP   192      38.610  72.580  55.660  1.00  0.00           C  
ATOM   2302  OD1 ASP   192      37.800  73.490  55.340  1.00  0.00           O  
ATOM   2303  OD2 ASP   192      39.220  72.550  56.750  1.00  0.00           O1-
ATOM   2304  H   ASP   192      39.620  70.610  52.440  1.00  0.00           H  
ATOM   2305  HA  ASP   192      39.460  73.180  53.150  1.00  0.00           H  
ATOM   2306  HB1 ASP   192      39.750  70.930  55.030  1.00  0.00           H  
ATOM   2307  HB2 ASP   192      38.370  71.060  54.090  1.00  0.00           H  
ATOM   2308  N   PRO   193      41.490  73.820  54.850  1.00  0.00           N  
ATOM   2309  CA  PRO   193      42.710  74.170  55.560  1.00  0.00           C  
ATOM   2310  C   PRO   193      43.210  73.130  56.560  1.00  0.00           C  
ATOM   2311  O   PRO   193      44.380  72.820  56.680  1.00  0.00           O  
ATOM   2312  CB  PRO   193      42.570  75.600  56.090  1.00  0.00           C  
ATOM   2313  CG  PRO   193      41.620  76.200  55.060  1.00  0.00           C  
ATOM   2314  CD  PRO   193      40.680  75.010  54.880  1.00  0.00           C  
ATOM   2315  HA  PRO   193      43.480  74.260  54.790  1.00  0.00           H  
ATOM   2316  HB1 PRO   193      41.970  75.540  56.990  1.00  0.00           H  
ATOM   2317  HB2 PRO   193      43.520  76.090  56.270  1.00  0.00           H  
ATOM   2318  HG1 PRO   193      41.170  77.010  55.640  1.00  0.00           H  
ATOM   2319  HG2 PRO   193      42.130  76.440  54.130  1.00  0.00           H  
ATOM   2320  HD1 PRO   193      40.070  74.900  55.780  1.00  0.00           H  
ATOM   2321  HD2 PRO   193      39.990  75.210  54.060  1.00  0.00           H  
ATOM   2322  N   GLU   194      42.330  72.430  57.280  1.00  0.00           N  
ATOM   2323  CA  GLU   194      42.780  71.380  58.180  1.00  0.00           C  
ATOM   2324  C   GLU   194      43.370  70.210  57.420  1.00  0.00           C  
ATOM   2325  O   GLU   194      44.220  69.540  58.010  1.00  0.00           O  
ATOM   2326  CB  GLU   194      41.680  70.960  59.150  1.00  0.00           C  
ATOM   2327  CG  GLU   194      41.390  72.180  60.020  1.00  0.00           C  
ATOM   2328  CD  GLU   194      40.600  71.660  61.210  1.00  0.00           C  
ATOM   2329  OE1 GLU   194      39.360  71.650  61.090  1.00  0.00           O  
ATOM   2330  OE2 GLU   194      41.230  71.300  62.240  1.00  0.00           O1-
ATOM   2331  H   GLU   194      41.340  72.590  57.200  1.00  0.00           H  
ATOM   2332  HA  GLU   194      43.590  71.700  58.820  1.00  0.00           H  
ATOM   2333  HB1 GLU   194      41.960  70.060  59.700  1.00  0.00           H  
ATOM   2334  HB2 GLU   194      40.770  70.690  58.600  1.00  0.00           H  
ATOM   2335  HG1 GLU   194      40.900  72.990  59.480  1.00  0.00           H  
ATOM   2336  HG2 GLU   194      42.380  72.470  60.370  1.00  0.00           H  
ATOM   2337  N   LEU   195      43.150  69.930  56.130  1.00  0.00           N  
ATOM   2338  CA  LEU   195      43.820  68.880  55.400  1.00  0.00           C  
ATOM   2339  C   LEU   195      45.230  69.290  54.990  1.00  0.00           C  
ATOM   2340  O   LEU   195      46.160  68.500  55.110  1.00  0.00           O  
ATOM   2341  CB  LEU   195      43.010  68.460  54.180  1.00  0.00           C  
ATOM   2342  CG  LEU   195      41.810  67.570  54.520  1.00  0.00           C  
ATOM   2343  CD1 LEU   195      41.080  67.300  53.210  1.00  0.00           C  
ATOM   2344  CD2 LEU   195      42.090  66.220  55.170  1.00  0.00           C  
ATOM   2345  H   LEU   195      42.450  70.440  55.610  1.00  0.00           H  
ATOM   2346  HA  LEU   195      43.840  68.090  56.150  1.00  0.00           H  
ATOM   2347  HB1 LEU   195      43.630  67.840  53.530  1.00  0.00           H  
ATOM   2348  HB2 LEU   195      42.760  69.320  53.550  1.00  0.00           H  
ATOM   2349  HG  LEU   195      41.150  68.150  55.150  1.00  0.00           H  
ATOM   2350 HD11 LEU   195      41.130  68.140  52.510  1.00  0.00           H  
ATOM   2351 HD12 LEU   195      41.590  66.490  52.670  1.00  0.00           H  
ATOM   2352 HD13 LEU   195      40.040  67.010  53.370  1.00  0.00           H  
ATOM   2353 HD21 LEU   195      42.710  65.610  54.510  1.00  0.00           H  
ATOM   2354 HD22 LEU   195      42.640  66.260  56.100  1.00  0.00           H  
ATOM   2355 HD23 LEU   195      41.160  65.630  55.280  1.00  0.00           H  
ATOM   2356  N   ASN   196      45.390  70.550  54.560  1.00  0.00           N  
ATOM   2357  CA  ASN   196      46.710  71.110  54.340  1.00  0.00           C  
ATOM   2358  C   ASN   196      47.560  70.970  55.600  1.00  0.00           C  
ATOM   2359  O   ASN   196      48.610  70.350  55.480  1.00  0.00           O  
ATOM   2360  CB  ASN   196      46.460  72.550  53.890  1.00  0.00           C  
ATOM   2361  CG  ASN   196      47.650  73.440  54.200  1.00  0.00           C  
ATOM   2362  ND2 ASN   196      48.660  73.390  53.330  1.00  0.00           N  
ATOM   2363  OD1 ASN   196      47.690  74.210  55.170  1.00  0.00           O  
ATOM   2364  H   ASN   196      44.540  71.110  54.530  1.00  0.00           H  
ATOM   2365  HA  ASN   196      47.270  70.580  53.580  1.00  0.00           H  
ATOM   2366  HB1 ASN   196      45.540  72.900  54.330  1.00  0.00           H  
ATOM   2367  HB2 ASN   196      46.370  72.480  52.800  1.00  0.00           H  
ATOM   2368 HD21 ASN   196      48.740  72.660  52.640  1.00  0.00           H  
ATOM   2369 HD22 ASN   196      49.330  74.140  53.390  1.00  0.00           H  
ATOM   2370  N   VAL   197      47.030  71.460  56.720  1.00  0.00           N  
ATOM   2371  CA  VAL   197      47.670  71.260  58.020  1.00  0.00           C  
ATOM   2372  C   VAL   197      47.890  69.810  58.430  1.00  0.00           C  
ATOM   2373  O   VAL   197      49.030  69.520  58.780  1.00  0.00           O  
ATOM   2374  CB  VAL   197      46.720  71.990  58.960  1.00  0.00           C  
ATOM   2375  CG1 VAL   197      46.800  71.630  60.440  1.00  0.00           C  
ATOM   2376  CG2 VAL   197      46.960  73.490  58.810  1.00  0.00           C  
ATOM   2377  H   VAL   197      46.180  72.000  56.720  1.00  0.00           H  
ATOM   2378  HA  VAL   197      48.600  71.810  58.020  1.00  0.00           H  
ATOM   2379  HB  VAL   197      45.700  71.830  58.640  1.00  0.00           H  
ATOM   2380 HG11 VAL   197      47.720  72.080  60.830  1.00  0.00           H  
ATOM   2381 HG12 VAL   197      46.010  72.080  61.020  1.00  0.00           H  
ATOM   2382 HG13 VAL   197      46.750  70.540  60.510  1.00  0.00           H  
ATOM   2383 HG21 VAL   197      47.990  73.760  59.080  1.00  0.00           H  
ATOM   2384 HG22 VAL   197      46.900  73.860  57.790  1.00  0.00           H  
ATOM   2385 HG23 VAL   197      46.310  74.060  59.480  1.00  0.00           H  
ATOM   2386  N   ILE   198      46.920  68.910  58.270  1.00  0.00           N  
ATOM   2387  CA  ILE   198      47.110  67.480  58.410  1.00  0.00           C  
ATOM   2388  C   ILE   198      48.210  66.890  57.540  1.00  0.00           C  
ATOM   2389  O   ILE   198      48.950  66.070  58.060  1.00  0.00           O  
ATOM   2390  CB  ILE   198      45.780  66.740  58.250  1.00  0.00           C  
ATOM   2391  CG1 ILE   198      45.140  66.650  59.640  1.00  0.00           C  
ATOM   2392  CG2 ILE   198      45.820  65.410  57.520  1.00  0.00           C  
ATOM   2393  CD  ILE   198      43.690  66.200  59.650  1.00  0.00           C  
ATOM   2394  H   ILE   198      45.990  69.260  58.110  1.00  0.00           H  
ATOM   2395  HA  ILE   198      47.510  67.390  59.420  1.00  0.00           H  
ATOM   2396  HB  ILE   198      45.180  67.290  57.540  1.00  0.00           H  
ATOM   2397 HG11 ILE   198      45.200  67.630  60.110  1.00  0.00           H  
ATOM   2398 HG12 ILE   198      45.750  65.970  60.250  1.00  0.00           H  
ATOM   2399 HG21 ILE   198      46.680  64.820  57.810  1.00  0.00           H  
ATOM   2400 HG22 ILE   198      44.930  64.790  57.610  1.00  0.00           H  
ATOM   2401 HG23 ILE   198      45.790  65.620  56.450  1.00  0.00           H  
ATOM   2402  HD1 ILE   198      43.680  65.240  59.160  1.00  0.00           H  
ATOM   2403  HD2 ILE   198      43.410  66.180  60.710  1.00  0.00           H  
ATOM   2404  HD3 ILE   198      43.020  66.930  59.190  1.00  0.00           H  
ATOM   2405  N   GLN   199      48.430  67.330  56.290  1.00  0.00           N  
ATOM   2406  CA  GLN   199      49.530  66.910  55.460  1.00  0.00           C  
ATOM   2407  C   GLN   199      50.820  67.440  56.060  1.00  0.00           C  
ATOM   2408  O   GLN   199      51.840  66.760  56.180  1.00  0.00           O  
ATOM   2409  CB  GLN   199      49.350  67.370  54.010  1.00  0.00           C  
ATOM   2410  CG  GLN   199      50.220  66.520  53.100  1.00  0.00           C  
ATOM   2411  CD  GLN   199      50.220  67.040  51.660  1.00  0.00           C  
ATOM   2412  NE2 GLN   199      50.530  66.190  50.690  1.00  0.00           N  
ATOM   2413  OE1 GLN   199      49.800  68.150  51.330  1.00  0.00           O  
ATOM   2414  H   GLN   199      47.820  68.050  55.940  1.00  0.00           H  
ATOM   2415  HA  GLN   199      49.520  65.830  55.330  1.00  0.00           H  
ATOM   2416  HB1 GLN   199      49.570  68.440  53.990  1.00  0.00           H  
ATOM   2417  HB2 GLN   199      48.310  67.260  53.680  1.00  0.00           H  
ATOM   2418  HG1 GLN   199      49.890  65.480  53.070  1.00  0.00           H  
ATOM   2419  HG2 GLN   199      51.230  66.610  53.490  1.00  0.00           H  
ATOM   2420 HE21 GLN   199      50.960  65.350  51.040  1.00  0.00           H  
ATOM   2421 HE22 GLN   199      50.520  66.460  49.710  1.00  0.00           H  
ATOM   2422  N   ASN   200      50.710  68.670  56.570  1.00  0.00           N  
ATOM   2423  CA  ASN   200      51.790  69.360  57.230  1.00  0.00           C  
ATOM   2424  C   ASN   200      52.200  68.800  58.590  1.00  0.00           C  
ATOM   2425  O   ASN   200      53.370  68.730  58.970  1.00  0.00           O  
ATOM   2426  CB  ASN   200      51.600  70.880  57.230  1.00  0.00           C  
ATOM   2427  CG  ASN   200      52.410  71.680  58.250  1.00  0.00           C  
ATOM   2428  ND2 ASN   200      53.650  71.950  57.840  1.00  0.00           N  
ATOM   2429  OD1 ASN   200      52.040  72.120  59.320  1.00  0.00           O  
ATOM   2430  H   ASN   200      49.900  69.230  56.340  1.00  0.00           H  
ATOM   2431  HA  ASN   200      52.660  69.240  56.580  1.00  0.00           H  
ATOM   2432  HB1 ASN   200      50.530  71.050  57.330  1.00  0.00           H  
ATOM   2433  HB2 ASN   200      51.900  71.180  56.230  1.00  0.00           H  
ATOM   2434 HD21 ASN   200      53.920  71.720  56.890  1.00  0.00           H  
ATOM   2435 HD22 ASN   200      54.300  72.420  58.450  1.00  0.00           H  
ATOM   2436  N   TYR   201      51.230  68.210  59.300  1.00  0.00           N  
ATOM   2437  CA  TYR   201      51.510  67.350  60.430  1.00  0.00           C  
ATOM   2438  C   TYR   201      52.110  66.010  60.030  1.00  0.00           C  
ATOM   2439  O   TYR   201      53.080  65.570  60.630  1.00  0.00           O  
ATOM   2440  CB  TYR   201      50.270  67.190  61.290  1.00  0.00           C  
ATOM   2441  CG  TYR   201      49.740  68.450  61.950  1.00  0.00           C  
ATOM   2442  CD1 TYR   201      48.680  68.250  62.830  1.00  0.00           C  
ATOM   2443  CD2 TYR   201      50.260  69.730  61.730  1.00  0.00           C  
ATOM   2444  CE1 TYR   201      47.990  69.330  63.410  1.00  0.00           C  
ATOM   2445  CE2 TYR   201      49.600  70.780  62.370  1.00  0.00           C  
ATOM   2446  CZ  TYR   201      48.440  70.640  63.170  1.00  0.00           C  
ATOM   2447  OH  TYR   201      47.790  71.750  63.600  1.00  0.00           O  
ATOM   2448  H   TYR   201      50.260  68.320  59.070  1.00  0.00           H  
ATOM   2449  HA  TYR   201      52.280  67.800  61.070  1.00  0.00           H  
ATOM   2450  HB1 TYR   201      50.550  66.490  62.080  1.00  0.00           H  
ATOM   2451  HB2 TYR   201      49.550  66.700  60.640  1.00  0.00           H  
ATOM   2452  HD1 TYR   201      48.370  67.230  63.010  1.00  0.00           H  
ATOM   2453  HD2 TYR   201      51.060  69.760  61.000  1.00  0.00           H  
ATOM   2454  HE1 TYR   201      47.220  69.190  64.140  1.00  0.00           H  
ATOM   2455  HE2 TYR   201      50.100  71.730  62.240  1.00  0.00           H  
ATOM   2456  HH  TYR   201      47.130  71.670  64.300  1.00  0.00           H  
ATOM   2457  N   ASN   202      51.550  65.290  59.060  1.00  0.00           N  
ATOM   2458  CA  ASN   202      52.150  64.090  58.520  1.00  0.00           C  
ATOM   2459  C   ASN   202      53.600  64.170  58.070  1.00  0.00           C  
ATOM   2460  O   ASN   202      54.410  63.390  58.570  1.00  0.00           O  
ATOM   2461  CB  ASN   202      51.210  63.680  57.390  1.00  0.00           C  
ATOM   2462  CG  ASN   202      51.640  62.280  56.990  1.00  0.00           C  
ATOM   2463  ND2 ASN   202      51.850  61.980  55.710  1.00  0.00           N  
ATOM   2464  OD1 ASN   202      51.770  61.380  57.820  1.00  0.00           O  
ATOM   2465  H   ASN   202      50.750  65.640  58.540  1.00  0.00           H  
ATOM   2466  HA  ASN   202      52.060  63.370  59.330  1.00  0.00           H  
ATOM   2467  HB1 ASN   202      51.310  64.490  56.660  1.00  0.00           H  
ATOM   2468  HB2 ASN   202      50.180  63.610  57.720  1.00  0.00           H  
ATOM   2469 HD21 ASN   202      51.910  62.710  55.020  1.00  0.00           H  
ATOM   2470 HD22 ASN   202      51.920  61.000  55.460  1.00  0.00           H  
ATOM   2471  N   GLU   203      53.870  65.120  57.170  1.00  0.00           N  
ATOM   2472  CA  GLU   203      55.190  65.520  56.710  1.00  0.00           C  
ATOM   2473  C   GLU   203      56.060  65.900  57.890  1.00  0.00           C  
ATOM   2474  O   GLU   203      57.170  65.370  57.950  1.00  0.00           O  
ATOM   2475  CB  GLU   203      55.090  66.670  55.710  1.00  0.00           C  
ATOM   2476  CG  GLU   203      56.450  66.750  55.000  1.00  0.00           C  
ATOM   2477  CD  GLU   203      56.710  67.910  54.060  1.00  0.00           C  
ATOM   2478  OE1 GLU   203      55.760  68.540  53.550  1.00  0.00           O  
ATOM   2479  OE2 GLU   203      57.890  68.240  53.810  1.00  0.00           O1-
ATOM   2480  H   GLU   203      53.130  65.790  57.040  1.00  0.00           H  
ATOM   2481  HA  GLU   203      55.690  64.670  56.250  1.00  0.00           H  
ATOM   2482  HB1 GLU   203      54.970  67.650  56.170  1.00  0.00           H  
ATOM   2483  HB2 GLU   203      54.340  66.330  54.980  1.00  0.00           H  
ATOM   2484  HG1 GLU   203      56.630  65.760  54.590  1.00  0.00           H  
ATOM   2485  HG2 GLU   203      57.160  66.960  55.800  1.00  0.00           H  
ATOM   2486  N   GLY   204      55.520  66.610  58.890  1.00  0.00           N  
ATOM   2487  CA  GLY   204      56.100  66.920  60.180  1.00  0.00           C  
ATOM   2488  C   GLY   204      56.440  65.670  60.980  1.00  0.00           C  
ATOM   2489  O   GLY   204      57.420  65.670  61.730  1.00  0.00           O  
ATOM   2490  H   GLY   204      54.660  67.060  58.610  1.00  0.00           H  
ATOM   2491  HA1 GLY   204      55.370  67.530  60.720  1.00  0.00           H  
ATOM   2492  HA2 GLY   204      56.970  67.570  60.180  1.00  0.00           H  
ATOM   2493  N   ILE   205      55.860  64.490  60.740  1.00  0.00           N  
ATOM   2494  CA  ILE   205      56.270  63.290  61.430  1.00  0.00           C  
ATOM   2495  C   ILE   205      57.250  62.560  60.520  1.00  0.00           C  
ATOM   2496  O   ILE   205      58.410  62.310  60.850  1.00  0.00           O  
ATOM   2497  CB  ILE   205      55.030  62.530  61.850  1.00  0.00           C  
ATOM   2498  CG1 ILE   205      54.290  63.200  63.000  1.00  0.00           C  
ATOM   2499  CG2 ILE   205      55.160  61.090  62.350  1.00  0.00           C  
ATOM   2500  CD  ILE   205      52.920  62.750  63.490  1.00  0.00           C  
ATOM   2501  H   ILE   205      55.020  64.540  60.180  1.00  0.00           H  
ATOM   2502  HA  ILE   205      56.840  63.500  62.350  1.00  0.00           H  
ATOM   2503  HB  ILE   205      54.180  62.520  61.150  1.00  0.00           H  
ATOM   2504 HG11 ILE   205      54.160  64.240  62.690  1.00  0.00           H  
ATOM   2505 HG12 ILE   205      55.000  63.320  63.810  1.00  0.00           H  
ATOM   2506 HG21 ILE   205      55.300  61.020  63.440  1.00  0.00           H  
ATOM   2507 HG22 ILE   205      54.310  60.520  61.990  1.00  0.00           H  
ATOM   2508 HG23 ILE   205      56.030  60.650  61.870  1.00  0.00           H  
ATOM   2509  HD1 ILE   205      52.920  61.680  63.740  1.00  0.00           H  
ATOM   2510  HD2 ILE   205      52.660  63.280  64.410  1.00  0.00           H  
ATOM   2511  HD3 ILE   205      52.210  62.850  62.680  1.00  0.00           H  
ATOM   2512  N   ILE   206      56.890  62.250  59.280  1.00  0.00           N  
ATOM   2513  CA  ILE   206      57.680  61.360  58.450  1.00  0.00           C  
ATOM   2514  C   ILE   206      58.980  61.900  57.870  1.00  0.00           C  
ATOM   2515  O   ILE   206      59.820  61.070  57.540  1.00  0.00           O  
ATOM   2516  CB  ILE   206      56.910  60.570  57.400  1.00  0.00           C  
ATOM   2517  CG1 ILE   206      56.550  61.530  56.270  1.00  0.00           C  
ATOM   2518  CG2 ILE   206      55.670  59.820  57.860  1.00  0.00           C  
ATOM   2519  CD  ILE   206      55.780  60.960  55.070  1.00  0.00           C  
ATOM   2520  H   ILE   206      56.010  62.490  58.850  1.00  0.00           H  
ATOM   2521  HA  ILE   206      58.070  60.600  59.120  1.00  0.00           H  
ATOM   2522  HB  ILE   206      57.570  59.820  56.970  1.00  0.00           H  
ATOM   2523 HG11 ILE   206      57.490  61.830  55.820  1.00  0.00           H  
ATOM   2524 HG12 ILE   206      56.120  62.470  56.630  1.00  0.00           H  
ATOM   2525 HG21 ILE   206      55.980  59.240  58.720  1.00  0.00           H  
ATOM   2526 HG22 ILE   206      54.960  60.610  58.140  1.00  0.00           H  
ATOM   2527 HG23 ILE   206      55.070  59.330  57.080  1.00  0.00           H  
ATOM   2528  HD1 ILE   206      54.710  60.910  55.280  1.00  0.00           H  
ATOM   2529  HD2 ILE   206      55.890  61.750  54.320  1.00  0.00           H  
ATOM   2530  HD3 ILE   206      56.220  60.010  54.770  1.00  0.00           H  
ATOM   2531  N   ASP   207      59.070  63.230  57.710  1.00  0.00           N  
ATOM   2532  CA  ASP   207      60.310  63.900  57.340  1.00  0.00           C  
ATOM   2533  C   ASP   207      61.370  63.890  58.420  1.00  0.00           C  
ATOM   2534  O   ASP   207      62.490  63.520  58.060  1.00  0.00           O  
ATOM   2535  CB  ASP   207      59.970  65.320  56.890  1.00  0.00           C  
ATOM   2536  CG  ASP   207      61.200  65.990  56.290  1.00  0.00           C  
ATOM   2537  OD1 ASP   207      61.770  66.900  56.920  1.00  0.00           O  
ATOM   2538  OD2 ASP   207      61.640  65.480  55.230  1.00  0.00           O1-
ATOM   2539  H   ASP   207      58.290  63.820  57.930  1.00  0.00           H  
ATOM   2540  HA  ASP   207      60.730  63.480  56.430  1.00  0.00           H  
ATOM   2541  HB1 ASP   207      59.660  65.890  57.780  1.00  0.00           H  
ATOM   2542  HB2 ASP   207      59.190  65.230  56.150  1.00  0.00           H  
ATOM   2543  N   ASN   208      60.900  64.200  59.640  1.00  0.00           N  
ATOM   2544  CA  ASN   208      61.770  64.380  60.780  1.00  0.00           C  
ATOM   2545  C   ASN   208      62.030  63.050  61.470  1.00  0.00           C  
ATOM   2546  O   ASN   208      62.850  62.970  62.370  1.00  0.00           O  
ATOM   2547  CB  ASN   208      61.170  65.440  61.700  1.00  0.00           C  
ATOM   2548  CG  ASN   208      60.990  66.760  60.960  1.00  0.00           C  
ATOM   2549  ND2 ASN   208      59.800  67.080  60.430  1.00  0.00           N  
ATOM   2550  OD1 ASN   208      61.930  67.560  60.850  1.00  0.00           O  
ATOM   2551  H   ASN   208      59.940  64.490  59.710  1.00  0.00           H  
ATOM   2552  HA  ASN   208      62.720  64.850  60.500  1.00  0.00           H  
ATOM   2553  HB1 ASN   208      61.920  65.660  62.450  1.00  0.00           H  
ATOM   2554  HB2 ASN   208      60.200  65.260  62.150  1.00  0.00           H  
ATOM   2555 HD21 ASN   208      59.020  66.500  60.730  1.00  0.00           H  
ATOM   2556 HD22 ASN   208      59.690  67.780  59.720  1.00  0.00           H  
ATOM   2557  N   LEU   209      61.380  61.950  61.060  1.00  0.00           N  
ATOM   2558  CA  LEU   209      61.590  60.600  61.530  1.00  0.00           C  
ATOM   2559  C   LEU   209      62.910  60.010  61.030  1.00  0.00           C  
ATOM   2560  O   LEU   209      63.690  59.480  61.810  1.00  0.00           O  
ATOM   2561  CB  LEU   209      60.480  59.660  61.040  1.00  0.00           C  
ATOM   2562  CG  LEU   209      60.480  58.190  61.450  1.00  0.00           C  
ATOM   2563  CD1 LEU   209      60.560  58.120  62.970  1.00  0.00           C  
ATOM   2564  CD2 LEU   209      59.230  57.480  60.960  1.00  0.00           C  
ATOM   2565  H   LEU   209      60.650  62.090  60.380  1.00  0.00           H  
ATOM   2566  HA  LEU   209      61.650  60.640  62.610  1.00  0.00           H  
ATOM   2567  HB1 LEU   209      60.460  59.730  59.950  1.00  0.00           H  
ATOM   2568  HB2 LEU   209      59.580  60.110  61.460  1.00  0.00           H  
ATOM   2569  HG  LEU   209      61.350  57.640  61.110  1.00  0.00           H  
ATOM   2570 HD11 LEU   209      61.560  58.490  63.200  1.00  0.00           H  
ATOM   2571 HD12 LEU   209      59.770  58.740  63.400  1.00  0.00           H  
ATOM   2572 HD13 LEU   209      60.310  57.120  63.320  1.00  0.00           H  
ATOM   2573 HD21 LEU   209      59.210  57.710  59.890  1.00  0.00           H  
ATOM   2574 HD22 LEU   209      59.250  56.390  61.030  1.00  0.00           H  
ATOM   2575 HD23 LEU   209      58.340  57.900  61.440  1.00  0.00           H  
ATOM   2576  N   SER   210      63.270  60.320  59.790  1.00  0.00           N  
ATOM   2577  CA  SER   210      64.600  60.130  59.250  1.00  0.00           C  
ATOM   2578  C   SER   210      64.940  60.970  58.040  1.00  0.00           C  
ATOM   2579  O   SER   210      64.110  61.060  57.130  1.00  0.00           O  
ATOM   2580  CB  SER   210      64.830  58.650  58.920  1.00  0.00           C  
ATOM   2581  OG  SER   210      66.170  58.390  58.560  1.00  0.00           O  
ATOM   2582  H   SER   210      62.630  60.850  59.220  1.00  0.00           H  
ATOM   2583  HA  SER   210      65.310  60.390  60.040  1.00  0.00           H  
ATOM   2584  HB1 SER   210      64.250  58.410  58.040  1.00  0.00           H  
ATOM   2585  HB2 SER   210      64.470  58.050  59.760  1.00  0.00           H  
ATOM   2586  HG  SER   210      66.330  57.440  58.650  1.00  0.00           H  
ATOM   2587  N   LYS   211      66.190  61.410  57.830  1.00  0.00           N  
ATOM   2588  CA  LYS   211      66.660  61.910  56.550  1.00  0.00           C  
ATOM   2589  C   LYS   211      67.070  60.920  55.470  1.00  0.00           C  
ATOM   2590  O   LYS   211      67.620  61.340  54.460  1.00  0.00           O  
ATOM   2591  CB  LYS   211      67.700  63.010  56.690  1.00  0.00           C  
ATOM   2592  CG  LYS   211      66.910  64.230  57.180  1.00  0.00           C  
ATOM   2593  CD  LYS   211      67.720  65.500  56.950  1.00  0.00           C  
ATOM   2594  CE  LYS   211      66.890  66.660  57.500  1.00  0.00           C  
ATOM   2595  NZ  LYS   211      67.660  67.910  57.380  1.00  0.00           N1+
ATOM   2596  H   LYS   211      66.750  61.070  58.580  1.00  0.00           H  
ATOM   2597  HA  LYS   211      65.780  62.340  56.060  1.00  0.00           H  
ATOM   2598  HB1 LYS   211      68.090  63.140  55.690  1.00  0.00           H  
ATOM   2599  HB2 LYS   211      68.570  62.790  57.300  1.00  0.00           H  
ATOM   2600  HG1 LYS   211      66.800  64.110  58.250  1.00  0.00           H  
ATOM   2601  HG2 LYS   211      65.980  64.310  56.610  1.00  0.00           H  
ATOM   2602  HD1 LYS   211      67.980  65.470  55.900  1.00  0.00           H  
ATOM   2603  HD2 LYS   211      68.610  65.510  57.610  1.00  0.00           H  
ATOM   2604  HE1 LYS   211      66.730  66.620  58.570  1.00  0.00           H  
ATOM   2605  HE2 LYS   211      65.990  66.900  56.930  1.00  0.00           H  
ATOM   2606  HZ1 LYS   211      68.600  67.950  57.750  1.00  0.00           H  
ATOM   2607  HZ2 LYS   211      67.600  68.090  56.390  1.00  0.00           H  
ATOM   2608  HZ3 LYS   211      67.180  68.600  57.940  1.00  0.00           H  
ATOM   2609  N   ASP   212      66.800  59.620  55.650  1.00  0.00           N  
ATOM   2610  CA  ASP   212      67.170  58.530  54.780  1.00  0.00           C  
ATOM   2611  C   ASP   212      66.130  57.430  54.670  1.00  0.00           C  
ATOM   2612  O   ASP   212      65.510  57.230  53.620  1.00  0.00           O  
ATOM   2613  CB  ASP   212      68.480  57.930  55.300  1.00  0.00           C  
ATOM   2614  CG  ASP   212      69.140  56.870  54.430  1.00  0.00           C  
ATOM   2615  OD1 ASP   212      68.520  55.790  54.300  1.00  0.00           O  
ATOM   2616  OD2 ASP   212      70.240  57.080  53.870  1.00  0.00           O1-
ATOM   2617  H   ASP   212      66.200  59.460  56.440  1.00  0.00           H  
ATOM   2618  HA  ASP   212      67.430  58.910  53.790  1.00  0.00           H  
ATOM   2619  HB1 ASP   212      68.320  57.630  56.330  1.00  0.00           H  
ATOM   2620  HB2 ASP   212      69.160  58.770  55.460  1.00  0.00           H  
ATOM   2621  N   SER   213      65.910  56.860  55.850  1.00  0.00           N  
ATOM   2622  CA  SER   213      65.230  55.600  56.120  1.00  0.00           C  
ATOM   2623  C   SER   213      65.150  55.250  57.600  1.00  0.00           C  
ATOM   2624  O   SER   213      65.880  55.820  58.420  1.00  0.00           O  
ATOM   2625  CB  SER   213      65.920  54.400  55.470  1.00  0.00           C  
ATOM   2626  OG  SER   213      67.220  54.240  55.980  1.00  0.00           O  
ATOM   2627  H   SER   213      66.390  57.310  56.610  1.00  0.00           H  
ATOM   2628  HA  SER   213      64.250  55.560  55.640  1.00  0.00           H  
ATOM   2629  HB1 SER   213      66.060  54.570  54.400  1.00  0.00           H  
ATOM   2630  HB2 SER   213      65.370  53.460  55.550  1.00  0.00           H  
ATOM   2631  HG  SER   213      67.830  54.770  55.450  1.00  0.00           H  
ATOM   2632  N   LEU   214      64.390  54.210  57.960  1.00  0.00           N  
ATOM   2633  CA  LEU   214      64.060  53.840  59.310  1.00  0.00           C  
ATOM   2634  C   LEU   214      65.160  53.050  60.020  1.00  0.00           C  
ATOM   2635  O   LEU   214      64.870  52.120  60.760  1.00  0.00           O  
ATOM   2636  CB  LEU   214      62.780  53.010  59.280  1.00  0.00           C  
ATOM   2637  CG  LEU   214      62.000  53.280  60.560  1.00  0.00           C  
ATOM   2638  CD1 LEU   214      61.620  54.750  60.650  1.00  0.00           C  
ATOM   2639  CD2 LEU   214      60.630  52.600  60.500  1.00  0.00           C  
ATOM   2640  H   LEU   214      63.840  53.740  57.250  1.00  0.00           H  
ATOM   2641  HA  LEU   214      63.900  54.790  59.820  1.00  0.00           H  
ATOM   2642  HB1 LEU   214      63.000  51.950  59.140  1.00  0.00           H  
ATOM   2643  HB2 LEU   214      62.190  53.170  58.370  1.00  0.00           H  
ATOM   2644  HG  LEU   214      62.540  52.980  61.460  1.00  0.00           H  
ATOM   2645 HD11 LEU   214      62.490  55.360  60.880  1.00  0.00           H  
ATOM   2646 HD12 LEU   214      61.150  55.010  59.700  1.00  0.00           H  
ATOM   2647 HD13 LEU   214      60.860  54.960  61.400  1.00  0.00           H  
ATOM   2648 HD21 LEU   214      60.110  52.930  59.610  1.00  0.00           H  
ATOM   2649 HD22 LEU   214      60.780  51.530  60.660  1.00  0.00           H  
ATOM   2650 HD23 LEU   214      60.110  52.870  61.430  1.00  0.00           H  
ATOM   2651  N   VAL   215      66.430  53.300  59.730  1.00  0.00           N  
ATOM   2652  CA  VAL   215      67.570  52.500  60.170  1.00  0.00           C  
ATOM   2653  C   VAL   215      68.300  53.270  61.260  1.00  0.00           C  
ATOM   2654  O   VAL   215      68.620  54.450  61.160  1.00  0.00           O  
ATOM   2655  CB  VAL   215      68.440  51.990  59.020  1.00  0.00           C  
ATOM   2656  CG1 VAL   215      69.800  51.440  59.410  1.00  0.00           C  
ATOM   2657  CG2 VAL   215      67.610  50.950  58.280  1.00  0.00           C  
ATOM   2658  H   VAL   215      66.680  54.190  59.300  1.00  0.00           H  
ATOM   2659  HA  VAL   215      67.220  51.610  60.690  1.00  0.00           H  
ATOM   2660  HB  VAL   215      68.640  52.760  58.280  1.00  0.00           H  
ATOM   2661 HG11 VAL   215      70.270  51.010  58.520  1.00  0.00           H  
ATOM   2662 HG12 VAL   215      70.420  52.300  59.680  1.00  0.00           H  
ATOM   2663 HG13 VAL   215      69.760  50.590  60.100  1.00  0.00           H  
ATOM   2664 HG21 VAL   215      68.330  50.500  57.590  1.00  0.00           H  
ATOM   2665 HG22 VAL   215      67.180  50.180  58.910  1.00  0.00           H  
ATOM   2666 HG23 VAL   215      66.810  51.480  57.760  1.00  0.00           H  
ATOM   2667  N   ASP   216      68.870  52.520  62.200  1.00  0.00           N  
ATOM   2668  CA  ASP   216      69.520  53.160  63.330  1.00  0.00           C  
ATOM   2669  C   ASP   216      70.980  53.460  63.070  1.00  0.00           C  
ATOM   2670  O   ASP   216      71.560  54.390  63.620  1.00  0.00           O  
ATOM   2671  CB  ASP   216      69.470  52.250  64.550  1.00  0.00           C  
ATOM   2672  CG  ASP   216      70.320  52.750  65.710  1.00  0.00           C  
ATOM   2673  OD1 ASP   216      69.820  53.610  66.470  1.00  0.00           O  
ATOM   2674  OD2 ASP   216      71.430  52.250  66.000  1.00  0.00           O1-
ATOM   2675  H   ASP   216      68.430  51.610  62.280  1.00  0.00           H  
ATOM   2676  HA  ASP   216      69.070  54.140  63.550  1.00  0.00           H  
ATOM   2677  HB1 ASP   216      69.810  51.300  64.150  1.00  0.00           H  
ATOM   2678  HB2 ASP   216      68.480  52.050  64.990  1.00  0.00           H  
ATOM   2679  N   LEU   217      71.680  52.620  62.300  1.00  0.00           N  
ATOM   2680  CA  LEU   217      73.000  52.710  61.720  1.00  0.00           C  
ATOM   2681  C   LEU   217      73.260  53.920  60.830  1.00  0.00           C  
ATOM   2682  O   LEU   217      74.300  54.100  60.200  1.00  0.00           O  
ATOM   2683  CB  LEU   217      73.320  51.450  60.920  1.00  0.00           C  
ATOM   2684  CG  LEU   217      73.210  50.110  61.630  1.00  0.00           C  
ATOM   2685  CD1 LEU   217      73.910  49.140  60.680  1.00  0.00           C  
ATOM   2686  CD2 LEU   217      73.800  50.070  63.030  1.00  0.00           C  
ATOM   2687  H   LEU   217      71.050  51.890  62.000  1.00  0.00           H  
ATOM   2688  HA  LEU   217      73.610  52.790  62.620  1.00  0.00           H  
ATOM   2689  HB1 LEU   217      74.330  51.610  60.550  1.00  0.00           H  
ATOM   2690  HB2 LEU   217      72.680  51.300  60.060  1.00  0.00           H  
ATOM   2691  HG  LEU   217      72.170  49.780  61.690  1.00  0.00           H  
ATOM   2692 HD11 LEU   217      73.350  49.060  59.750  1.00  0.00           H  
ATOM   2693 HD12 LEU   217      74.930  49.480  60.540  1.00  0.00           H  
ATOM   2694 HD13 LEU   217      73.900  48.150  61.140  1.00  0.00           H  
ATOM   2695 HD21 LEU   217      73.220  50.740  63.680  1.00  0.00           H  
ATOM   2696 HD22 LEU   217      73.810  49.060  63.420  1.00  0.00           H  
ATOM   2697 HD23 LEU   217      74.820  50.460  62.980  1.00  0.00           H  
ATOM   2698  N   VAL   218      72.300  54.850  60.680  1.00  0.00           N  
ATOM   2699  CA  VAL   218      72.270  56.010  59.830  1.00  0.00           C  
ATOM   2700  C   VAL   218      73.100  57.120  60.450  1.00  0.00           C  
ATOM   2701  O   VAL   218      72.880  57.400  61.630  1.00  0.00           O  
ATOM   2702  CB  VAL   218      70.850  56.390  59.430  1.00  0.00           C  
ATOM   2703  CG1 VAL   218      70.700  57.750  58.770  1.00  0.00           C  
ATOM   2704  CG2 VAL   218      70.010  55.310  58.740  1.00  0.00           C  
ATOM   2705  H   VAL   218      71.530  54.640  61.290  1.00  0.00           H  
ATOM   2706  HA  VAL   218      72.750  55.770  58.880  1.00  0.00           H  
ATOM   2707  HB  VAL   218      70.430  56.450  60.430  1.00  0.00           H  
ATOM   2708 HG11 VAL   218      70.900  57.630  57.700  1.00  0.00           H  
ATOM   2709 HG12 VAL   218      69.660  58.080  58.860  1.00  0.00           H  
ATOM   2710 HG13 VAL   218      71.350  58.530  59.160  1.00  0.00           H  
ATOM   2711 HG21 VAL   218      70.250  54.370  59.250  1.00  0.00           H  
ATOM   2712 HG22 VAL   218      69.000  55.630  58.990  1.00  0.00           H  
ATOM   2713 HG23 VAL   218      70.260  55.170  57.700  1.00  0.00           H  
ATOM   2714  N   PRO   219      74.060  57.780  59.790  1.00  0.00           N  
ATOM   2715  CA  PRO   219      75.040  58.650  60.410  1.00  0.00           C  
ATOM   2716  C   PRO   219      74.430  59.990  60.770  1.00  0.00           C  
ATOM   2717  O   PRO   219      74.690  60.560  61.830  1.00  0.00           O  
ATOM   2718  CB  PRO   219      76.100  58.840  59.330  1.00  0.00           C  
ATOM   2719  CG  PRO   219      75.360  58.600  58.020  1.00  0.00           C  
ATOM   2720  CD  PRO   219      74.400  57.480  58.420  1.00  0.00           C  
ATOM   2721  HA  PRO   219      75.560  58.270  61.280  1.00  0.00           H  
ATOM   2722  HB1 PRO   219      76.430  59.870  59.230  1.00  0.00           H  
ATOM   2723  HB2 PRO   219      76.970  58.180  59.240  1.00  0.00           H  
ATOM   2724  HG1 PRO   219      74.750  59.480  57.780  1.00  0.00           H  
ATOM   2725  HG2 PRO   219      75.980  58.220  57.220  1.00  0.00           H  
ATOM   2726  HD1 PRO   219      73.490  57.420  57.840  1.00  0.00           H  
ATOM   2727  HD2 PRO   219      74.960  56.550  58.490  1.00  0.00           H  
ATOM   2728  N   TRP   220      73.440  60.480  60.010  1.00  0.00           N  
ATOM   2729  CA  TRP   220      72.600  61.590  60.380  1.00  0.00           C  
ATOM   2730  C   TRP   220      72.040  61.500  61.790  1.00  0.00           C  
ATOM   2731  O   TRP   220      72.130  62.500  62.490  1.00  0.00           O  
ATOM   2732  CB  TRP   220      71.510  61.870  59.330  1.00  0.00           C  
ATOM   2733  CG  TRP   220      70.700  63.070  59.680  1.00  0.00           C  
ATOM   2734  CD1 TRP   220      71.140  64.340  59.570  1.00  0.00           C  
ATOM   2735  CD2 TRP   220      69.370  63.150  60.260  1.00  0.00           C  
ATOM   2736  CE2 TRP   220      68.980  64.510  60.380  1.00  0.00           C  
ATOM   2737  CE3 TRP   220      68.370  62.190  60.530  1.00  0.00           C  
ATOM   2738  NE1 TRP   220      70.120  65.170  59.990  1.00  0.00           N  
ATOM   2739  CZ2 TRP   220      67.730  64.960  60.820  1.00  0.00           C  
ATOM   2740  CZ3 TRP   220      67.100  62.560  60.990  1.00  0.00           C  
ATOM   2741  CH2 TRP   220      66.860  63.920  61.180  1.00  0.00           C  
ATOM   2742  H   TRP   220      73.370  60.030  59.110  1.00  0.00           H  
ATOM   2743  HA  TRP   220      73.220  62.480  60.300  1.00  0.00           H  
ATOM   2744  HB1 TRP   220      70.890  61.000  59.110  1.00  0.00           H  
ATOM   2745  HB2 TRP   220      71.930  62.070  58.350  1.00  0.00           H  
ATOM   2746  HD1 TRP   220      72.090  64.690  59.210  1.00  0.00           H  
ATOM   2747  HE1 TRP   220      70.190  66.180  60.030  1.00  0.00           H  
ATOM   2748  HE3 TRP   220      68.590  61.170  60.280  1.00  0.00           H  
ATOM   2749  HZ2 TRP   220      67.520  65.980  61.070  1.00  0.00           H  
ATOM   2750  HZ3 TRP   220      66.450  61.850  61.480  1.00  0.00           H  
ATOM   2751  HH2 TRP   220      65.930  64.210  61.670  1.00  0.00           H  
ATOM   2752  N   LEU   221      71.490  60.360  62.220  1.00  0.00           N  
ATOM   2753  CA  LEU   221      70.890  60.170  63.540  1.00  0.00           C  
ATOM   2754  C   LEU   221      71.870  60.300  64.690  1.00  0.00           C  
ATOM   2755  O   LEU   221      71.510  60.190  65.860  1.00  0.00           O  
ATOM   2756  CB  LEU   221      70.260  58.790  63.560  1.00  0.00           C  
ATOM   2757  CG  LEU   221      69.240  58.430  62.480  1.00  0.00           C  
ATOM   2758  CD1 LEU   221      68.660  57.080  62.880  1.00  0.00           C  
ATOM   2759  CD2 LEU   221      68.080  59.400  62.650  1.00  0.00           C  
ATOM   2760  H   LEU   221      71.580  59.520  61.670  1.00  0.00           H  
ATOM   2761  HA  LEU   221      70.130  60.930  63.700  1.00  0.00           H  
ATOM   2762  HB1 LEU   221      69.850  58.670  64.560  1.00  0.00           H  
ATOM   2763  HB2 LEU   221      71.100  58.090  63.430  1.00  0.00           H  
ATOM   2764  HG  LEU   221      69.640  58.470  61.460  1.00  0.00           H  
ATOM   2765 HD11 LEU   221      69.340  56.240  62.730  1.00  0.00           H  
ATOM   2766 HD12 LEU   221      68.480  57.170  63.960  1.00  0.00           H  
ATOM   2767 HD13 LEU   221      67.690  56.920  62.420  1.00  0.00           H  
ATOM   2768 HD21 LEU   221      67.760  59.280  63.680  1.00  0.00           H  
ATOM   2769 HD22 LEU   221      68.550  60.370  62.530  1.00  0.00           H  
ATOM   2770 HD23 LEU   221      67.280  59.270  61.930  1.00  0.00           H  
ATOM   2771  N   LYS   222      73.150  60.470  64.350  1.00  0.00           N  
ATOM   2772  CA  LYS   222      74.220  60.670  65.300  1.00  0.00           C  
ATOM   2773  C   LYS   222      74.620  62.130  65.430  1.00  0.00           C  
ATOM   2774  O   LYS   222      75.070  62.360  66.560  1.00  0.00           O  
ATOM   2775  CB  LYS   222      75.370  59.720  64.950  1.00  0.00           C  
ATOM   2776  CG  LYS   222      74.920  58.350  64.460  1.00  0.00           C  
ATOM   2777  CD  LYS   222      74.120  57.500  65.430  1.00  0.00           C  
ATOM   2778  CE  LYS   222      73.600  56.230  64.770  1.00  0.00           C  
ATOM   2779  NZ  LYS   222      72.840  55.480  65.790  1.00  0.00           N1+
ATOM   2780  H   LYS   222      73.340  60.590  63.370  1.00  0.00           H  
ATOM   2781  HA  LYS   222      73.990  60.310  66.300  1.00  0.00           H  
ATOM   2782  HB1 LYS   222      75.970  59.550  65.850  1.00  0.00           H  
ATOM   2783  HB2 LYS   222      76.050  60.270  64.290  1.00  0.00           H  
ATOM   2784  HG1 LYS   222      75.810  57.800  64.140  1.00  0.00           H  
ATOM   2785  HG2 LYS   222      74.400  58.440  63.510  1.00  0.00           H  
ATOM   2786  HD1 LYS   222      73.290  58.050  65.880  1.00  0.00           H  
ATOM   2787  HD2 LYS   222      74.770  57.300  66.300  1.00  0.00           H  
ATOM   2788  HE1 LYS   222      74.410  55.670  64.320  1.00  0.00           H  
ATOM   2789  HE2 LYS   222      72.920  56.390  63.940  1.00  0.00           H  
ATOM   2790  HZ1 LYS   222      72.400  54.700  65.350  1.00  0.00           H  
ATOM   2791  HZ2 LYS   222      73.410  55.130  66.550  1.00  0.00           H  
ATOM   2792  HZ3 LYS   222      72.120  56.100  66.100  1.00  0.00           H  
ATOM   2793  N   ILE   223      74.240  63.000  64.490  1.00  0.00           N  
ATOM   2794  CA  ILE   223      74.720  64.350  64.310  1.00  0.00           C  
ATOM   2795  C   ILE   223      73.600  65.370  64.220  1.00  0.00           C  
ATOM   2796  O   ILE   223      73.810  66.580  64.140  1.00  0.00           O  
ATOM   2797  CB  ILE   223      75.790  64.410  63.220  1.00  0.00           C  
ATOM   2798  CG1 ILE   223      76.840  65.520  63.150  1.00  0.00           C  
ATOM   2799  CG2 ILE   223      75.230  64.170  61.810  1.00  0.00           C  
ATOM   2800  CD  ILE   223      78.190  65.150  62.550  1.00  0.00           C  
ATOM   2801  H   ILE   223      73.680  62.660  63.720  1.00  0.00           H  
ATOM   2802  HA  ILE   223      75.140  64.630  65.280  1.00  0.00           H  
ATOM   2803  HB  ILE   223      76.410  63.510  63.350  1.00  0.00           H  
ATOM   2804 HG11 ILE   223      76.980  65.890  64.160  1.00  0.00           H  
ATOM   2805 HG12 ILE   223      76.510  66.350  62.510  1.00  0.00           H  
ATOM   2806 HG21 ILE   223      76.000  64.360  61.060  1.00  0.00           H  
ATOM   2807 HG22 ILE   223      74.840  63.170  61.650  1.00  0.00           H  
ATOM   2808 HG23 ILE   223      74.410  64.880  61.720  1.00  0.00           H  
ATOM   2809  HD1 ILE   223      78.570  64.230  62.970  1.00  0.00           H  
ATOM   2810  HD2 ILE   223      78.160  65.110  61.470  1.00  0.00           H  
ATOM   2811  HD3 ILE   223      78.910  65.950  62.770  1.00  0.00           H  
ATOM   2812  N   PHE   224      72.350  64.940  64.080  1.00  0.00           N  
ATOM   2813  CA  PHE   224      71.330  65.930  63.820  1.00  0.00           C  
ATOM   2814  C   PHE   224      71.130  66.860  65.000  1.00  0.00           C  
ATOM   2815  O   PHE   224      71.290  66.460  66.150  1.00  0.00           O  
ATOM   2816  CB  PHE   224      70.050  65.200  63.450  1.00  0.00           C  
ATOM   2817  CG  PHE   224      69.240  64.490  64.510  1.00  0.00           C  
ATOM   2818  CD1 PHE   224      69.760  63.430  65.280  1.00  0.00           C  
ATOM   2819  CD2 PHE   224      67.880  64.770  64.650  1.00  0.00           C  
ATOM   2820  CE1 PHE   224      68.930  62.760  66.190  1.00  0.00           C  
ATOM   2821  CE2 PHE   224      67.030  64.080  65.520  1.00  0.00           C  
ATOM   2822  CZ  PHE   224      67.580  63.080  66.340  1.00  0.00           C  
ATOM   2823  H   PHE   224      72.010  63.990  64.090  1.00  0.00           H  
ATOM   2824  HA  PHE   224      71.650  66.530  62.960  1.00  0.00           H  
ATOM   2825  HB1 PHE   224      70.280  64.560  62.600  1.00  0.00           H  
ATOM   2826  HB2 PHE   224      69.420  65.960  62.980  1.00  0.00           H  
ATOM   2827  HD1 PHE   224      70.790  63.160  65.060  1.00  0.00           H  
ATOM   2828  HD2 PHE   224      67.400  65.450  63.960  1.00  0.00           H  
ATOM   2829  HE1 PHE   224      69.250  61.960  66.840  1.00  0.00           H  
ATOM   2830  HE2 PHE   224      65.990  64.370  65.570  1.00  0.00           H  
ATOM   2831  HZ  PHE   224      67.000  62.480  67.030  1.00  0.00           H  
ATOM   2832  N   PRO   225      70.560  68.060  64.870  1.00  0.00           N  
ATOM   2833  CA  PRO   225      70.380  68.940  66.010  1.00  0.00           C  
ATOM   2834  C   PRO   225      69.120  68.630  66.800  1.00  0.00           C  
ATOM   2835  O   PRO   225      68.240  67.980  66.240  1.00  0.00           O  
ATOM   2836  CB  PRO   225      70.380  70.360  65.460  1.00  0.00           C  
ATOM   2837  CG  PRO   225      69.660  70.060  64.160  1.00  0.00           C  
ATOM   2838  CD  PRO   225      70.160  68.710  63.640  1.00  0.00           C  
ATOM   2839  HA  PRO   225      71.280  68.870  66.640  1.00  0.00           H  
ATOM   2840  HB1 PRO   225      69.760  70.980  66.100  1.00  0.00           H  
ATOM   2841  HB2 PRO   225      71.370  70.780  65.240  1.00  0.00           H  
ATOM   2842  HG1 PRO   225      68.590  70.000  64.350  1.00  0.00           H  
ATOM   2843  HG2 PRO   225      69.790  70.810  63.380  1.00  0.00           H  
ATOM   2844  HD1 PRO   225      69.380  68.100  63.190  1.00  0.00           H  
ATOM   2845  HD2 PRO   225      71.000  68.970  62.990  1.00  0.00           H  
ATOM   2846  N   ASN   226      69.080  68.970  68.100  1.00  0.00           N  
ATOM   2847  CA  ASN   226      67.910  68.870  68.940  1.00  0.00           C  
ATOM   2848  C   ASN   226      66.690  69.540  68.330  1.00  0.00           C  
ATOM   2849  O   ASN   226      65.520  69.220  68.570  1.00  0.00           O  
ATOM   2850  CB  ASN   226      68.340  69.550  70.240  1.00  0.00           C  
ATOM   2851  CG  ASN   226      68.080  71.050  70.330  1.00  0.00           C  
ATOM   2852  ND2 ASN   226      68.970  71.940  69.870  1.00  0.00           N  
ATOM   2853  OD1 ASN   226      67.030  71.430  70.830  1.00  0.00           O  
ATOM   2854  H   ASN   226      69.940  69.280  68.540  1.00  0.00           H  
ATOM   2855  HA  ASN   226      67.620  67.890  69.310  1.00  0.00           H  
ATOM   2856  HB1 ASN   226      69.370  69.310  70.530  1.00  0.00           H  
ATOM   2857  HB2 ASN   226      67.730  69.040  70.990  1.00  0.00           H  
ATOM   2858 HD21 ASN   226      69.840  71.680  69.440  1.00  0.00           H  
ATOM   2859 HD22 ASN   226      68.720  72.910  69.950  1.00  0.00           H  
ATOM   2860  N   LYS   227      66.910  70.550  67.480  1.00  0.00           N  
ATOM   2861  CA  LYS   227      65.920  71.330  66.780  1.00  0.00           C  
ATOM   2862  C   LYS   227      65.070  70.560  65.770  1.00  0.00           C  
ATOM   2863  O   LYS   227      63.890  70.850  65.560  1.00  0.00           O  
ATOM   2864  CB  LYS   227      66.650  72.480  66.100  1.00  0.00           C  
ATOM   2865  CG  LYS   227      65.760  73.610  65.590  1.00  0.00           C  
ATOM   2866  CD  LYS   227      66.530  74.800  65.040  1.00  0.00           C  
ATOM   2867  CE  LYS   227      65.720  76.060  64.730  1.00  0.00           C  
ATOM   2868  NZ  LYS   227      66.520  77.190  64.210  1.00  0.00           N1+
ATOM   2869  H   LYS   227      67.850  70.740  67.150  1.00  0.00           H  
ATOM   2870  HA  LYS   227      65.280  71.820  67.510  1.00  0.00           H  
ATOM   2871  HB1 LYS   227      67.110  72.050  65.220  1.00  0.00           H  
ATOM   2872  HB2 LYS   227      67.470  72.870  66.720  1.00  0.00           H  
ATOM   2873  HG1 LYS   227      65.000  73.810  66.350  1.00  0.00           H  
ATOM   2874  HG2 LYS   227      65.230  73.200  64.740  1.00  0.00           H  
ATOM   2875  HD1 LYS   227      67.080  74.500  64.150  1.00  0.00           H  
ATOM   2876  HD2 LYS   227      67.320  75.080  65.740  1.00  0.00           H  
ATOM   2877  HE1 LYS   227      65.200  76.240  65.670  1.00  0.00           H  
ATOM   2878  HE2 LYS   227      64.970  75.800  63.990  1.00  0.00           H  
ATOM   2879  HZ1 LYS   227      66.740  77.060  63.240  1.00  0.00           H  
ATOM   2880  HZ2 LYS   227      65.910  77.980  64.070  1.00  0.00           H  
ATOM   2881  HZ3 LYS   227      67.340  77.300  64.790  1.00  0.00           H  
ATOM   2882  N   THR   228      65.480  69.410  65.230  1.00  0.00           N  
ATOM   2883  CA  THR   228      64.670  68.570  64.370  1.00  0.00           C  
ATOM   2884  C   THR   228      63.860  67.500  65.100  1.00  0.00           C  
ATOM   2885  O   THR   228      62.740  67.200  64.710  1.00  0.00           O  
ATOM   2886  CB  THR   228      65.630  67.880  63.410  1.00  0.00           C  
ATOM   2887  CG2 THR   228      64.810  67.350  62.230  1.00  0.00           C  
ATOM   2888  OG1 THR   228      66.590  68.760  62.860  1.00  0.00           O  
ATOM   2889  H   THR   228      66.410  69.060  65.340  1.00  0.00           H  
ATOM   2890  HA  THR   228      63.960  69.170  63.800  1.00  0.00           H  
ATOM   2891  HB  THR   228      66.120  67.020  63.870  1.00  0.00           H  
ATOM   2892  HG1 THR   228      66.150  69.610  62.750  1.00  0.00           H  
ATOM   2893 HG21 THR   228      65.450  66.900  61.480  1.00  0.00           H  
ATOM   2894 HG22 THR   228      64.160  66.620  62.700  1.00  0.00           H  
ATOM   2895 HG23 THR   228      64.290  68.110  61.640  1.00  0.00           H  
ATOM   2896  N   LEU   229      64.420  67.100  66.250  1.00  0.00           N  
ATOM   2897  CA  LEU   229      63.840  66.150  67.180  1.00  0.00           C  
ATOM   2898  C   LEU   229      62.670  66.780  67.900  1.00  0.00           C  
ATOM   2899  O   LEU   229      61.620  66.210  68.180  1.00  0.00           O  
ATOM   2900  CB  LEU   229      64.960  65.720  68.130  1.00  0.00           C  
ATOM   2901  CG  LEU   229      64.580  64.680  69.170  1.00  0.00           C  
ATOM   2902  CD1 LEU   229      63.960  63.540  68.380  1.00  0.00           C  
ATOM   2903  CD2 LEU   229      65.700  64.100  70.030  1.00  0.00           C  
ATOM   2904  H   LEU   229      65.390  67.310  66.400  1.00  0.00           H  
ATOM   2905  HA  LEU   229      63.460  65.330  66.570  1.00  0.00           H  
ATOM   2906  HB1 LEU   229      65.180  66.610  68.720  1.00  0.00           H  
ATOM   2907  HB2 LEU   229      65.830  65.500  67.510  1.00  0.00           H  
ATOM   2908  HG  LEU   229      63.740  65.040  69.790  1.00  0.00           H  
ATOM   2909 HD11 LEU   229      63.750  62.740  69.090  1.00  0.00           H  
ATOM   2910 HD12 LEU   229      63.020  63.810  67.940  1.00  0.00           H  
ATOM   2911 HD13 LEU   229      64.610  63.140  67.590  1.00  0.00           H  
ATOM   2912 HD21 LEU   229      65.290  63.430  70.770  1.00  0.00           H  
ATOM   2913 HD22 LEU   229      66.440  63.650  69.380  1.00  0.00           H  
ATOM   2914 HD23 LEU   229      66.090  64.990  70.530  1.00  0.00           H  
ATOM   2915  N   GLU   230      62.920  68.030  68.310  1.00  0.00           N  
ATOM   2916  CA  GLU   230      61.910  68.850  68.970  1.00  0.00           C  
ATOM   2917  C   GLU   230      60.830  69.180  67.950  1.00  0.00           C  
ATOM   2918  O   GLU   230      59.660  69.100  68.310  1.00  0.00           O  
ATOM   2919  CB  GLU   230      62.600  70.050  69.600  1.00  0.00           C  
ATOM   2920  CG  GLU   230      61.540  70.860  70.340  1.00  0.00           C  
ATOM   2921  CD  GLU   230      62.120  71.650  71.510  1.00  0.00           C  
ATOM   2922  OE1 GLU   230      61.950  72.880  71.410  1.00  0.00           O  
ATOM   2923  OE2 GLU   230      62.730  71.110  72.460  1.00  0.00           O1-
ATOM   2924  H   GLU   230      63.870  68.370  68.230  1.00  0.00           H  
ATOM   2925  HA  GLU   230      61.540  68.280  69.810  1.00  0.00           H  
ATOM   2926  HB1 GLU   230      63.210  70.670  68.920  1.00  0.00           H  
ATOM   2927  HB2 GLU   230      63.290  69.630  70.320  1.00  0.00           H  
ATOM   2928  HG1 GLU   230      60.740  70.210  70.670  1.00  0.00           H  
ATOM   2929  HG2 GLU   230      61.160  71.520  69.560  1.00  0.00           H  
ATOM   2930  N   LYS   231      61.110  69.450  66.670  1.00  0.00           N  
ATOM   2931  CA  LYS   231      60.100  69.670  65.660  1.00  0.00           C  
ATOM   2932  C   LYS   231      59.200  68.450  65.590  1.00  0.00           C  
ATOM   2933  O   LYS   231      57.990  68.640  65.700  1.00  0.00           O  
ATOM   2934  CB  LYS   231      60.870  70.130  64.420  1.00  0.00           C  
ATOM   2935  CG  LYS   231      60.040  70.430  63.170  1.00  0.00           C  
ATOM   2936  CD  LYS   231      60.890  70.870  61.980  1.00  0.00           C  
ATOM   2937  CE  LYS   231      60.220  70.820  60.610  1.00  0.00           C  
ATOM   2938  NZ  LYS   231      61.170  71.360  59.610  1.00  0.00           N1+
ATOM   2939  H   LYS   231      62.040  69.800  66.480  1.00  0.00           H  
ATOM   2940  HA  LYS   231      59.580  70.580  65.960  1.00  0.00           H  
ATOM   2941  HB1 LYS   231      61.490  69.310  64.070  1.00  0.00           H  
ATOM   2942  HB2 LYS   231      61.430  71.050  64.590  1.00  0.00           H  
ATOM   2943  HG1 LYS   231      59.400  71.300  63.360  1.00  0.00           H  
ATOM   2944  HG2 LYS   231      59.500  69.550  62.820  1.00  0.00           H  
ATOM   2945  HD1 LYS   231      61.670  70.120  61.860  1.00  0.00           H  
ATOM   2946  HD2 LYS   231      61.310  71.870  62.090  1.00  0.00           H  
ATOM   2947  HE1 LYS   231      59.300  71.400  60.550  1.00  0.00           H  
ATOM   2948  HE2 LYS   231      60.010  69.790  60.330  1.00  0.00           H  
ATOM   2949  HZ1 LYS   231      61.690  72.160  59.910  1.00  0.00           H  
ATOM   2950  HZ2 LYS   231      61.820  70.600  59.500  1.00  0.00           H  
ATOM   2951  HZ3 LYS   231      60.710  71.500  58.720  1.00  0.00           H  
ATOM   2952  N   LEU   232      59.760  67.240  65.460  1.00  0.00           N  
ATOM   2953  CA  LEU   232      59.100  65.960  65.380  1.00  0.00           C  
ATOM   2954  C   LEU   232      58.280  65.800  66.650  1.00  0.00           C  
ATOM   2955  O   LEU   232      57.110  65.440  66.560  1.00  0.00           O  
ATOM   2956  CB  LEU   232      60.120  64.840  65.260  1.00  0.00           C  
ATOM   2957  CG  LEU   232      59.520  63.440  65.390  1.00  0.00           C  
ATOM   2958  CD1 LEU   232      58.540  63.190  64.250  1.00  0.00           C  
ATOM   2959  CD2 LEU   232      60.690  62.460  65.260  1.00  0.00           C  
ATOM   2960  H   LEU   232      60.770  67.230  65.360  1.00  0.00           H  
ATOM   2961  HA  LEU   232      58.430  65.990  64.520  1.00  0.00           H  
ATOM   2962  HB1 LEU   232      60.910  64.920  66.010  1.00  0.00           H  
ATOM   2963  HB2 LEU   232      60.640  64.940  64.320  1.00  0.00           H  
ATOM   2964  HG  LEU   232      58.990  63.350  66.340  1.00  0.00           H  
ATOM   2965 HD11 LEU   232      59.060  63.280  63.290  1.00  0.00           H  
ATOM   2966 HD12 LEU   232      58.200  62.160  64.370  1.00  0.00           H  
ATOM   2967 HD13 LEU   232      57.690  63.860  64.360  1.00  0.00           H  
ATOM   2968 HD21 LEU   232      60.290  61.450  65.270  1.00  0.00           H  
ATOM   2969 HD22 LEU   232      61.310  62.590  64.380  1.00  0.00           H  
ATOM   2970 HD23 LEU   232      61.290  62.590  66.160  1.00  0.00           H  
ATOM   2971  N   LYS   233      58.830  66.080  67.840  1.00  0.00           N  
ATOM   2972  CA  LYS   233      58.150  65.940  69.110  1.00  0.00           C  
ATOM   2973  C   LYS   233      56.980  66.910  69.180  1.00  0.00           C  
ATOM   2974  O   LYS   233      55.940  66.540  69.720  1.00  0.00           O  
ATOM   2975  CB  LYS   233      59.100  66.230  70.260  1.00  0.00           C  
ATOM   2976  CG  LYS   233      58.500  66.070  71.660  1.00  0.00           C  
ATOM   2977  CD  LYS   233      59.510  66.050  72.800  1.00  0.00           C  
ATOM   2978  CE  LYS   233      58.830  65.460  74.020  1.00  0.00           C  
ATOM   2979  NZ  LYS   233      59.720  65.290  75.170  1.00  0.00           N1+
ATOM   2980  H   LYS   233      59.770  66.430  67.750  1.00  0.00           H  
ATOM   2981  HA  LYS   233      57.620  64.990  69.210  1.00  0.00           H  
ATOM   2982  HB1 LYS   233      59.390  67.260  70.050  1.00  0.00           H  
ATOM   2983  HB2 LYS   233      59.970  65.570  70.210  1.00  0.00           H  
ATOM   2984  HG1 LYS   233      58.020  65.090  71.650  1.00  0.00           H  
ATOM   2985  HG2 LYS   233      57.750  66.850  71.810  1.00  0.00           H  
ATOM   2986  HD1 LYS   233      59.830  67.100  72.870  1.00  0.00           H  
ATOM   2987  HD2 LYS   233      60.370  65.440  72.530  1.00  0.00           H  
ATOM   2988  HE1 LYS   233      58.300  64.540  73.730  1.00  0.00           H  
ATOM   2989  HE2 LYS   233      58.060  66.200  74.280  1.00  0.00           H  
ATOM   2990  HZ1 LYS   233      60.240  66.100  75.470  1.00  0.00           H  
ATOM   2991  HZ2 LYS   233      59.230  64.970  75.990  1.00  0.00           H  
ATOM   2992  HZ3 LYS   233      60.340  64.500  75.000  1.00  0.00           H  
ATOM   2993  N   SER   234      57.130  68.140  68.680  1.00  0.00           N  
ATOM   2994  CA  SER   234      56.090  69.140  68.550  1.00  0.00           C  
ATOM   2995  C   SER   234      55.080  68.730  67.470  1.00  0.00           C  
ATOM   2996  O   SER   234      53.870  68.840  67.660  1.00  0.00           O  
ATOM   2997  CB  SER   234      56.600  70.540  68.220  1.00  0.00           C  
ATOM   2998  OG  SER   234      57.570  70.960  69.150  1.00  0.00           O  
ATOM   2999  H   SER   234      58.090  68.370  68.470  1.00  0.00           H  
ATOM   3000  HA  SER   234      55.550  69.200  69.480  1.00  0.00           H  
ATOM   3001  HB1 SER   234      55.790  71.280  68.220  1.00  0.00           H  
ATOM   3002  HB2 SER   234      56.930  70.490  67.190  1.00  0.00           H  
ATOM   3003  HG  SER   234      58.460  70.660  68.930  1.00  0.00           H  
ATOM   3004  N   HISE  235      55.440  68.240  66.290  1.00  0.00           N  
ATOM   3005  CA  HISE  235      54.490  67.690  65.350  1.00  0.00           C  
ATOM   3006  C   HISE  235      53.710  66.470  65.830  1.00  0.00           C  
ATOM   3007  O   HISE  235      52.530  66.320  65.520  1.00  0.00           O  
ATOM   3008  CB  HISE  235      55.060  67.370  63.970  1.00  0.00           C  
ATOM   3009  CG  HISE  235      55.270  68.590  63.120  1.00  0.00           C  
ATOM   3010  CD2 HISE  235      56.450  69.140  62.690  1.00  0.00           C  
ATOM   3011  ND1 HISE  235      54.260  69.330  62.530  1.00  0.00           N  
ATOM   3012  CE1 HISE  235      54.850  70.330  61.850  1.00  0.00           C  
ATOM   3013  NE2 HISE  235      56.190  70.240  61.890  1.00  0.00           N  
ATOM   3014  H   HISE  235      56.420  68.220  66.060  1.00  0.00           H  
ATOM   3015  HA  HISE  235      53.730  68.430  65.070  1.00  0.00           H  
ATOM   3016  HB1 HISE  235      54.370  66.760  63.370  1.00  0.00           H  
ATOM   3017  HB2 HISE  235      56.040  66.890  64.040  1.00  0.00           H  
ATOM   3018  HD2 HISE  235      57.360  68.580  62.800  1.00  0.00           H  
ATOM   3019  HE1 HISE  235      54.260  71.000  61.250  1.00  0.00           H  
ATOM   3020  HE2 HISE  235      56.820  70.810  61.340  1.00  0.00           H  
ATOM   3021  N   VAL   236      54.310  65.500  66.510  1.00  0.00           N  
ATOM   3022  CA  VAL   236      53.670  64.440  67.260  1.00  0.00           C  
ATOM   3023  C   VAL   236      52.770  65.040  68.320  1.00  0.00           C  
ATOM   3024  O   VAL   236      51.600  64.650  68.400  1.00  0.00           O  
ATOM   3025  CB  VAL   236      54.680  63.500  67.920  1.00  0.00           C  
ATOM   3026  CG1 VAL   236      54.090  62.570  68.970  1.00  0.00           C  
ATOM   3027  CG2 VAL   236      55.400  62.630  66.900  1.00  0.00           C  
ATOM   3028  H   VAL   236      55.320  65.620  66.520  1.00  0.00           H  
ATOM   3029  HA  VAL   236      53.000  63.810  66.680  1.00  0.00           H  
ATOM   3030  HB  VAL   236      55.490  64.090  68.330  1.00  0.00           H  
ATOM   3031 HG11 VAL   236      54.850  61.890  69.340  1.00  0.00           H  
ATOM   3032 HG12 VAL   236      53.730  63.180  69.800  1.00  0.00           H  
ATOM   3033 HG13 VAL   236      53.330  61.940  68.480  1.00  0.00           H  
ATOM   3034 HG21 VAL   236      54.770  61.890  66.390  1.00  0.00           H  
ATOM   3035 HG22 VAL   236      55.850  63.290  66.150  1.00  0.00           H  
ATOM   3036 HG23 VAL   236      56.170  62.080  67.430  1.00  0.00           H  
ATOM   3037  N   LYS   237      53.140  66.160  68.960  1.00  0.00           N  
ATOM   3038  CA  LYS   237      52.250  66.790  69.910  1.00  0.00           C  
ATOM   3039  C   LYS   237      50.940  67.300  69.330  1.00  0.00           C  
ATOM   3040  O   LYS   237      49.880  67.160  69.950  1.00  0.00           O  
ATOM   3041  CB  LYS   237      52.990  67.910  70.630  1.00  0.00           C  
ATOM   3042  CG  LYS   237      52.150  68.640  71.670  1.00  0.00           C  
ATOM   3043  CD  LYS   237      52.940  69.490  72.670  1.00  0.00           C  
ATOM   3044  CE  LYS   237      51.950  70.340  73.450  1.00  0.00           C  
ATOM   3045  NZ  LYS   237      52.540  70.980  74.630  1.00  0.00           N1+
ATOM   3046  H   LYS   237      54.090  66.480  68.800  1.00  0.00           H  
ATOM   3047  HA  LYS   237      51.960  65.990  70.600  1.00  0.00           H  
ATOM   3048  HB1 LYS   237      53.320  68.680  69.930  1.00  0.00           H  
ATOM   3049  HB2 LYS   237      53.940  67.580  71.070  1.00  0.00           H  
ATOM   3050  HG1 LYS   237      51.540  67.920  72.220  1.00  0.00           H  
ATOM   3051  HG2 LYS   237      51.390  69.220  71.150  1.00  0.00           H  
ATOM   3052  HD1 LYS   237      53.830  69.960  72.240  1.00  0.00           H  
ATOM   3053  HD2 LYS   237      53.230  68.710  73.380  1.00  0.00           H  
ATOM   3054  HE1 LYS   237      51.070  69.760  73.750  1.00  0.00           H  
ATOM   3055  HE2 LYS   237      51.550  71.090  72.760  1.00  0.00           H  
ATOM   3056  HZ1 LYS   237      53.230  71.650  74.340  1.00  0.00           H  
ATOM   3057  HZ2 LYS   237      51.850  71.330  75.280  1.00  0.00           H  
ATOM   3058  HZ3 LYS   237      53.070  70.300  75.160  1.00  0.00           H  
ATOM   3059  N   ILE   238      51.010  67.880  68.130  1.00  0.00           N  
ATOM   3060  CA  ILE   238      49.940  68.690  67.560  1.00  0.00           C  
ATOM   3061  C   ILE   238      48.990  67.750  66.830  1.00  0.00           C  
ATOM   3062  O   ILE   238      47.830  68.110  66.640  1.00  0.00           O  
ATOM   3063  CB  ILE   238      50.420  69.970  66.870  1.00  0.00           C  
ATOM   3064  CG1 ILE   238      49.200  70.900  66.850  1.00  0.00           C  
ATOM   3065  CG2 ILE   238      50.980  69.790  65.450  1.00  0.00           C  
ATOM   3066  CD  ILE   238      49.490  72.310  66.360  1.00  0.00           C  
ATOM   3067  H   ILE   238      51.960  67.930  67.800  1.00  0.00           H  
ATOM   3068  HA  ILE   238      49.230  68.970  68.340  1.00  0.00           H  
ATOM   3069  HB  ILE   238      51.120  70.520  67.470  1.00  0.00           H  
ATOM   3070 HG11 ILE   238      48.850  71.040  67.870  1.00  0.00           H  
ATOM   3071 HG12 ILE   238      48.420  70.500  66.210  1.00  0.00           H  
ATOM   3072 HG21 ILE   238      51.350  70.740  65.080  1.00  0.00           H  
ATOM   3073 HG22 ILE   238      51.840  69.130  65.520  1.00  0.00           H  
ATOM   3074 HG23 ILE   238      50.260  69.400  64.730  1.00  0.00           H  
ATOM   3075  HD1 ILE   238      48.590  72.920  66.490  1.00  0.00           H  
ATOM   3076  HD2 ILE   238      50.220  72.780  67.010  1.00  0.00           H  
ATOM   3077  HD3 ILE   238      49.890  72.300  65.350  1.00  0.00           H  
ATOM   3078  N   ARG   239      49.480  66.590  66.380  1.00  0.00           N  
ATOM   3079  CA  ARG   239      48.650  65.550  65.830  1.00  0.00           C  
ATOM   3080  C   ARG   239      48.020  64.700  66.930  1.00  0.00           C  
ATOM   3081  O   ARG   239      46.850  64.330  66.810  1.00  0.00           O  
ATOM   3082  CB  ARG   239      49.490  64.730  64.850  1.00  0.00           C  
ATOM   3083  CG  ARG   239      48.490  64.050  63.930  1.00  0.00           C  
ATOM   3084  CD  ARG   239      49.220  63.090  63.000  1.00  0.00           C  
ATOM   3085  NE  ARG   239      49.790  61.960  63.720  1.00  0.00           N  
ATOM   3086  CZ  ARG   239      49.960  60.700  63.280  1.00  0.00           C  
ATOM   3087  NH1 ARG   239      49.800  60.450  61.970  1.00  0.00           N1+
ATOM   3088  NH2 ARG   239      50.310  59.740  64.150  1.00  0.00           N  
ATOM   3089  H   ARG   239      50.480  66.540  66.210  1.00  0.00           H  
ATOM   3090  HA  ARG   239      48.010  66.070  65.120  1.00  0.00           H  
ATOM   3091  HB1 ARG   239      50.050  64.110  65.550  1.00  0.00           H  
ATOM   3092  HB2 ARG   239      50.270  65.210  64.260  1.00  0.00           H  
ATOM   3093  HG1 ARG   239      47.830  64.720  63.380  1.00  0.00           H  
ATOM   3094  HG2 ARG   239      47.750  63.410  64.410  1.00  0.00           H  
ATOM   3095  HD1 ARG   239      50.040  63.650  62.560  1.00  0.00           H  
ATOM   3096  HD2 ARG   239      48.570  62.680  62.220  1.00  0.00           H  
ATOM   3097  HE  ARG   239      50.190  62.150  64.630  1.00  0.00           H  
ATOM   3098 HH11 ARG   239      49.580  61.090  61.230  1.00  0.00           H  
ATOM   3099 HH12 ARG   239      49.950  59.500  61.670  1.00  0.00           H  
ATOM   3100 HH21 ARG   239      50.420  60.040  65.100  1.00  0.00           H  
ATOM   3101 HH22 ARG   239      50.320  58.760  63.910  1.00  0.00           H  
ATOM   3102  N   ASN   240      48.720  64.390  68.020  1.00  0.00           N  
ATOM   3103  CA  ASN   240      48.090  63.740  69.140  1.00  0.00           C  
ATOM   3104  C   ASN   240      46.990  64.620  69.720  1.00  0.00           C  
ATOM   3105  O   ASN   240      46.020  63.960  70.070  1.00  0.00           O  
ATOM   3106  CB  ASN   240      49.120  63.450  70.230  1.00  0.00           C  
ATOM   3107  CG  ASN   240      50.050  62.270  70.010  1.00  0.00           C  
ATOM   3108  ND2 ASN   240      51.020  62.050  70.920  1.00  0.00           N  
ATOM   3109  OD1 ASN   240      50.030  61.570  69.000  1.00  0.00           O  
ATOM   3110  H   ASN   240      49.700  64.630  67.970  1.00  0.00           H  
ATOM   3111  HA  ASN   240      47.540  62.880  68.750  1.00  0.00           H  
ATOM   3112  HB1 ASN   240      48.610  63.290  71.170  1.00  0.00           H  
ATOM   3113  HB2 ASN   240      49.750  64.350  70.260  1.00  0.00           H  
ATOM   3114 HD21 ASN   240      51.010  62.640  71.730  1.00  0.00           H  
ATOM   3115 HD22 ASN   240      51.650  61.290  70.710  1.00  0.00           H  
ATOM   3116  N   ASP   241      47.070  65.950  69.740  1.00  0.00           N  
ATOM   3117  CA  ASP   241      46.050  66.840  70.270  1.00  0.00           C  
ATOM   3118  C   ASP   241      44.750  66.820  69.500  1.00  0.00           C  
ATOM   3119  O   ASP   241      43.620  66.800  70.000  1.00  0.00           O  
ATOM   3120  CB  ASP   241      46.660  68.220  70.510  1.00  0.00           C  
ATOM   3121  CG  ASP   241      45.980  68.920  71.680  1.00  0.00           C  
ATOM   3122  OD1 ASP   241      45.180  69.840  71.410  1.00  0.00           O  
ATOM   3123  OD2 ASP   241      46.320  68.630  72.840  1.00  0.00           O1-
ATOM   3124  H   ASP   241      47.970  66.330  69.480  1.00  0.00           H  
ATOM   3125  HA  ASP   241      45.910  66.480  71.290  1.00  0.00           H  
ATOM   3126  HB1 ASP   241      46.510  68.800  69.600  1.00  0.00           H  
ATOM   3127  HB2 ASP   241      47.740  68.150  70.570  1.00  0.00           H  
ATOM   3128  N   LEU   242      44.990  66.760  68.190  1.00  0.00           N  
ATOM   3129  CA  LEU   242      43.930  66.890  67.200  1.00  0.00           C  
ATOM   3130  C   LEU   242      43.250  65.540  67.070  1.00  0.00           C  
ATOM   3131  O   LEU   242      42.030  65.520  67.000  1.00  0.00           O  
ATOM   3132  CB  LEU   242      44.540  67.290  65.860  1.00  0.00           C  
ATOM   3133  CG  LEU   242      43.650  67.310  64.630  1.00  0.00           C  
ATOM   3134  CD1 LEU   242      42.510  68.330  64.730  1.00  0.00           C  
ATOM   3135  CD2 LEU   242      44.580  67.670  63.480  1.00  0.00           C  
ATOM   3136  H   LEU   242      45.950  66.800  67.920  1.00  0.00           H  
ATOM   3137  HA  LEU   242      43.350  67.760  67.520  1.00  0.00           H  
ATOM   3138  HB1 LEU   242      45.380  66.610  65.650  1.00  0.00           H  
ATOM   3139  HB2 LEU   242      44.990  68.280  66.020  1.00  0.00           H  
ATOM   3140  HG  LEU   242      43.280  66.320  64.390  1.00  0.00           H  
ATOM   3141 HD11 LEU   242      41.700  67.960  65.360  1.00  0.00           H  
ATOM   3142 HD12 LEU   242      42.830  69.190  65.310  1.00  0.00           H  
ATOM   3143 HD13 LEU   242      42.100  68.630  63.760  1.00  0.00           H  
ATOM   3144 HD21 LEU   242      43.980  67.660  62.570  1.00  0.00           H  
ATOM   3145 HD22 LEU   242      44.880  68.720  63.540  1.00  0.00           H  
ATOM   3146 HD23 LEU   242      45.460  67.040  63.440  1.00  0.00           H  
ATOM   3147  N   LEU   243      44.010  64.450  66.960  1.00  0.00           N  
ATOM   3148  CA  LEU   243      43.460  63.110  67.030  1.00  0.00           C  
ATOM   3149  C   LEU   243      42.760  62.860  68.370  1.00  0.00           C  
ATOM   3150  O   LEU   243      41.700  62.260  68.420  1.00  0.00           O  
ATOM   3151  CB  LEU   243      44.480  62.040  66.670  1.00  0.00           C  
ATOM   3152  CG  LEU   243      44.910  61.970  65.200  1.00  0.00           C  
ATOM   3153  CD1 LEU   243      46.190  61.150  65.060  1.00  0.00           C  
ATOM   3154  CD2 LEU   243      43.770  61.650  64.240  1.00  0.00           C  
ATOM   3155  H   LEU   243      45.030  64.530  66.960  1.00  0.00           H  
ATOM   3156  HA  LEU   243      42.760  63.050  66.200  1.00  0.00           H  
ATOM   3157  HB1 LEU   243      44.100  61.050  66.920  1.00  0.00           H  
ATOM   3158  HB2 LEU   243      45.380  62.200  67.250  1.00  0.00           H  
ATOM   3159  HG  LEU   243      45.160  62.990  64.920  1.00  0.00           H  
ATOM   3160 HD11 LEU   243      45.980  60.160  65.450  1.00  0.00           H  
ATOM   3161 HD12 LEU   243      46.540  61.090  64.030  1.00  0.00           H  
ATOM   3162 HD13 LEU   243      46.980  61.610  65.640  1.00  0.00           H  
ATOM   3163 HD21 LEU   243      43.200  60.780  64.550  1.00  0.00           H  
ATOM   3164 HD22 LEU   243      43.170  62.560  64.140  1.00  0.00           H  
ATOM   3165 HD23 LEU   243      44.180  61.510  63.230  1.00  0.00           H  
ATOM   3166  N   ASN   244      43.210  63.520  69.430  1.00  0.00           N  
ATOM   3167  CA  ASN   244      42.580  63.340  70.720  1.00  0.00           C  
ATOM   3168  C   ASN   244      41.280  64.110  70.840  1.00  0.00           C  
ATOM   3169  O   ASN   244      40.270  63.520  71.210  1.00  0.00           O  
ATOM   3170  CB  ASN   244      43.450  63.730  71.930  1.00  0.00           C  
ATOM   3171  CG  ASN   244      42.890  63.350  73.290  1.00  0.00           C  
ATOM   3172  ND2 ASN   244      42.310  64.320  74.010  1.00  0.00           N  
ATOM   3173  OD1 ASN   244      42.870  62.180  73.660  1.00  0.00           O  
ATOM   3174  H   ASN   244      44.190  63.740  69.360  1.00  0.00           H  
ATOM   3175  HA  ASN   244      42.470  62.260  70.820  1.00  0.00           H  
ATOM   3176  HB1 ASN   244      43.760  64.780  71.890  1.00  0.00           H  
ATOM   3177  HB2 ASN   244      44.420  63.220  71.880  1.00  0.00           H  
ATOM   3178 HD21 ASN   244      42.150  65.250  73.670  1.00  0.00           H  
ATOM   3179 HD22 ASN   244      42.040  64.010  74.930  1.00  0.00           H  
ATOM   3180  N   LYS   245      41.100  65.250  70.160  1.00  0.00           N  
ATOM   3181  CA  LYS   245      39.840  65.950  70.070  1.00  0.00           C  
ATOM   3182  C   LYS   245      38.870  65.090  69.270  1.00  0.00           C  
ATOM   3183  O   LYS   245      37.690  65.140  69.570  1.00  0.00           O  
ATOM   3184  CB  LYS   245      40.160  67.300  69.450  1.00  0.00           C  
ATOM   3185  CG  LYS   245      38.990  68.300  69.370  1.00  0.00           C  
ATOM   3186  CD  LYS   245      39.380  69.680  68.850  1.00  0.00           C  
ATOM   3187  CE  LYS   245      39.750  69.650  67.370  1.00  0.00           C  
ATOM   3188  NZ  LYS   245      40.380  70.880  66.890  1.00  0.00           N1+
ATOM   3189  H   LYS   245      41.920  65.670  69.750  1.00  0.00           H  
ATOM   3190  HA  LYS   245      39.420  66.010  71.080  1.00  0.00           H  
ATOM   3191  HB1 LYS   245      40.500  67.190  68.420  1.00  0.00           H  
ATOM   3192  HB2 LYS   245      40.990  67.770  69.980  1.00  0.00           H  
ATOM   3193  HG1 LYS   245      38.640  68.400  70.400  1.00  0.00           H  
ATOM   3194  HG2 LYS   245      38.240  67.780  68.790  1.00  0.00           H  
ATOM   3195  HD1 LYS   245      40.210  70.050  69.440  1.00  0.00           H  
ATOM   3196  HD2 LYS   245      38.590  70.420  68.950  1.00  0.00           H  
ATOM   3197  HE1 LYS   245      38.850  69.490  66.770  1.00  0.00           H  
ATOM   3198  HE2 LYS   245      40.460  68.850  67.150  1.00  0.00           H  
ATOM   3199  HZ1 LYS   245      39.940  71.750  67.120  1.00  0.00           H  
ATOM   3200  HZ2 LYS   245      41.260  70.940  67.390  1.00  0.00           H  
ATOM   3201  HZ3 LYS   245      40.590  70.830  65.900  1.00  0.00           H  
ATOM   3202  N   ILE   246      39.300  64.270  68.300  1.00  0.00           N  
ATOM   3203  CA  ILE   246      38.470  63.410  67.510  1.00  0.00           C  
ATOM   3204  C   ILE   246      38.060  62.180  68.320  1.00  0.00           C  
ATOM   3205  O   ILE   246      36.930  61.740  68.220  1.00  0.00           O  
ATOM   3206  CB  ILE   246      39.270  63.000  66.270  1.00  0.00           C  
ATOM   3207  CG1 ILE   246      39.250  64.250  65.390  1.00  0.00           C  
ATOM   3208  CG2 ILE   246      38.550  61.890  65.520  1.00  0.00           C  
ATOM   3209  CD  ILE   246      40.000  64.230  64.060  1.00  0.00           C  
ATOM   3210  H   ILE   246      40.300  64.300  68.160  1.00  0.00           H  
ATOM   3211  HA  ILE   246      37.490  63.860  67.310  1.00  0.00           H  
ATOM   3212  HB  ILE   246      40.330  62.890  66.530  1.00  0.00           H  
ATOM   3213 HG11 ILE   246      39.650  65.050  66.020  1.00  0.00           H  
ATOM   3214 HG12 ILE   246      38.240  64.510  65.110  1.00  0.00           H  
ATOM   3215 HG21 ILE   246      38.670  60.890  65.930  1.00  0.00           H  
ATOM   3216 HG22 ILE   246      37.480  62.110  65.520  1.00  0.00           H  
ATOM   3217 HG23 ILE   246      38.800  61.830  64.450  1.00  0.00           H  
ATOM   3218  HD1 ILE   246      41.050  63.960  64.180  1.00  0.00           H  
ATOM   3219  HD2 ILE   246      39.490  63.550  63.390  1.00  0.00           H  
ATOM   3220  HD3 ILE   246      39.900  65.230  63.620  1.00  0.00           H  
ATOM   3221  N   LEU   247      38.960  61.680  69.180  1.00  0.00           N  
ATOM   3222  CA  LEU   247      38.680  60.560  70.060  1.00  0.00           C  
ATOM   3223  C   LEU   247      37.750  60.900  71.210  1.00  0.00           C  
ATOM   3224  O   LEU   247      36.770  60.240  71.580  1.00  0.00           O  
ATOM   3225  CB  LEU   247      40.040  59.980  70.450  1.00  0.00           C  
ATOM   3226  CG  LEU   247      40.030  58.640  71.190  1.00  0.00           C  
ATOM   3227  CD1 LEU   247      41.280  57.810  70.990  1.00  0.00           C  
ATOM   3228  CD2 LEU   247      39.800  58.730  72.700  1.00  0.00           C  
ATOM   3229  H   LEU   247      39.900  62.020  69.120  1.00  0.00           H  
ATOM   3230  HA  LEU   247      38.110  59.910  69.400  1.00  0.00           H  
ATOM   3231  HB1 LEU   247      40.590  60.630  71.130  1.00  0.00           H  
ATOM   3232  HB2 LEU   247      40.680  59.820  69.590  1.00  0.00           H  
ATOM   3233  HG  LEU   247      39.150  58.150  70.770  1.00  0.00           H  
ATOM   3234 HD11 LEU   247      42.140  58.410  71.280  1.00  0.00           H  
ATOM   3235 HD12 LEU   247      41.180  56.900  71.580  1.00  0.00           H  
ATOM   3236 HD13 LEU   247      41.500  57.510  69.960  1.00  0.00           H  
ATOM   3237 HD21 LEU   247      39.630  57.790  73.200  1.00  0.00           H  
ATOM   3238 HD22 LEU   247      40.700  59.260  73.040  1.00  0.00           H  
ATOM   3239 HD23 LEU   247      38.930  59.380  72.840  1.00  0.00           H  
ATOM   3240  N   GLU   248      37.980  62.090  71.760  1.00  0.00           N  
ATOM   3241  CA  GLU   248      37.160  62.720  72.780  1.00  0.00           C  
ATOM   3242  C   GLU   248      35.750  62.940  72.260  1.00  0.00           C  
ATOM   3243  O   GLU   248      34.800  63.000  73.040  1.00  0.00           O  
ATOM   3244  CB  GLU   248      37.700  64.080  73.180  1.00  0.00           C  
ATOM   3245  CG  GLU   248      37.120  64.770  74.420  1.00  0.00           C  
ATOM   3246  CD  GLU   248      37.730  64.150  75.670  1.00  0.00           C  
ATOM   3247  OE1 GLU   248      36.970  63.770  76.590  1.00  0.00           O  
ATOM   3248  OE2 GLU   248      38.940  63.890  75.740  1.00  0.00           O1-
ATOM   3249  H   GLU   248      38.790  62.560  71.380  1.00  0.00           H  
ATOM   3250  HA  GLU   248      37.140  62.020  73.610  1.00  0.00           H  
ATOM   3251  HB1 GLU   248      37.580  64.760  72.330  1.00  0.00           H  
ATOM   3252  HB2 GLU   248      38.770  63.890  73.210  1.00  0.00           H  
ATOM   3253  HG1 GLU   248      36.030  64.870  74.460  1.00  0.00           H  
ATOM   3254  HG2 GLU   248      37.420  65.800  74.370  1.00  0.00           H  
ATOM   3255  N   ASN   249      35.510  63.110  70.950  1.00  0.00           N  
ATOM   3256  CA  ASN   249      34.250  63.330  70.260  1.00  0.00           C  
ATOM   3257  C   ASN   249      33.550  62.010  69.970  1.00  0.00           C  
ATOM   3258  O   ASN   249      32.330  61.900  70.140  1.00  0.00           O  
ATOM   3259  CB  ASN   249      34.420  64.190  69.020  1.00  0.00           C  
ATOM   3260  CG  ASN   249      33.080  64.300  68.300  1.00  0.00           C  
ATOM   3261  ND2 ASN   249      32.150  65.030  68.910  1.00  0.00           N  
ATOM   3262  OD1 ASN   249      32.850  63.770  67.220  1.00  0.00           O  
ATOM   3263  H   ASN   249      36.310  63.160  70.340  1.00  0.00           H  
ATOM   3264  HA  ASN   249      33.640  63.950  70.930  1.00  0.00           H  
ATOM   3265  HB1 ASN   249      35.150  63.830  68.290  1.00  0.00           H  
ATOM   3266  HB2 ASN   249      34.670  65.200  69.320  1.00  0.00           H  
ATOM   3267 HD21 ASN   249      32.310  65.590  69.740  1.00  0.00           H  
ATOM   3268 HD22 ASN   249      31.300  65.160  68.370  1.00  0.00           H  
ATOM   3269  N   TYR   250      34.290  61.030  69.420  1.00  0.00           N  
ATOM   3270  CA  TYR   250      33.670  59.780  69.080  1.00  0.00           C  
ATOM   3271  C   TYR   250      33.240  58.950  70.300  1.00  0.00           C  
ATOM   3272  O   TYR   250      32.270  58.190  70.210  1.00  0.00           O  
ATOM   3273  CB  TYR   250      34.530  58.930  68.160  1.00  0.00           C  
ATOM   3274  CG  TYR   250      33.790  57.840  67.420  1.00  0.00           C  
ATOM   3275  CD1 TYR   250      33.120  58.250  66.250  1.00  0.00           C  
ATOM   3276  CD2 TYR   250      33.580  56.600  68.020  1.00  0.00           C  
ATOM   3277  CE1 TYR   250      32.210  57.370  65.660  1.00  0.00           C  
ATOM   3278  CE2 TYR   250      32.620  55.760  67.460  1.00  0.00           C  
ATOM   3279  CZ  TYR   250      31.890  56.170  66.320  1.00  0.00           C  
ATOM   3280  OH  TYR   250      30.860  55.400  65.890  1.00  0.00           O  
ATOM   3281  H   TYR   250      35.250  61.220  69.200  1.00  0.00           H  
ATOM   3282  HA  TYR   250      32.730  60.060  68.590  1.00  0.00           H  
ATOM   3283  HB1 TYR   250      35.420  58.570  68.670  1.00  0.00           H  
ATOM   3284  HB2 TYR   250      34.950  59.560  67.370  1.00  0.00           H  
ATOM   3285  HD1 TYR   250      33.330  59.220  65.830  1.00  0.00           H  
ATOM   3286  HD2 TYR   250      34.130  56.280  68.900  1.00  0.00           H  
ATOM   3287  HE1 TYR   250      31.560  57.650  64.850  1.00  0.00           H  
ATOM   3288  HE2 TYR   250      32.520  54.810  67.970  1.00  0.00           H  
ATOM   3289  HH  TYR   250      30.390  55.790  65.140  1.00  0.00           H  
ATOM   3290  N   LYS   251      33.710  59.340  71.480  1.00  0.00           N  
ATOM   3291  CA  LYS   251      33.180  58.850  72.740  1.00  0.00           C  
ATOM   3292  C   LYS   251      31.730  59.240  72.960  1.00  0.00           C  
ATOM   3293  O   LYS   251      31.000  58.390  73.470  1.00  0.00           O  
ATOM   3294  CB  LYS   251      34.080  59.390  73.850  1.00  0.00           C  
ATOM   3295  CG  LYS   251      34.190  58.320  74.940  1.00  0.00           C  
ATOM   3296  CD  LYS   251      35.020  58.640  76.180  1.00  0.00           C  
ATOM   3297  CE  LYS   251      36.390  59.170  75.770  1.00  0.00           C  
ATOM   3298  NZ  LYS   251      37.390  59.260  76.840  1.00  0.00           N1+
ATOM   3299  H   LYS   251      34.400  60.080  71.480  1.00  0.00           H  
ATOM   3300  HA  LYS   251      33.190  57.760  72.730  1.00  0.00           H  
ATOM   3301  HB1 LYS   251      33.550  60.220  74.310  1.00  0.00           H  
ATOM   3302  HB2 LYS   251      34.980  59.810  73.400  1.00  0.00           H  
ATOM   3303  HG1 LYS   251      34.550  57.430  74.420  1.00  0.00           H  
ATOM   3304  HG2 LYS   251      33.160  58.210  75.290  1.00  0.00           H  
ATOM   3305  HD1 LYS   251      35.240  57.730  76.740  1.00  0.00           H  
ATOM   3306  HD2 LYS   251      34.480  59.370  76.790  1.00  0.00           H  
ATOM   3307  HE1 LYS   251      36.370  60.180  75.350  1.00  0.00           H  
ATOM   3308  HE2 LYS   251      36.950  58.540  75.080  1.00  0.00           H  
ATOM   3309  HZ1 LYS   251      37.070  59.660  77.710  1.00  0.00           H  
ATOM   3310  HZ2 LYS   251      37.840  58.360  76.970  1.00  0.00           H  
ATOM   3311  HZ3 LYS   251      38.000  60.000  76.530  1.00  0.00           H  
ATOM   3312  N   GLU   252      31.240  60.340  72.400  1.00  0.00           N  
ATOM   3313  CA  GLU   252      29.830  60.650  72.480  1.00  0.00           C  
ATOM   3314  C   GLU   252      29.120  59.730  71.510  1.00  0.00           C  
ATOM   3315  O   GLU   252      28.190  59.030  71.890  1.00  0.00           O  
ATOM   3316  CB  GLU   252      29.430  62.090  72.140  1.00  0.00           C  
ATOM   3317  CG  GLU   252      27.990  62.480  72.470  1.00  0.00           C  
ATOM   3318  CD  GLU   252      27.740  62.480  73.970  1.00  0.00           C  
ATOM   3319  OE1 GLU   252      26.850  61.710  74.420  1.00  0.00           O  
ATOM   3320  OE2 GLU   252      28.290  63.250  74.780  1.00  0.00           O1-
ATOM   3321  H   GLU   252      31.890  60.900  71.870  1.00  0.00           H  
ATOM   3322  HA  GLU   252      29.600  60.390  73.510  1.00  0.00           H  
ATOM   3323  HB1 GLU   252      29.570  62.400  71.120  1.00  0.00           H  
ATOM   3324  HB2 GLU   252      30.130  62.760  72.630  1.00  0.00           H  
ATOM   3325  HG1 GLU   252      27.270  61.770  72.070  1.00  0.00           H  
ATOM   3326  HG2 GLU   252      27.880  63.520  72.180  1.00  0.00           H  
ATOM   3327  N   LYS   253      29.570  59.590  70.260  1.00  0.00           N  
ATOM   3328  CA  LYS   253      28.990  58.930  69.100  1.00  0.00           C  
ATOM   3329  C   LYS   253      29.080  57.410  69.130  1.00  0.00           C  
ATOM   3330  O   LYS   253      28.440  56.760  68.310  1.00  0.00           O  
ATOM   3331  CB  LYS   253      29.600  59.450  67.800  1.00  0.00           C  
ATOM   3332  CG  LYS   253      29.460  60.950  67.560  1.00  0.00           C  
ATOM   3333  CD  LYS   253      30.520  61.430  66.580  1.00  0.00           C  
ATOM   3334  CE  LYS   253      30.450  62.850  66.030  1.00  0.00           C  
ATOM   3335  NZ  LYS   253      29.170  63.190  65.390  1.00  0.00           N1+
ATOM   3336  H   LYS   253      30.320  60.240  70.100  1.00  0.00           H  
ATOM   3337  HA  LYS   253      27.930  59.150  69.140  1.00  0.00           H  
ATOM   3338  HB1 LYS   253      29.190  58.920  66.930  1.00  0.00           H  
ATOM   3339  HB2 LYS   253      30.630  59.100  67.680  1.00  0.00           H  
ATOM   3340  HG1 LYS   253      29.530  61.530  68.480  1.00  0.00           H  
ATOM   3341  HG2 LYS   253      28.430  61.070  67.230  1.00  0.00           H  
ATOM   3342  HD1 LYS   253      30.430  60.700  65.780  1.00  0.00           H  
ATOM   3343  HD2 LYS   253      31.490  61.240  67.060  1.00  0.00           H  
ATOM   3344  HE1 LYS   253      31.290  62.970  65.340  1.00  0.00           H  
ATOM   3345  HE2 LYS   253      30.560  63.570  66.830  1.00  0.00           H  
ATOM   3346  HZ1 LYS   253      29.160  64.070  64.920  1.00  0.00           H  
ATOM   3347  HZ2 LYS   253      28.930  62.500  64.690  1.00  0.00           H  
ATOM   3348  HZ3 LYS   253      28.460  63.220  66.120  1.00  0.00           H  
ATOM   3349  N   PHE   254      29.870  56.850  70.050  1.00  0.00           N  
ATOM   3350  CA  PHE   254      29.870  55.450  70.400  1.00  0.00           C  
ATOM   3351  C   PHE   254      28.520  54.910  70.810  1.00  0.00           C  
ATOM   3352  O   PHE   254      27.690  55.540  71.460  1.00  0.00           O  
ATOM   3353  CB  PHE   254      30.970  55.260  71.440  1.00  0.00           C  
ATOM   3354  CG  PHE   254      31.050  53.830  71.930  1.00  0.00           C  
ATOM   3355  CD1 PHE   254      30.430  53.530  73.140  1.00  0.00           C  
ATOM   3356  CD2 PHE   254      31.580  52.870  71.060  1.00  0.00           C  
ATOM   3357  CE1 PHE   254      30.520  52.180  73.520  1.00  0.00           C  
ATOM   3358  CE2 PHE   254      31.820  51.600  71.590  1.00  0.00           C  
ATOM   3359  CZ  PHE   254      31.210  51.210  72.790  1.00  0.00           C  
ATOM   3360  H   PHE   254      30.280  57.510  70.700  1.00  0.00           H  
ATOM   3361  HA  PHE   254      30.120  54.740  69.590  1.00  0.00           H  
ATOM   3362  HB1 PHE   254      30.710  55.990  72.210  1.00  0.00           H  
ATOM   3363  HB2 PHE   254      32.000  55.460  71.160  1.00  0.00           H  
ATOM   3364  HD1 PHE   254      29.900  54.240  73.760  1.00  0.00           H  
ATOM   3365  HD2 PHE   254      32.050  53.120  70.120  1.00  0.00           H  
ATOM   3366  HE1 PHE   254      30.030  51.850  74.430  1.00  0.00           H  
ATOM   3367  HE2 PHE   254      32.540  50.940  71.110  1.00  0.00           H  
ATOM   3368  HZ  PHE   254      31.270  50.180  73.110  1.00  0.00           H  
ATOM   3369  N   ARG   255      28.240  53.670  70.410  1.00  0.00           N  
ATOM   3370  CA  ARG   255      27.150  52.750  70.720  1.00  0.00           C  
ATOM   3371  C   ARG   255      27.400  51.340  70.230  1.00  0.00           C  
ATOM   3372  O   ARG   255      27.770  51.150  69.070  1.00  0.00           O  
ATOM   3373  CB  ARG   255      25.750  53.210  70.280  1.00  0.00           C  
ATOM   3374  CG  ARG   255      25.530  53.550  68.820  1.00  0.00           C  
ATOM   3375  CD  ARG   255      24.100  54.040  68.580  1.00  0.00           C  
ATOM   3376  NE  ARG   255      23.100  52.990  68.810  1.00  0.00           N  
ATOM   3377  CZ  ARG   255      21.760  53.120  68.830  1.00  0.00           C  
ATOM   3378  NH1 ARG   255      21.210  54.280  68.460  1.00  0.00           N1+
ATOM   3379  NH2 ARG   255      20.920  52.170  69.260  1.00  0.00           N  
ATOM   3380  H   ARG   255      28.940  53.300  69.790  1.00  0.00           H  
ATOM   3381  HA  ARG   255      27.150  52.760  71.800  1.00  0.00           H  
ATOM   3382  HB1 ARG   255      25.670  54.090  70.920  1.00  0.00           H  
ATOM   3383  HB2 ARG   255      24.970  52.500  70.550  1.00  0.00           H  
ATOM   3384  HG1 ARG   255      25.840  52.620  68.330  1.00  0.00           H  
ATOM   3385  HG2 ARG   255      26.230  54.350  68.600  1.00  0.00           H  
ATOM   3386  HD1 ARG   255      23.940  54.470  67.600  1.00  0.00           H  
ATOM   3387  HD2 ARG   255      23.930  54.750  69.380  1.00  0.00           H  
ATOM   3388  HE  ARG   255      23.400  52.050  69.030  1.00  0.00           H  
ATOM   3389 HH11 ARG   255      21.690  55.170  68.340  1.00  0.00           H  
ATOM   3390 HH12 ARG   255      20.210  54.350  68.380  1.00  0.00           H  
ATOM   3391 HH21 ARG   255      21.360  51.280  69.090  1.00  0.00           H  
ATOM   3392 HH22 ARG   255      19.930  52.310  69.110  1.00  0.00           H  
ATOM   3393  N   SER   256      27.420  50.420  71.190  1.00  0.00           N  
ATOM   3394  CA  SER   256      27.900  49.050  71.180  1.00  0.00           C  
ATOM   3395  C   SER   256      27.080  48.070  70.350  1.00  0.00           C  
ATOM   3396  O   SER   256      27.540  46.960  70.110  1.00  0.00           O  
ATOM   3397  CB  SER   256      28.060  48.450  72.580  1.00  0.00           C  
ATOM   3398  OG  SER   256      28.840  49.230  73.450  1.00  0.00           O  
ATOM   3399  H   SER   256      27.170  50.800  72.090  1.00  0.00           H  
ATOM   3400  HA  SER   256      28.950  49.030  70.860  1.00  0.00           H  
ATOM   3401  HB1 SER   256      28.460  47.440  72.560  1.00  0.00           H  
ATOM   3402  HB2 SER   256      27.060  48.440  73.020  1.00  0.00           H  
ATOM   3403  HG  SER   256      29.710  48.840  73.330  1.00  0.00           H  
ATOM   3404  N   ASP   257      25.920  48.420  69.780  1.00  0.00           N  
ATOM   3405  CA  ASP   257      25.070  47.410  69.170  1.00  0.00           C  
ATOM   3406  C   ASP   257      25.450  46.870  67.800  1.00  0.00           C  
ATOM   3407  O   ASP   257      24.970  45.880  67.250  1.00  0.00           O  
ATOM   3408  CB  ASP   257      23.610  47.880  69.170  1.00  0.00           C  
ATOM   3409  CG  ASP   257      23.450  49.190  68.420  1.00  0.00           C  
ATOM   3410  OD1 ASP   257      23.540  49.180  67.170  1.00  0.00           O  
ATOM   3411  OD2 ASP   257      23.520  50.220  69.130  1.00  0.00           O1-
ATOM   3412  H   ASP   257      25.550  49.340  69.910  1.00  0.00           H  
ATOM   3413  HA  ASP   257      25.010  46.510  69.770  1.00  0.00           H  
ATOM   3414  HB1 ASP   257      23.230  47.930  70.190  1.00  0.00           H  
ATOM   3415  HB2 ASP   257      22.980  47.140  68.680  1.00  0.00           H  
ATOM   3416  N   SER   258      26.350  47.670  67.210  1.00  0.00           N  
ATOM   3417  CA  SER   258      26.990  47.550  65.920  1.00  0.00           C  
ATOM   3418  C   SER   258      28.090  48.570  65.610  1.00  0.00           C  
ATOM   3419  O   SER   258      28.130  49.640  66.220  1.00  0.00           O  
ATOM   3420  CB  SER   258      25.920  47.460  64.840  1.00  0.00           C  
ATOM   3421  OG  SER   258      25.110  48.610  64.990  1.00  0.00           O  
ATOM   3422  H   SER   258      26.620  48.460  67.770  1.00  0.00           H  
ATOM   3423  HA  SER   258      27.480  46.570  65.910  1.00  0.00           H  
ATOM   3424  HB1 SER   258      25.380  46.520  64.810  1.00  0.00           H  
ATOM   3425  HB2 SER   258      26.390  47.560  63.850  1.00  0.00           H  
ATOM   3426  HG  SER   258      24.690  48.630  65.850  1.00  0.00           H  
ATOM   3427  N   ILE   259      29.050  48.130  64.800  1.00  0.00           N  
ATOM   3428  CA  ILE   259      30.190  48.960  64.450  1.00  0.00           C  
ATOM   3429  C   ILE   259      29.990  49.630  63.100  1.00  0.00           C  
ATOM   3430  O   ILE   259      29.380  49.120  62.170  1.00  0.00           O  
ATOM   3431  CB  ILE   259      31.520  48.250  64.610  1.00  0.00           C  
ATOM   3432  CG1 ILE   259      31.530  46.950  63.800  1.00  0.00           C  
ATOM   3433  CG2 ILE   259      31.960  47.980  66.050  1.00  0.00           C  
ATOM   3434  CD  ILE   259      32.940  46.380  63.660  1.00  0.00           C  
ATOM   3435  H   ILE   259      29.020  47.220  64.370  1.00  0.00           H  
ATOM   3436  HA  ILE   259      30.220  49.820  65.130  1.00  0.00           H  
ATOM   3437  HB  ILE   259      32.200  48.970  64.160  1.00  0.00           H  
ATOM   3438 HG11 ILE   259      31.170  47.310  62.830  1.00  0.00           H  
ATOM   3439 HG12 ILE   259      30.820  46.220  64.200  1.00  0.00           H  
ATOM   3440 HG21 ILE   259      31.380  47.270  66.650  1.00  0.00           H  
ATOM   3441 HG22 ILE   259      32.980  47.580  65.990  1.00  0.00           H  
ATOM   3442 HG23 ILE   259      31.830  48.950  66.520  1.00  0.00           H  
ATOM   3443  HD1 ILE   259      33.130  45.820  64.580  1.00  0.00           H  
ATOM   3444  HD2 ILE   259      32.910  45.660  62.840  1.00  0.00           H  
ATOM   3445  HD3 ILE   259      33.720  47.080  63.370  1.00  0.00           H  
ATOM   3446  N   THR   260      30.500  50.860  63.050  1.00  0.00           N  
ATOM   3447  CA  THR   260      30.670  51.660  61.850  1.00  0.00           C  
ATOM   3448  C   THR   260      32.060  52.080  61.410  1.00  0.00           C  
ATOM   3449  O   THR   260      32.260  52.330  60.220  1.00  0.00           O  
ATOM   3450  CB  THR   260      29.870  52.960  61.880  1.00  0.00           C  
ATOM   3451  CG2 THR   260      28.370  52.690  61.800  1.00  0.00           C  
ATOM   3452  OG1 THR   260      30.300  53.640  63.030  1.00  0.00           O  
ATOM   3453  H   THR   260      30.920  51.150  63.910  1.00  0.00           H  
ATOM   3454  HA  THR   260      30.310  51.120  60.970  1.00  0.00           H  
ATOM   3455  HB  THR   260      30.140  53.630  61.070  1.00  0.00           H  
ATOM   3456  HG1 THR   260      30.350  52.920  63.660  1.00  0.00           H  
ATOM   3457 HG21 THR   260      28.140  51.920  62.540  1.00  0.00           H  
ATOM   3458 HG22 THR   260      27.810  53.610  62.000  1.00  0.00           H  
ATOM   3459 HG23 THR   260      28.050  52.390  60.810  1.00  0.00           H  
ATOM   3460  N   ASN   261      33.090  51.950  62.260  1.00  0.00           N  
ATOM   3461  CA  ASN   261      34.410  52.480  61.940  1.00  0.00           C  
ATOM   3462  C   ASN   261      35.440  51.890  62.890  1.00  0.00           C  
ATOM   3463  O   ASN   261      35.110  51.140  63.800  1.00  0.00           O  
ATOM   3464  CB  ASN   261      34.410  54.000  61.970  1.00  0.00           C  
ATOM   3465  CG  ASN   261      34.120  54.560  63.360  1.00  0.00           C  
ATOM   3466  ND2 ASN   261      32.940  55.100  63.670  1.00  0.00           N  
ATOM   3467  OD1 ASN   261      35.090  54.530  64.120  1.00  0.00           O  
ATOM   3468  H   ASN   261      32.900  51.790  63.240  1.00  0.00           H  
ATOM   3469  HA  ASN   261      34.590  52.200  60.900  1.00  0.00           H  
ATOM   3470  HB1 ASN   261      33.580  54.450  61.400  1.00  0.00           H  
ATOM   3471  HB2 ASN   261      35.340  54.390  61.570  1.00  0.00           H  
ATOM   3472 HD21 ASN   261      32.290  55.070  62.890  1.00  0.00           H  
ATOM   3473 HD22 ASN   261      32.700  55.380  64.610  1.00  0.00           H  
ATOM   3474  N   MET   262      36.750  52.120  62.720  1.00  0.00           N  
ATOM   3475  CA  MET   262      37.780  51.540  63.550  1.00  0.00           C  
ATOM   3476  C   MET   262      37.740  52.040  64.980  1.00  0.00           C  
ATOM   3477  O   MET   262      37.870  51.220  65.890  1.00  0.00           O  
ATOM   3478  CB  MET   262      39.160  51.880  62.980  1.00  0.00           C  
ATOM   3479  CG  MET   262      40.190  50.810  63.310  1.00  0.00           C  
ATOM   3480  SD  MET   262      41.780  51.030  62.470  1.00  0.00           S  
ATOM   3481  CE  MET   262      41.280  50.450  60.830  1.00  0.00           C  
ATOM   3482  H   MET   262      36.970  52.710  61.930  1.00  0.00           H  
ATOM   3483  HA  MET   262      37.580  50.470  63.580  1.00  0.00           H  
ATOM   3484  HB1 MET   262      39.630  52.750  63.440  1.00  0.00           H  
ATOM   3485  HB2 MET   262      39.130  52.010  61.900  1.00  0.00           H  
ATOM   3486  HG1 MET   262      39.920  49.800  62.990  1.00  0.00           H  
ATOM   3487  HG2 MET   262      40.340  50.620  64.370  1.00  0.00           H  
ATOM   3488  HE1 MET   262      41.180  49.370  60.940  1.00  0.00           H  
ATOM   3489  HE2 MET   262      40.370  50.970  60.500  1.00  0.00           H  
ATOM   3490  HE3 MET   262      42.150  50.650  60.210  1.00  0.00           H  
ATOM   3491  N   LEU   263      37.560  53.340  65.200  1.00  0.00           N  
ATOM   3492  CA  LEU   263      37.400  53.900  66.520  1.00  0.00           C  
ATOM   3493  C   LEU   263      36.200  53.380  67.320  1.00  0.00           C  
ATOM   3494  O   LEU   263      36.360  53.060  68.490  1.00  0.00           O  
ATOM   3495  CB  LEU   263      37.440  55.420  66.480  1.00  0.00           C  
ATOM   3496  CG  LEU   263      37.430  56.080  67.850  1.00  0.00           C  
ATOM   3497  CD1 LEU   263      38.490  55.600  68.830  1.00  0.00           C  
ATOM   3498  CD2 LEU   263      37.710  57.560  67.610  1.00  0.00           C  
ATOM   3499  H   LEU   263      37.660  53.930  64.380  1.00  0.00           H  
ATOM   3500  HA  LEU   263      38.300  53.600  67.050  1.00  0.00           H  
ATOM   3501  HB1 LEU   263      36.630  55.860  65.900  1.00  0.00           H  
ATOM   3502  HB2 LEU   263      38.380  55.680  65.990  1.00  0.00           H  
ATOM   3503  HG  LEU   263      36.460  56.080  68.360  1.00  0.00           H  
ATOM   3504 HD11 LEU   263      39.500  55.880  68.530  1.00  0.00           H  
ATOM   3505 HD12 LEU   263      38.480  56.020  69.830  1.00  0.00           H  
ATOM   3506 HD13 LEU   263      38.450  54.510  68.910  1.00  0.00           H  
ATOM   3507 HD21 LEU   263      37.020  58.020  66.900  1.00  0.00           H  
ATOM   3508 HD22 LEU   263      37.800  58.190  68.500  1.00  0.00           H  
ATOM   3509 HD23 LEU   263      38.660  57.580  67.080  1.00  0.00           H  
ATOM   3510  N   ASP   264      35.050  53.100  66.690  1.00  0.00           N  
ATOM   3511  CA  ASP   264      33.930  52.360  67.230  1.00  0.00           C  
ATOM   3512  C   ASP   264      34.290  50.960  67.680  1.00  0.00           C  
ATOM   3513  O   ASP   264      33.840  50.570  68.760  1.00  0.00           O  
ATOM   3514  CB  ASP   264      32.900  52.340  66.100  1.00  0.00           C  
ATOM   3515  CG  ASP   264      31.450  52.060  66.460  1.00  0.00           C  
ATOM   3516  OD1 ASP   264      31.090  51.750  67.600  1.00  0.00           O  
ATOM   3517  OD2 ASP   264      30.630  52.130  65.510  1.00  0.00           O1-
ATOM   3518  H   ASP   264      35.040  53.230  65.680  1.00  0.00           H  
ATOM   3519  HA  ASP   264      33.470  52.930  68.040  1.00  0.00           H  
ATOM   3520  HB1 ASP   264      33.100  51.610  65.310  1.00  0.00           H  
ATOM   3521  HB2 ASP   264      32.950  53.290  65.560  1.00  0.00           H  
ATOM   3522  N   THR   265      35.090  50.220  66.930  1.00  0.00           N  
ATOM   3523  CA  THR   265      35.590  48.880  67.200  1.00  0.00           C  
ATOM   3524  C   THR   265      36.660  48.840  68.280  1.00  0.00           C  
ATOM   3525  O   THR   265      36.570  47.920  69.080  1.00  0.00           O  
ATOM   3526  CB  THR   265      36.020  48.250  65.870  1.00  0.00           C  
ATOM   3527  CG2 THR   265      36.420  46.770  65.930  1.00  0.00           C  
ATOM   3528  OG1 THR   265      35.090  48.550  64.860  1.00  0.00           O  
ATOM   3529  H   THR   265      35.530  50.690  66.140  1.00  0.00           H  
ATOM   3530  HA  THR   265      34.690  48.350  67.510  1.00  0.00           H  
ATOM   3531  HB  THR   265      36.960  48.720  65.570  1.00  0.00           H  
ATOM   3532  HG1 THR   265      35.330  49.390  64.470  1.00  0.00           H  
ATOM   3533 HG21 THR   265      37.380  46.700  66.460  1.00  0.00           H  
ATOM   3534 HG22 THR   265      35.640  46.380  66.590  1.00  0.00           H  
ATOM   3535 HG23 THR   265      36.530  46.500  64.890  1.00  0.00           H  
ATOM   3536  N   LEU   266      37.450  49.910  68.400  1.00  0.00           N  
ATOM   3537  CA  LEU   266      38.410  50.080  69.480  1.00  0.00           C  
ATOM   3538  C   LEU   266      37.790  50.430  70.830  1.00  0.00           C  
ATOM   3539  O   LEU   266      38.010  49.780  71.850  1.00  0.00           O  
ATOM   3540  CB  LEU   266      39.500  51.040  69.020  1.00  0.00           C  
ATOM   3541  CG  LEU   266      40.430  50.530  67.930  1.00  0.00           C  
ATOM   3542  CD1 LEU   266      41.100  51.740  67.290  1.00  0.00           C  
ATOM   3543  CD2 LEU   266      41.510  49.630  68.510  1.00  0.00           C  
ATOM   3544  H   LEU   266      37.330  50.640  67.720  1.00  0.00           H  
ATOM   3545  HA  LEU   266      38.830  49.090  69.680  1.00  0.00           H  
ATOM   3546  HB1 LEU   266      40.170  51.210  69.860  1.00  0.00           H  
ATOM   3547  HB2 LEU   266      39.030  51.970  68.690  1.00  0.00           H  
ATOM   3548  HG  LEU   266      39.840  50.010  67.170  1.00  0.00           H  
ATOM   3549 HD11 LEU   266      41.700  52.220  68.050  1.00  0.00           H  
ATOM   3550 HD12 LEU   266      41.660  51.300  66.470  1.00  0.00           H  
ATOM   3551 HD13 LEU   266      40.360  52.400  66.820  1.00  0.00           H  
ATOM   3552 HD21 LEU   266      42.030  49.070  67.730  1.00  0.00           H  
ATOM   3553 HD22 LEU   266      42.260  50.180  69.070  1.00  0.00           H  
ATOM   3554 HD23 LEU   266      40.980  48.940  69.160  1.00  0.00           H  
ATOM   3555  N   MET   267      36.860  51.380  70.840  1.00  0.00           N  
ATOM   3556  CA  MET   267      35.940  51.580  71.940  1.00  0.00           C  
ATOM   3557  C   MET   267      35.150  50.340  72.340  1.00  0.00           C  
ATOM   3558  O   MET   267      34.790  50.190  73.500  1.00  0.00           O  
ATOM   3559  CB  MET   267      34.910  52.660  71.610  1.00  0.00           C  
ATOM   3560  CG  MET   267      35.600  54.000  71.860  1.00  0.00           C  
ATOM   3561  SD  MET   267      34.830  55.530  71.300  1.00  0.00           S  
ATOM   3562  CE  MET   267      36.120  56.760  71.640  1.00  0.00           C  
ATOM   3563  H   MET   267      36.700  51.990  70.040  1.00  0.00           H  
ATOM   3564  HA  MET   267      36.530  51.930  72.790  1.00  0.00           H  
ATOM   3565  HB1 MET   267      34.160  52.510  72.380  1.00  0.00           H  
ATOM   3566  HB2 MET   267      34.550  52.530  70.590  1.00  0.00           H  
ATOM   3567  HG1 MET   267      36.560  53.980  71.360  1.00  0.00           H  
ATOM   3568  HG2 MET   267      35.690  54.070  72.950  1.00  0.00           H  
ATOM   3569  HE1 MET   267      35.890  57.230  72.590  1.00  0.00           H  
ATOM   3570  HE2 MET   267      37.020  56.170  71.770  1.00  0.00           H  
ATOM   3571  HE3 MET   267      36.080  57.520  70.860  1.00  0.00           H  
ATOM   3572  N   GLN   268      34.750  49.460  71.420  1.00  0.00           N  
ATOM   3573  CA  GLN   268      34.140  48.210  71.820  1.00  0.00           C  
ATOM   3574  C   GLN   268      35.110  47.210  72.420  1.00  0.00           C  
ATOM   3575  O   GLN   268      34.720  46.600  73.410  1.00  0.00           O  
ATOM   3576  CB  GLN   268      33.400  47.640  70.610  1.00  0.00           C  
ATOM   3577  CG  GLN   268      32.460  46.490  70.950  1.00  0.00           C  
ATOM   3578  CD  GLN   268      31.440  46.650  72.070  1.00  0.00           C  
ATOM   3579  NE2 GLN   268      31.240  45.610  72.880  1.00  0.00           N  
ATOM   3580  OE1 GLN   268      30.890  47.730  72.280  1.00  0.00           O  
ATOM   3581  H   GLN   268      34.890  49.600  70.430  1.00  0.00           H  
ATOM   3582  HA  GLN   268      33.380  48.520  72.530  1.00  0.00           H  
ATOM   3583  HB1 GLN   268      34.230  47.360  69.960  1.00  0.00           H  
ATOM   3584  HB2 GLN   268      32.760  48.460  70.280  1.00  0.00           H  
ATOM   3585  HG1 GLN   268      33.110  45.650  71.200  1.00  0.00           H  
ATOM   3586  HG2 GLN   268      31.830  46.320  70.080  1.00  0.00           H  
ATOM   3587 HE21 GLN   268      31.610  44.710  72.570  1.00  0.00           H  
ATOM   3588 HE22 GLN   268      30.640  45.730  73.680  1.00  0.00           H  
ATOM   3589  N   ALA   269      36.370  47.090  71.990  1.00  0.00           N  
ATOM   3590  CA  ALA   269      37.420  46.380  72.690  1.00  0.00           C  
ATOM   3591  C   ALA   269      37.580  46.840  74.130  1.00  0.00           C  
ATOM   3592  O   ALA   269      37.310  46.060  75.030  1.00  0.00           O  
ATOM   3593  CB  ALA   269      38.670  46.380  71.820  1.00  0.00           C  
ATOM   3594  H   ALA   269      36.570  47.700  71.210  1.00  0.00           H  
ATOM   3595  HA  ALA   269      37.140  45.320  72.810  1.00  0.00           H  
ATOM   3596  HB1 ALA   269      38.530  45.820  70.890  1.00  0.00           H  
ATOM   3597  HB2 ALA   269      38.950  47.390  71.550  1.00  0.00           H  
ATOM   3598  HB3 ALA   269      39.560  45.920  72.250  1.00  0.00           H  
ATOM   3599  N   LYS   270      37.940  48.110  74.330  1.00  0.00           N  
ATOM   3600  CA  LYS   270      37.970  48.740  75.640  1.00  0.00           C  
ATOM   3601  C   LYS   270      36.810  48.400  76.570  1.00  0.00           C  
ATOM   3602  O   LYS   270      37.020  48.000  77.710  1.00  0.00           O  
ATOM   3603  CB  LYS   270      38.010  50.240  75.420  1.00  0.00           C  
ATOM   3604  CG  LYS   270      38.150  51.060  76.700  1.00  0.00           C  
ATOM   3605  CD  LYS   270      38.390  52.550  76.420  1.00  0.00           C  
ATOM   3606  CE  LYS   270      38.880  53.200  77.700  1.00  0.00           C  
ATOM   3607  NZ  LYS   270      37.800  53.380  78.670  1.00  0.00           N1+
ATOM   3608  H   LYS   270      38.050  48.640  73.470  1.00  0.00           H  
ATOM   3609  HA  LYS   270      38.860  48.490  76.210  1.00  0.00           H  
ATOM   3610  HB1 LYS   270      37.080  50.510  74.930  1.00  0.00           H  
ATOM   3611  HB2 LYS   270      38.860  50.420  74.760  1.00  0.00           H  
ATOM   3612  HG1 LYS   270      38.970  50.620  77.260  1.00  0.00           H  
ATOM   3613  HG2 LYS   270      37.190  50.990  77.210  1.00  0.00           H  
ATOM   3614  HD1 LYS   270      37.430  52.890  76.040  1.00  0.00           H  
ATOM   3615  HD2 LYS   270      39.080  52.640  75.580  1.00  0.00           H  
ATOM   3616  HE1 LYS   270      39.380  54.140  77.440  1.00  0.00           H  
ATOM   3617  HE2 LYS   270      39.590  52.480  78.120  1.00  0.00           H  
ATOM   3618  HZ1 LYS   270      37.180  52.580  78.780  1.00  0.00           H  
ATOM   3619  HZ2 LYS   270      38.130  53.630  79.590  1.00  0.00           H  
ATOM   3620  HZ3 LYS   270      37.180  54.070  78.280  1.00  0.00           H  
ATOM   3621  N   MET   271      35.590  48.390  76.030  1.00  0.00           N  
ATOM   3622  CA  MET   271      34.390  48.040  76.780  1.00  0.00           C  
ATOM   3623  C   MET   271      34.410  46.580  77.170  1.00  0.00           C  
ATOM   3624  O   MET   271      34.400  46.190  78.350  1.00  0.00           O  
ATOM   3625  CB  MET   271      33.180  48.450  75.940  1.00  0.00           C  
ATOM   3626  CG  MET   271      31.800  48.260  76.570  1.00  0.00           C  
ATOM   3627  SD  MET   271      30.990  46.640  76.480  1.00  0.00           S  
ATOM   3628  CE  MET   271      29.440  47.160  77.280  1.00  0.00           C  
ATOM   3629  H   MET   271      35.570  48.610  75.050  1.00  0.00           H  
ATOM   3630  HA  MET   271      34.290  48.580  77.720  1.00  0.00           H  
ATOM   3631  HB1 MET   271      33.200  47.970  74.960  1.00  0.00           H  
ATOM   3632  HB2 MET   271      33.170  49.520  75.770  1.00  0.00           H  
ATOM   3633  HG1 MET   271      31.150  48.860  75.940  1.00  0.00           H  
ATOM   3634  HG2 MET   271      31.750  48.610  77.600  1.00  0.00           H  
ATOM   3635  HE1 MET   271      29.130  48.070  76.780  1.00  0.00           H  
ATOM   3636  HE2 MET   271      28.730  46.380  76.990  1.00  0.00           H  
ATOM   3637  HE3 MET   271      29.440  47.260  78.360  1.00  0.00           H  
ATOM   3638  N   ASN   272      34.490  45.760  76.120  1.00  0.00           N  
ATOM   3639  CA  ASN   272      34.310  44.320  76.190  1.00  0.00           C  
ATOM   3640  C   ASN   272      35.300  43.700  77.160  1.00  0.00           C  
ATOM   3641  O   ASN   272      34.790  42.850  77.880  1.00  0.00           O  
ATOM   3642  CB  ASN   272      34.390  43.710  74.790  1.00  0.00           C  
ATOM   3643  CG  ASN   272      33.980  42.250  74.810  1.00  0.00           C  
ATOM   3644  ND2 ASN   272      34.870  41.260  74.880  1.00  0.00           N  
ATOM   3645  OD1 ASN   272      32.790  41.940  74.730  1.00  0.00           O  
ATOM   3646  H   ASN   272      34.430  46.200  75.210  1.00  0.00           H  
ATOM   3647  HA  ASN   272      33.300  44.140  76.550  1.00  0.00           H  
ATOM   3648  HB1 ASN   272      35.380  43.920  74.380  1.00  0.00           H  
ATOM   3649  HB2 ASN   272      33.750  44.270  74.090  1.00  0.00           H  
ATOM   3650 HD21 ASN   272      35.860  41.440  74.730  1.00  0.00           H  
ATOM   3651 HD22 ASN   272      34.410  40.370  74.760  1.00  0.00           H  
ATOM   3652  N   SER   273      36.550  44.190  77.290  1.00  0.00           N  
ATOM   3653  CA  SER   273      37.610  43.700  78.160  1.00  0.00           C  
ATOM   3654  C   SER   273      37.190  43.750  79.630  1.00  0.00           C  
ATOM   3655  O   SER   273      37.300  42.780  80.380  1.00  0.00           O  
ATOM   3656  CB  SER   273      38.870  44.540  77.970  1.00  0.00           C  
ATOM   3657  OG  SER   273      39.140  44.520  76.570  1.00  0.00           O  
ATOM   3658  H   SER   273      36.770  44.960  76.690  1.00  0.00           H  
ATOM   3659  HA  SER   273      37.960  42.700  77.960  1.00  0.00           H  
ATOM   3660  HB1 SER   273      39.710  44.170  78.560  1.00  0.00           H  
ATOM   3661  HB2 SER   273      38.720  45.560  78.290  1.00  0.00           H  
ATOM   3662  HG  SER   273      38.620  45.220  76.190  1.00  0.00           H  
ATOM   3663  N   ASP   274      36.550  44.830  80.070  1.00  0.00           N  
ATOM   3664  CA  ASP   274      36.020  45.120  81.400  1.00  0.00           C  
ATOM   3665  C   ASP   274      34.580  44.690  81.580  1.00  0.00           C  
ATOM   3666  O   ASP   274      34.070  44.570  82.690  1.00  0.00           O  
ATOM   3667  CB  ASP   274      36.110  46.630  81.580  1.00  0.00           C  
ATOM   3668  CG  ASP   274      35.400  47.260  82.770  1.00  0.00           C  
ATOM   3669  OD1 ASP   274      34.180  47.540  82.650  1.00  0.00           O  
ATOM   3670  OD2 ASP   274      35.910  47.430  83.900  1.00  0.00           O1-
ATOM   3671  H   ASP   274      36.310  45.460  79.330  1.00  0.00           H  
ATOM   3672  HA  ASP   274      36.630  44.550  82.090  1.00  0.00           H  
ATOM   3673  HB1 ASP   274      35.660  47.060  80.700  1.00  0.00           H  
ATOM   3674  HB2 ASP   274      37.170  46.890  81.550  1.00  0.00           H  
ATOM   3675  N   ASN   275      33.830  44.360  80.520  1.00  0.00           N  
ATOM   3676  CA  ASN   275      32.490  43.820  80.480  1.00  0.00           C  
ATOM   3677  C   ASN   275      32.550  42.300  80.540  1.00  0.00           C  
ATOM   3678  O   ASN   275      32.140  41.600  79.610  1.00  0.00           O  
ATOM   3679  CB  ASN   275      31.680  44.320  79.290  1.00  0.00           C  
ATOM   3680  CG  ASN   275      30.260  43.820  79.080  1.00  0.00           C  
ATOM   3681  ND2 ASN   275      29.410  44.170  80.040  1.00  0.00           N  
ATOM   3682  OD1 ASN   275      29.940  43.230  78.050  1.00  0.00           O  
ATOM   3683  H   ASN   275      34.250  44.620  79.640  1.00  0.00           H  
ATOM   3684  HA  ASN   275      32.040  44.080  81.440  1.00  0.00           H  
ATOM   3685  HB1 ASN   275      32.240  44.080  78.380  1.00  0.00           H  
ATOM   3686  HB2 ASN   275      31.660  45.410  79.370  1.00  0.00           H  
ATOM   3687 HD21 ASN   275      29.800  44.770  80.750  1.00  0.00           H  
ATOM   3688 HD22 ASN   275      28.410  44.020  80.010  1.00  0.00           H  
ATOM   3689  N   GLY   276      33.240  41.710  81.510  1.00  0.00           N  
ATOM   3690  CA  GLY   276      33.200  40.280  81.760  1.00  0.00           C  
ATOM   3691  C   GLY   276      32.090  39.860  82.710  1.00  0.00           C  
ATOM   3692  O   GLY   276      31.260  40.720  83.000  1.00  0.00           O  
ATOM   3693  H   GLY   276      33.470  42.320  82.270  1.00  0.00           H  
ATOM   3694  HA1 GLY   276      34.160  39.940  82.140  1.00  0.00           H  
ATOM   3695  HA2 GLY   276      33.080  39.770  80.790  1.00  0.00           H  
ATOM   3696  N   ASN   277      32.040  38.600  83.130  1.00  0.00           N  
ATOM   3697  CA  ASN   277      31.130  38.180  84.180  1.00  0.00           C  
ATOM   3698  C   ASN   277      31.740  38.340  85.560  1.00  0.00           C  
ATOM   3699  O   ASN   277      31.040  38.720  86.500  1.00  0.00           O  
ATOM   3700  CB  ASN   277      30.660  36.740  83.960  1.00  0.00           C  
ATOM   3701  CG  ASN   277      29.880  36.230  85.160  1.00  0.00           C  
ATOM   3702  ND2 ASN   277      28.630  36.680  85.370  1.00  0.00           N  
ATOM   3703  OD1 ASN   277      30.420  35.480  85.960  1.00  0.00           O  
ATOM   3704  H   ASN   277      32.750  37.910  82.910  1.00  0.00           H  
ATOM   3705  HA  ASN   277      30.220  38.780  84.110  1.00  0.00           H  
ATOM   3706  HB1 ASN   277      31.490  36.080  83.790  1.00  0.00           H  
ATOM   3707  HB2 ASN   277      29.910  36.770  83.160  1.00  0.00           H  
ATOM   3708 HD21 ASN   277      28.310  37.400  84.740  1.00  0.00           H  
ATOM   3709 HD22 ASN   277      28.160  36.480  86.240  1.00  0.00           H  
ATOM   3710  N   ALA   278      33.050  38.180  85.750  1.00  0.00           N  
ATOM   3711  CA  ALA   278      33.750  38.230  87.020  1.00  0.00           C  
ATOM   3712  C   ALA   278      35.040  39.010  86.930  1.00  0.00           C  
ATOM   3713  O   ALA   278      36.140  38.500  87.110  1.00  0.00           O  
ATOM   3714  CB  ALA   278      33.790  36.830  87.620  1.00  0.00           C  
ATOM   3715  H   ALA   278      33.620  37.890  84.980  1.00  0.00           H  
ATOM   3716  HA  ALA   278      33.210  38.790  87.780  1.00  0.00           H  
ATOM   3717  HB1 ALA   278      34.180  36.070  86.930  1.00  0.00           H  
ATOM   3718  HB2 ALA   278      34.310  36.820  88.580  1.00  0.00           H  
ATOM   3719  HB3 ALA   278      32.850  36.420  87.960  1.00  0.00           H  
ATOM   3720  N   GLY   279      34.960  40.330  86.710  1.00  0.00           N  
ATOM   3721  CA  GLY   279      36.090  41.240  86.730  1.00  0.00           C  
ATOM   3722  C   GLY   279      36.590  41.610  85.350  1.00  0.00           C  
ATOM   3723  O   GLY   279      36.350  40.900  84.370  1.00  0.00           O  
ATOM   3724  H   GLY   279      34.030  40.710  86.700  1.00  0.00           H  
ATOM   3725  HA1 GLY   279      36.930  40.840  87.300  1.00  0.00           H  
ATOM   3726  HA2 GLY   279      35.660  42.190  87.040  1.00  0.00           H  
ATOM   3727  N   PRO   280      37.430  42.640  85.240  1.00  0.00           N  
ATOM   3728  CA  PRO   280      38.080  43.000  83.990  1.00  0.00           C  
ATOM   3729  C   PRO   280      39.140  42.020  83.490  1.00  0.00           C  
ATOM   3730  O   PRO   280      39.830  41.370  84.280  1.00  0.00           O  
ATOM   3731  CB  PRO   280      38.760  44.350  84.180  1.00  0.00           C  
ATOM   3732  CG  PRO   280      38.630  44.740  85.640  1.00  0.00           C  
ATOM   3733  CD  PRO   280      37.750  43.640  86.240  1.00  0.00           C  
ATOM   3734  HA  PRO   280      37.340  43.000  83.210  1.00  0.00           H  
ATOM   3735  HB1 PRO   280      39.830  44.200  83.980  1.00  0.00           H  
ATOM   3736  HB2 PRO   280      38.240  45.050  83.530  1.00  0.00           H  
ATOM   3737  HG1 PRO   280      39.630  44.690  86.050  1.00  0.00           H  
ATOM   3738  HG2 PRO   280      38.110  45.690  85.770  1.00  0.00           H  
ATOM   3739  HD1 PRO   280      38.150  43.200  87.150  1.00  0.00           H  
ATOM   3740  HD2 PRO   280      36.720  43.910  86.480  1.00  0.00           H  
ATOM   3741  N   ASP   281      39.360  42.010  82.170  1.00  0.00           N  
ATOM   3742  CA  ASP   281      40.400  41.290  81.460  1.00  0.00           C  
ATOM   3743  C   ASP   281      41.670  42.120  81.470  1.00  0.00           C  
ATOM   3744  O   ASP   281      41.660  43.350  81.610  1.00  0.00           O  
ATOM   3745  CB  ASP   281      39.860  40.850  80.110  1.00  0.00           C  
ATOM   3746  CG  ASP   281      40.730  39.670  79.660  1.00  0.00           C  
ATOM   3747  OD1 ASP   281      40.240  38.520  79.580  1.00  0.00           O  
ATOM   3748  OD2 ASP   281      41.810  39.920  79.080  1.00  0.00           O1-
ATOM   3749  H   ASP   281      38.680  42.410  81.540  1.00  0.00           H  
ATOM   3750  HA  ASP   281      40.630  40.410  82.070  1.00  0.00           H  
ATOM   3751  HB1 ASP   281      40.020  41.700  79.440  1.00  0.00           H  
ATOM   3752  HB2 ASP   281      38.790  40.640  80.110  1.00  0.00           H  
ATOM   3753  N   GLN   282      42.800  41.410  81.480  1.00  0.00           N  
ATOM   3754  CA  GLN   282      44.110  42.020  81.530  1.00  0.00           C  
ATOM   3755  C   GLN   282      44.480  42.650  80.190  1.00  0.00           C  
ATOM   3756  O   GLN   282      45.400  43.470  80.110  1.00  0.00           O  
ATOM   3757  CB  GLN   282      45.130  40.980  81.970  1.00  0.00           C  
ATOM   3758  CG  GLN   282      45.030  40.600  83.440  1.00  0.00           C  
ATOM   3759  CD  GLN   282      46.290  39.910  83.950  1.00  0.00           C  
ATOM   3760  NE2 GLN   282      47.410  40.610  84.170  1.00  0.00           N  
ATOM   3761  OE1 GLN   282      46.250  38.680  84.060  1.00  0.00           O  
ATOM   3762  H   GLN   282      42.740  40.400  81.490  1.00  0.00           H  
ATOM   3763  HA  GLN   282      44.070  42.830  82.260  1.00  0.00           H  
ATOM   3764  HB1 GLN   282      46.130  41.390  81.790  1.00  0.00           H  
ATOM   3765  HB2 GLN   282      44.970  40.100  81.360  1.00  0.00           H  
ATOM   3766  HG1 GLN   282      44.190  39.930  83.630  1.00  0.00           H  
ATOM   3767  HG2 GLN   282      44.930  41.460  84.090  1.00  0.00           H  
ATOM   3768 HE21 GLN   282      47.380  41.620  84.170  1.00  0.00           H  
ATOM   3769 HE22 GLN   282      48.170  40.170  84.660  1.00  0.00           H  
ATOM   3770  N   ASP   283      43.670  42.390  79.160  1.00  0.00           N  
ATOM   3771  CA  ASP   283      43.460  43.200  77.980  1.00  0.00           C  
ATOM   3772  C   ASP   283      43.320  44.680  78.310  1.00  0.00           C  
ATOM   3773  O   ASP   283      43.720  45.500  77.480  1.00  0.00           O  
ATOM   3774  CB  ASP   283      42.240  42.720  77.210  1.00  0.00           C  
ATOM   3775  CG  ASP   283      42.570  41.510  76.350  1.00  0.00           C  
ATOM   3776  OD1 ASP   283      41.670  41.180  75.560  1.00  0.00           O  
ATOM   3777  OD2 ASP   283      43.660  40.900  76.330  1.00  0.00           O1-
ATOM   3778  H   ASP   283      42.970  41.680  79.320  1.00  0.00           H  
ATOM   3779  HA  ASP   283      44.330  43.220  77.330  1.00  0.00           H  
ATOM   3780  HB1 ASP   283      41.820  43.450  76.520  1.00  0.00           H  
ATOM   3781  HB2 ASP   283      41.500  42.510  77.970  1.00  0.00           H  
ATOM   3782  N   SER   284      42.780  45.070  79.460  1.00  0.00           N  
ATOM   3783  CA  SER   284      42.630  46.420  79.940  1.00  0.00           C  
ATOM   3784  C   SER   284      43.900  47.260  79.930  1.00  0.00           C  
ATOM   3785  O   SER   284      43.830  48.490  79.910  1.00  0.00           O  
ATOM   3786  CB  SER   284      42.160  46.400  81.390  1.00  0.00           C  
ATOM   3787  OG  SER   284      40.830  45.990  81.640  1.00  0.00           O  
ATOM   3788  H   SER   284      42.320  44.290  79.910  1.00  0.00           H  
ATOM   3789  HA  SER   284      41.970  47.010  79.310  1.00  0.00           H  
ATOM   3790  HB1 SER   284      42.200  47.430  81.770  1.00  0.00           H  
ATOM   3791  HB2 SER   284      42.760  45.800  82.070  1.00  0.00           H  
ATOM   3792  HG  SER   284      40.830  45.020  81.640  1.00  0.00           H  
ATOM   3793  N   GLU   285      45.070  46.620  79.960  1.00  0.00           N  
ATOM   3794  CA  GLU   285      46.350  47.300  79.990  1.00  0.00           C  
ATOM   3795  C   GLU   285      46.690  47.800  78.600  1.00  0.00           C  
ATOM   3796  O   GLU   285      47.670  48.510  78.360  1.00  0.00           O  
ATOM   3797  CB  GLU   285      47.500  46.400  80.450  1.00  0.00           C  
ATOM   3798  CG  GLU   285      47.560  46.300  81.970  1.00  0.00           C  
ATOM   3799  CD  GLU   285      48.850  45.640  82.430  1.00  0.00           C  
ATOM   3800  OE1 GLU   285      49.890  46.340  82.490  1.00  0.00           O  
ATOM   3801  OE2 GLU   285      48.890  44.400  82.350  1.00  0.00           O1-
ATOM   3802  H   GLU   285      45.030  45.610  80.030  1.00  0.00           H  
ATOM   3803  HA  GLU   285      46.370  48.200  80.590  1.00  0.00           H  
ATOM   3804  HB1 GLU   285      48.470  46.740  80.090  1.00  0.00           H  
ATOM   3805  HB2 GLU   285      47.480  45.360  80.130  1.00  0.00           H  
ATOM   3806  HG1 GLU   285      46.740  45.610  82.220  1.00  0.00           H  
ATOM   3807  HG2 GLU   285      47.400  47.310  82.350  1.00  0.00           H  
ATOM   3808  N   LEU   286      46.010  47.290  77.570  1.00  0.00           N  
ATOM   3809  CA  LEU   286      46.310  47.460  76.160  1.00  0.00           C  
ATOM   3810  C   LEU   286      45.190  48.350  75.640  1.00  0.00           C  
ATOM   3811  O   LEU   286      45.290  48.720  74.480  1.00  0.00           O  
ATOM   3812  CB  LEU   286      46.410  46.140  75.400  1.00  0.00           C  
ATOM   3813  CG  LEU   286      46.990  44.950  76.160  1.00  0.00           C  
ATOM   3814  CD1 LEU   286      46.880  43.640  75.380  1.00  0.00           C  
ATOM   3815  CD2 LEU   286      48.430  45.230  76.600  1.00  0.00           C  
ATOM   3816  H   LEU   286      45.220  46.700  77.800  1.00  0.00           H  
ATOM   3817  HA  LEU   286      47.220  48.040  76.000  1.00  0.00           H  
ATOM   3818  HB1 LEU   286      46.980  46.260  74.470  1.00  0.00           H  
ATOM   3819  HB2 LEU   286      45.440  45.820  75.020  1.00  0.00           H  
ATOM   3820  HG  LEU   286      46.410  44.710  77.050  1.00  0.00           H  
ATOM   3821 HD11 LEU   286      47.150  43.750  74.320  1.00  0.00           H  
ATOM   3822 HD12 LEU   286      47.610  42.920  75.740  1.00  0.00           H  
ATOM   3823 HD13 LEU   286      45.930  43.150  75.560  1.00  0.00           H  
ATOM   3824 HD21 LEU   286      48.610  44.380  77.270  1.00  0.00           H  
ATOM   3825 HD22 LEU   286      48.980  45.300  75.670  1.00  0.00           H  
ATOM   3826 HD23 LEU   286      48.450  46.210  77.050  1.00  0.00           H  
ATOM   3827  N   LEU   287      44.130  48.720  76.360  1.00  0.00           N  
ATOM   3828  CA  LEU   287      42.930  49.310  75.800  1.00  0.00           C  
ATOM   3829  C   LEU   287      42.560  50.530  76.620  1.00  0.00           C  
ATOM   3830  O   LEU   287      41.470  50.650  77.180  1.00  0.00           O  
ATOM   3831  CB  LEU   287      41.830  48.270  75.610  1.00  0.00           C  
ATOM   3832  CG  LEU   287      42.090  47.250  74.490  1.00  0.00           C  
ATOM   3833  CD1 LEU   287      41.010  46.200  74.670  1.00  0.00           C  
ATOM   3834  CD2 LEU   287      41.840  47.880  73.130  1.00  0.00           C  
ATOM   3835  H   LEU   287      44.210  48.590  77.370  1.00  0.00           H  
ATOM   3836  HA  LEU   287      43.140  49.620  74.770  1.00  0.00           H  
ATOM   3837  HB1 LEU   287      40.870  48.750  75.480  1.00  0.00           H  
ATOM   3838  HB2 LEU   287      41.670  47.690  76.510  1.00  0.00           H  
ATOM   3839  HG  LEU   287      43.090  46.830  74.570  1.00  0.00           H  
ATOM   3840 HD11 LEU   287      41.160  45.450  73.900  1.00  0.00           H  
ATOM   3841 HD12 LEU   287      41.240  45.680  75.600  1.00  0.00           H  
ATOM   3842 HD13 LEU   287      40.070  46.770  74.650  1.00  0.00           H  
ATOM   3843 HD21 LEU   287      42.490  48.700  72.850  1.00  0.00           H  
ATOM   3844 HD22 LEU   287      41.900  47.150  72.320  1.00  0.00           H  
ATOM   3845 HD23 LEU   287      40.850  48.350  73.100  1.00  0.00           H  
ATOM   3846  N   SER   288      43.500  51.410  76.980  1.00  0.00           N  
ATOM   3847  CA  SER   288      43.130  52.710  77.470  1.00  0.00           C  
ATOM   3848  C   SER   288      42.790  53.700  76.360  1.00  0.00           C  
ATOM   3849  O   SER   288      43.180  53.450  75.230  1.00  0.00           O  
ATOM   3850  CB  SER   288      44.310  53.260  78.270  1.00  0.00           C  
ATOM   3851  OG  SER   288      45.530  53.160  77.580  1.00  0.00           O  
ATOM   3852  H   SER   288      44.380  51.230  76.500  1.00  0.00           H  
ATOM   3853  HA  SER   288      42.230  52.540  78.070  1.00  0.00           H  
ATOM   3854  HB1 SER   288      44.340  52.760  79.250  1.00  0.00           H  
ATOM   3855  HB2 SER   288      44.110  54.300  78.520  1.00  0.00           H  
ATOM   3856  HG  SER   288      46.310  53.350  78.120  1.00  0.00           H  
ATOM   3857  N   ASP   289      42.280  54.900  76.650  1.00  0.00           N  
ATOM   3858  CA  ASP   289      41.960  55.800  75.560  1.00  0.00           C  
ATOM   3859  C   ASP   289      43.160  56.270  74.740  1.00  0.00           C  
ATOM   3860  O   ASP   289      43.010  56.690  73.610  1.00  0.00           O  
ATOM   3861  CB  ASP   289      41.210  57.010  76.090  1.00  0.00           C  
ATOM   3862  CG  ASP   289      40.010  56.770  76.980  1.00  0.00           C  
ATOM   3863  OD1 ASP   289      40.080  56.690  78.230  1.00  0.00           O  
ATOM   3864  OD2 ASP   289      38.870  56.630  76.480  1.00  0.00           O1-
ATOM   3865  H   ASP   289      42.230  55.170  77.630  1.00  0.00           H  
ATOM   3866  HA  ASP   289      41.340  55.330  74.800  1.00  0.00           H  
ATOM   3867  HB1 ASP   289      40.810  57.610  75.260  1.00  0.00           H  
ATOM   3868  HB2 ASP   289      41.870  57.710  76.620  1.00  0.00           H  
ATOM   3869  N   ASN   290      44.340  56.290  75.360  1.00  0.00           N  
ATOM   3870  CA  ASN   290      45.690  56.560  74.880  1.00  0.00           C  
ATOM   3871  C   ASN   290      46.280  55.430  74.060  1.00  0.00           C  
ATOM   3872  O   ASN   290      46.880  55.680  73.010  1.00  0.00           O  
ATOM   3873  CB  ASN   290      46.630  57.020  76.000  1.00  0.00           C  
ATOM   3874  CG  ASN   290      47.830  57.680  75.340  1.00  0.00           C  
ATOM   3875  ND2 ASN   290      48.920  56.940  75.210  1.00  0.00           N  
ATOM   3876  OD1 ASN   290      47.780  58.790  74.800  1.00  0.00           O  
ATOM   3877  H   ASN   290      44.300  55.980  76.310  1.00  0.00           H  
ATOM   3878  HA  ASN   290      45.560  57.410  74.210  1.00  0.00           H  
ATOM   3879  HB1 ASN   290      47.000  56.200  76.620  1.00  0.00           H  
ATOM   3880  HB2 ASN   290      46.100  57.720  76.660  1.00  0.00           H  
ATOM   3881 HD21 ASN   290      48.920  56.070  75.730  1.00  0.00           H  
ATOM   3882 HD22 ASN   290      49.760  57.260  74.730  1.00  0.00           H  
ATOM   3883  N   HISE  291      46.000  54.160  74.340  1.00  0.00           N  
ATOM   3884  CA  HISE  291      46.330  53.090  73.430  1.00  0.00           C  
ATOM   3885  C   HISE  291      45.380  53.020  72.240  1.00  0.00           C  
ATOM   3886  O   HISE  291      45.810  52.550  71.190  1.00  0.00           O  
ATOM   3887  CB  HISE  291      46.260  51.740  74.130  1.00  0.00           C  
ATOM   3888  CG  HISE  291      47.440  51.510  75.040  1.00  0.00           C  
ATOM   3889  CD2 HISE  291      47.470  50.800  76.210  1.00  0.00           C  
ATOM   3890  ND1 HISE  291      48.760  51.810  74.680  1.00  0.00           N  
ATOM   3891  CE1 HISE  291      49.510  51.240  75.620  1.00  0.00           C  
ATOM   3892  NE2 HISE  291      48.790  50.600  76.570  1.00  0.00           N  
ATOM   3893  H   HISE  291      45.520  53.990  75.220  1.00  0.00           H  
ATOM   3894  HA  HISE  291      47.380  53.210  73.130  1.00  0.00           H  
ATOM   3895  HB1 HISE  291      46.390  51.010  73.330  1.00  0.00           H  
ATOM   3896  HB2 HISE  291      45.300  51.640  74.620  1.00  0.00           H  
ATOM   3897  HD2 HISE  291      46.600  50.270  76.570  1.00  0.00           H  
ATOM   3898  HE1 HISE  291      50.580  51.110  75.580  1.00  0.00           H  
ATOM   3899  HE2 HISE  291      49.180  50.010  77.290  1.00  0.00           H  
ATOM   3900  N   ILE   292      44.140  53.530  72.300  1.00  0.00           N  
ATOM   3901  CA  ILE   292      43.320  53.780  71.150  1.00  0.00           C  
ATOM   3902  C   ILE   292      43.910  54.880  70.290  1.00  0.00           C  
ATOM   3903  O   ILE   292      44.060  54.750  69.080  1.00  0.00           O  
ATOM   3904  CB  ILE   292      41.880  54.040  71.570  1.00  0.00           C  
ATOM   3905  CG1 ILE   292      41.320  52.800  72.270  1.00  0.00           C  
ATOM   3906  CG2 ILE   292      41.040  54.410  70.350  1.00  0.00           C  
ATOM   3907  CD  ILE   292      40.000  53.010  73.020  1.00  0.00           C  
ATOM   3908  H   ILE   292      43.890  53.930  73.190  1.00  0.00           H  
ATOM   3909  HA  ILE   292      43.330  52.920  70.490  1.00  0.00           H  
ATOM   3910  HB  ILE   292      41.760  54.810  72.330  1.00  0.00           H  
ATOM   3911 HG11 ILE   292      42.060  52.300  72.890  1.00  0.00           H  
ATOM   3912 HG12 ILE   292      41.160  52.020  71.520  1.00  0.00           H  
ATOM   3913 HG21 ILE   292      40.100  54.870  70.690  1.00  0.00           H  
ATOM   3914 HG22 ILE   292      41.560  55.130  69.720  1.00  0.00           H  
ATOM   3915 HG23 ILE   292      40.860  53.590  69.660  1.00  0.00           H  
ATOM   3916  HD1 ILE   292      39.590  52.020  73.170  1.00  0.00           H  
ATOM   3917  HD2 ILE   292      40.190  53.480  73.980  1.00  0.00           H  
ATOM   3918  HD3 ILE   292      39.300  53.610  72.420  1.00  0.00           H  
ATOM   3919  N   LEU   293      44.300  55.980  70.950  1.00  0.00           N  
ATOM   3920  CA  LEU   293      44.760  57.190  70.290  1.00  0.00           C  
ATOM   3921  C   LEU   293      45.900  56.870  69.330  1.00  0.00           C  
ATOM   3922  O   LEU   293      46.020  57.540  68.300  1.00  0.00           O  
ATOM   3923  CB  LEU   293      45.180  58.190  71.350  1.00  0.00           C  
ATOM   3924  CG  LEU   293      45.580  59.510  70.680  1.00  0.00           C  
ATOM   3925  CD1 LEU   293      44.570  60.200  69.780  1.00  0.00           C  
ATOM   3926  CD2 LEU   293      46.070  60.540  71.700  1.00  0.00           C  
ATOM   3927  H   LEU   293      44.300  55.970  71.960  1.00  0.00           H  
ATOM   3928  HA  LEU   293      44.000  57.610  69.640  1.00  0.00           H  
ATOM   3929  HB1 LEU   293      46.020  57.780  71.900  1.00  0.00           H  
ATOM   3930  HB2 LEU   293      44.380  58.410  72.070  1.00  0.00           H  
ATOM   3931  HG  LEU   293      46.500  59.320  70.130  1.00  0.00           H  
ATOM   3932 HD11 LEU   293      44.820  61.250  69.790  1.00  0.00           H  
ATOM   3933 HD12 LEU   293      44.590  59.870  68.740  1.00  0.00           H  
ATOM   3934 HD13 LEU   293      43.580  60.170  70.250  1.00  0.00           H  
ATOM   3935 HD21 LEU   293      46.770  60.010  72.350  1.00  0.00           H  
ATOM   3936 HD22 LEU   293      46.700  61.260  71.190  1.00  0.00           H  
ATOM   3937 HD23 LEU   293      45.340  60.950  72.390  1.00  0.00           H  
ATOM   3938  N   THR   294      46.780  55.940  69.700  1.00  0.00           N  
ATOM   3939  CA  THR   294      48.000  55.540  69.040  1.00  0.00           C  
ATOM   3940  C   THR   294      47.740  54.460  67.990  1.00  0.00           C  
ATOM   3941  O   THR   294      48.730  54.300  67.270  1.00  0.00           O  
ATOM   3942  CB  THR   294      49.050  55.040  70.020  1.00  0.00           C  
ATOM   3943  CG2 THR   294      49.720  56.220  70.690  1.00  0.00           C  
ATOM   3944  OG1 THR   294      48.500  54.240  71.040  1.00  0.00           O  
ATOM   3945  H   THR   294      46.670  55.430  70.570  1.00  0.00           H  
ATOM   3946  HA  THR   294      48.410  56.400  68.520  1.00  0.00           H  
ATOM   3947  HB  THR   294      49.870  54.490  69.560  1.00  0.00           H  
ATOM   3948  HG1 THR   294      48.430  54.880  71.750  1.00  0.00           H  
ATOM   3949 HG21 THR   294      50.160  57.030  70.100  1.00  0.00           H  
ATOM   3950 HG22 THR   294      49.050  56.540  71.490  1.00  0.00           H  
ATOM   3951 HG23 THR   294      50.670  55.890  71.100  1.00  0.00           H  
ATOM   3952  N   THR   295      46.640  53.710  67.970  1.00  0.00           N  
ATOM   3953  CA  THR   295      46.260  52.830  66.890  1.00  0.00           C  
ATOM   3954  C   THR   295      45.570  53.500  65.710  1.00  0.00           C  
ATOM   3955  O   THR   295      45.980  53.130  64.610  1.00  0.00           O  
ATOM   3956  CB  THR   295      45.260  51.820  67.440  1.00  0.00           C  
ATOM   3957  CG2 THR   295      44.960  50.680  66.480  1.00  0.00           C  
ATOM   3958  OG1 THR   295      45.920  51.100  68.470  1.00  0.00           O  
ATOM   3959  H   THR   295      46.010  53.670  68.760  1.00  0.00           H  
ATOM   3960  HA  THR   295      47.060  52.170  66.540  1.00  0.00           H  
ATOM   3961  HB  THR   295      44.380  52.300  67.850  1.00  0.00           H  
ATOM   3962  HG1 THR   295      45.360  50.430  68.870  1.00  0.00           H  
ATOM   3963 HG21 THR   295      45.800  50.520  65.830  1.00  0.00           H  
ATOM   3964 HG22 THR   295      44.810  49.740  67.020  1.00  0.00           H  
ATOM   3965 HG23 THR   295      44.040  50.890  65.930  1.00  0.00           H  
ATOM   3966  N   ILE   296      44.580  54.380  65.890  1.00  0.00           N  
ATOM   3967  CA  ILE   296      44.110  55.240  64.820  1.00  0.00           C  
ATOM   3968  C   ILE   296      45.200  56.180  64.330  1.00  0.00           C  
ATOM   3969  O   ILE   296      45.270  56.510  63.150  1.00  0.00           O  
ATOM   3970  CB  ILE   296      42.880  56.020  65.280  1.00  0.00           C  
ATOM   3971  CG1 ILE   296      43.150  56.930  66.490  1.00  0.00           C  
ATOM   3972  CG2 ILE   296      41.790  55.020  65.620  1.00  0.00           C  
ATOM   3973  CD  ILE   296      42.030  57.860  66.940  1.00  0.00           C  
ATOM   3974  H   ILE   296      44.190  54.430  66.820  1.00  0.00           H  
ATOM   3975  HA  ILE   296      43.870  54.600  63.970  1.00  0.00           H  
ATOM   3976  HB  ILE   296      42.580  56.600  64.410  1.00  0.00           H  
ATOM   3977 HG11 ILE   296      44.100  57.450  66.410  1.00  0.00           H  
ATOM   3978 HG12 ILE   296      43.330  56.250  67.330  1.00  0.00           H  
ATOM   3979 HG21 ILE   296      41.850  54.560  66.610  1.00  0.00           H  
ATOM   3980 HG22 ILE   296      40.840  55.550  65.650  1.00  0.00           H  
ATOM   3981 HG23 ILE   296      41.810  54.240  64.850  1.00  0.00           H  
ATOM   3982  HD1 ILE   296      41.280  57.210  67.410  1.00  0.00           H  
ATOM   3983  HD2 ILE   296      42.450  58.560  67.660  1.00  0.00           H  
ATOM   3984  HD3 ILE   296      41.610  58.470  66.130  1.00  0.00           H  
ATOM   3985  N   GLY   297      46.210  56.470  65.140  1.00  0.00           N  
ATOM   3986  CA  GLY   297      47.380  57.280  64.880  1.00  0.00           C  
ATOM   3987  C   GLY   297      48.480  56.550  64.110  1.00  0.00           C  
ATOM   3988  O   GLY   297      49.160  57.210  63.340  1.00  0.00           O  
ATOM   3989  H   GLY   297      46.040  56.270  66.120  1.00  0.00           H  
ATOM   3990  HA1 GLY   297      47.820  57.380  65.870  1.00  0.00           H  
ATOM   3991  HA2 GLY   297      47.310  58.230  64.340  1.00  0.00           H  
ATOM   3992  N   ASP   298      48.530  55.240  64.370  1.00  0.00           N  
ATOM   3993  CA  ASP   298      49.320  54.410  63.480  1.00  0.00           C  
ATOM   3994  C   ASP   298      48.810  54.290  62.050  1.00  0.00           C  
ATOM   3995  O   ASP   298      49.680  54.190  61.190  1.00  0.00           O  
ATOM   3996  CB  ASP   298      49.680  53.090  64.140  1.00  0.00           C  
ATOM   3997  CG  ASP   298      50.990  52.400  63.780  1.00  0.00           C  
ATOM   3998  OD1 ASP   298      52.030  52.650  64.430  1.00  0.00           O  
ATOM   3999  OD2 ASP   298      50.810  51.330  63.160  1.00  0.00           O1-
ATOM   4000  H   ASP   298      47.880  54.810  64.990  1.00  0.00           H  
ATOM   4001  HA  ASP   298      50.270  54.930  63.300  1.00  0.00           H  
ATOM   4002  HB1 ASP   298      48.780  52.490  64.020  1.00  0.00           H  
ATOM   4003  HB2 ASP   298      49.790  53.310  65.210  1.00  0.00           H  
ATOM   4004  N   ILE   299      47.510  54.090  61.790  1.00  0.00           N  
ATOM   4005  CA  ILE   299      46.970  53.870  60.470  1.00  0.00           C  
ATOM   4006  C   ILE   299      46.830  55.190  59.720  1.00  0.00           C  
ATOM   4007  O   ILE   299      47.280  55.240  58.580  1.00  0.00           O  
ATOM   4008  CB  ILE   299      45.680  53.030  60.470  1.00  0.00           C  
ATOM   4009  CG1 ILE   299      45.690  51.710  61.220  1.00  0.00           C  
ATOM   4010  CG2 ILE   299      45.150  52.780  59.060  1.00  0.00           C  
ATOM   4011  CD  ILE   299      46.440  50.530  60.630  1.00  0.00           C  
ATOM   4012  H   ILE   299      46.880  54.200  62.570  1.00  0.00           H  
ATOM   4013  HA  ILE   299      47.720  53.270  59.940  1.00  0.00           H  
ATOM   4014  HB  ILE   299      44.930  53.600  61.010  1.00  0.00           H  
ATOM   4015 HG11 ILE   299      44.670  51.330  61.360  1.00  0.00           H  
ATOM   4016 HG12 ILE   299      45.980  51.850  62.260  1.00  0.00           H  
ATOM   4017 HG21 ILE   299      44.210  52.210  59.030  1.00  0.00           H  
ATOM   4018 HG22 ILE   299      44.940  53.780  58.690  1.00  0.00           H  
ATOM   4019 HG23 ILE   299      45.830  52.240  58.410  1.00  0.00           H  
ATOM   4020  HD1 ILE   299      46.320  49.670  61.290  1.00  0.00           H  
ATOM   4021  HD2 ILE   299      46.080  50.340  59.630  1.00  0.00           H  
ATOM   4022  HD3 ILE   299      47.520  50.690  60.620  1.00  0.00           H  
ATOM   4023  N   PHE   300      46.510  56.260  60.450  1.00  0.00           N  
ATOM   4024  CA  PHE   300      46.660  57.600  59.940  1.00  0.00           C  
ATOM   4025  C   PHE   300      48.080  58.100  59.660  1.00  0.00           C  
ATOM   4026  O   PHE   300      48.280  59.220  59.210  1.00  0.00           O  
ATOM   4027  CB  PHE   300      45.780  58.500  60.800  1.00  0.00           C  
ATOM   4028  CG  PHE   300      45.330  59.790  60.150  1.00  0.00           C  
ATOM   4029  CD1 PHE   300      44.060  59.800  59.550  1.00  0.00           C  
ATOM   4030  CD2 PHE   300      46.080  60.970  60.120  1.00  0.00           C  
ATOM   4031  CE1 PHE   300      43.550  60.960  58.940  1.00  0.00           C  
ATOM   4032  CE2 PHE   300      45.550  62.140  59.580  1.00  0.00           C  
ATOM   4033  CZ  PHE   300      44.260  62.160  59.020  1.00  0.00           C  
ATOM   4034  H   PHE   300      46.110  56.090  61.370  1.00  0.00           H  
ATOM   4035  HA  PHE   300      46.230  57.720  58.940  1.00  0.00           H  
ATOM   4036  HB1 PHE   300      46.230  58.730  61.770  1.00  0.00           H  
ATOM   4037  HB2 PHE   300      44.910  57.940  61.130  1.00  0.00           H  
ATOM   4038  HD1 PHE   300      43.320  59.020  59.610  1.00  0.00           H  
ATOM   4039  HD2 PHE   300      47.080  61.010  60.510  1.00  0.00           H  
ATOM   4040  HE1 PHE   300      42.610  60.980  58.420  1.00  0.00           H  
ATOM   4041  HE2 PHE   300      46.140  63.040  59.630  1.00  0.00           H  
ATOM   4042  HZ  PHE   300      43.790  63.050  58.620  1.00  0.00           H  
ATOM   4043  N   GLY   301      49.060  57.340  60.140  1.00  0.00           N  
ATOM   4044  CA  GLY   301      50.500  57.440  59.900  1.00  0.00           C  
ATOM   4045  C   GLY   301      50.960  56.570  58.750  1.00  0.00           C  
ATOM   4046  O   GLY   301      51.780  57.060  57.980  1.00  0.00           O  
ATOM   4047  H   GLY   301      48.800  56.520  60.660  1.00  0.00           H  
ATOM   4048  HA1 GLY   301      51.040  57.230  60.820  1.00  0.00           H  
ATOM   4049  HA2 GLY   301      50.770  58.410  59.480  1.00  0.00           H  
ATOM   4050  N   ALA   302      50.470  55.330  58.680  1.00  0.00           N  
ATOM   4051  CA  ALA   302      50.950  54.350  57.730  1.00  0.00           C  
ATOM   4052  C   ALA   302      50.430  54.670  56.350  1.00  0.00           C  
ATOM   4053  O   ALA   302      51.220  54.650  55.400  1.00  0.00           O  
ATOM   4054  CB  ALA   302      50.460  52.960  58.130  1.00  0.00           C  
ATOM   4055  H   ALA   302      49.770  55.000  59.340  1.00  0.00           H  
ATOM   4056  HA  ALA   302      52.030  54.400  57.590  1.00  0.00           H  
ATOM   4057  HB1 ALA   302      49.370  52.960  58.080  1.00  0.00           H  
ATOM   4058  HB2 ALA   302      50.860  52.230  57.420  1.00  0.00           H  
ATOM   4059  HB3 ALA   302      50.670  52.670  59.160  1.00  0.00           H  
ATOM   4060  N   GLY   303      49.150  55.080  56.290  1.00  0.00           N  
ATOM   4061  CA  GLY   303      48.390  55.440  55.110  1.00  0.00           C  
ATOM   4062  C   GLY   303      48.640  56.880  54.710  1.00  0.00           C  
ATOM   4063  O   GLY   303      49.780  57.360  54.600  1.00  0.00           O  
ATOM   4064  H   GLY   303      48.600  55.100  57.140  1.00  0.00           H  
ATOM   4065  HA1 GLY   303      47.340  55.240  55.310  1.00  0.00           H  
ATOM   4066  HA2 GLY   303      48.750  54.830  54.280  1.00  0.00           H  
ATOM   4067  N   VAL   304      47.600  57.650  54.420  1.00  0.00           N  
ATOM   4068  CA  VAL   304      47.530  59.060  54.070  1.00  0.00           C  
ATOM   4069  C   VAL   304      48.330  59.510  52.850  1.00  0.00           C  
ATOM   4070  O   VAL   304      47.720  59.900  51.870  1.00  0.00           O  
ATOM   4071  CB  VAL   304      47.560  60.010  55.260  1.00  0.00           C  
ATOM   4072  CG1 VAL   304      46.520  59.730  56.340  1.00  0.00           C  
ATOM   4073  CG2 VAL   304      48.920  60.010  55.960  1.00  0.00           C  
ATOM   4074  H   VAL   304      46.710  57.210  54.280  1.00  0.00           H  
ATOM   4075  HA  VAL   304      46.490  59.170  53.770  1.00  0.00           H  
ATOM   4076  HB  VAL   304      47.450  61.010  54.860  1.00  0.00           H  
ATOM   4077 HG11 VAL   304      45.520  60.030  56.030  1.00  0.00           H  
ATOM   4078 HG12 VAL   304      46.620  58.690  56.660  1.00  0.00           H  
ATOM   4079 HG13 VAL   304      46.490  60.390  57.210  1.00  0.00           H  
ATOM   4080 HG21 VAL   304      49.650  60.310  55.210  1.00  0.00           H  
ATOM   4081 HG22 VAL   304      48.780  60.800  56.700  1.00  0.00           H  
ATOM   4082 HG23 VAL   304      49.150  59.050  56.430  1.00  0.00           H  
ATOM   4083  N   GLU   305      49.670  59.490  52.830  1.00  0.00           N  
ATOM   4084  CA  GLU   305      50.470  59.920  51.700  1.00  0.00           C  
ATOM   4085  C   GLU   305      51.090  58.750  50.960  1.00  0.00           C  
ATOM   4086  O   GLU   305      51.670  58.910  49.880  1.00  0.00           O  
ATOM   4087  CB  GLU   305      51.510  61.000  51.980  1.00  0.00           C  
ATOM   4088  CG  GLU   305      51.730  61.930  50.790  1.00  0.00           C  
ATOM   4089  CD  GLU   305      52.670  63.070  51.160  1.00  0.00           C  
ATOM   4090  OE1 GLU   305      53.800  63.050  50.630  1.00  0.00           O  
ATOM   4091  OE2 GLU   305      52.200  64.050  51.770  1.00  0.00           O1-
ATOM   4092  H   GLU   305      50.150  59.120  53.620  1.00  0.00           H  
ATOM   4093  HA  GLU   305      49.770  60.320  50.960  1.00  0.00           H  
ATOM   4094  HB1 GLU   305      52.410  60.430  52.250  1.00  0.00           H  
ATOM   4095  HB2 GLU   305      51.170  61.590  52.830  1.00  0.00           H  
ATOM   4096  HG1 GLU   305      50.780  62.440  50.580  1.00  0.00           H  
ATOM   4097  HG2 GLU   305      52.050  61.390  49.910  1.00  0.00           H  
ATOM   4098  N   THR   306      50.990  57.500  51.400  1.00  0.00           N  
ATOM   4099  CA  THR   306      51.650  56.340  50.830  1.00  0.00           C  
ATOM   4100  C   THR   306      51.070  56.070  49.460  1.00  0.00           C  
ATOM   4101  O   THR   306      51.790  56.110  48.470  1.00  0.00           O  
ATOM   4102  CB  THR   306      51.610  55.140  51.780  1.00  0.00           C  
ATOM   4103  CG2 THR   306      52.350  53.890  51.340  1.00  0.00           C  
ATOM   4104  OG1 THR   306      52.140  55.610  53.010  1.00  0.00           O  
ATOM   4105  H   THR   306      50.390  57.360  52.200  1.00  0.00           H  
ATOM   4106  HA  THR   306      52.670  56.710  50.740  1.00  0.00           H  
ATOM   4107  HB  THR   306      50.540  54.920  51.800  1.00  0.00           H  
ATOM   4108  HG1 THR   306      51.620  55.200  53.710  1.00  0.00           H  
ATOM   4109 HG21 THR   306      53.350  54.170  51.030  1.00  0.00           H  
ATOM   4110 HG22 THR   306      52.360  53.210  52.190  1.00  0.00           H  
ATOM   4111 HG23 THR   306      51.770  53.460  50.520  1.00  0.00           H  
ATOM   4112  N   THR   307      49.740  56.040  49.320  1.00  0.00           N  
ATOM   4113  CA  THR   307      49.040  56.070  48.050  1.00  0.00           C  
ATOM   4114  C   THR   307      49.390  57.230  47.130  1.00  0.00           C  
ATOM   4115  O   THR   307      49.970  56.870  46.100  1.00  0.00           O  
ATOM   4116  CB  THR   307      47.530  55.880  48.240  1.00  0.00           C  
ATOM   4117  CG2 THR   307      46.630  56.130  47.030  1.00  0.00           C  
ATOM   4118  OG1 THR   307      47.360  54.560  48.680  1.00  0.00           O  
ATOM   4119  H   THR   307      49.240  56.090  50.200  1.00  0.00           H  
ATOM   4120  HA  THR   307      49.430  55.160  47.610  1.00  0.00           H  
ATOM   4121  HB  THR   307      47.160  56.550  49.010  1.00  0.00           H  
ATOM   4122  HG1 THR   307      46.420  54.390  48.660  1.00  0.00           H  
ATOM   4123 HG21 THR   307      46.900  55.720  46.050  1.00  0.00           H  
ATOM   4124 HG22 THR   307      45.570  56.020  47.250  1.00  0.00           H  
ATOM   4125 HG23 THR   307      46.770  57.200  46.850  1.00  0.00           H  
ATOM   4126  N   THR   308      49.180  58.480  47.530  1.00  0.00           N  
ATOM   4127  CA  THR   308      49.660  59.670  46.860  1.00  0.00           C  
ATOM   4128  C   THR   308      51.090  59.570  46.350  1.00  0.00           C  
ATOM   4129  O   THR   308      51.290  59.750  45.150  1.00  0.00           O  
ATOM   4130  CB  THR   308      49.530  60.780  47.890  1.00  0.00           C  
ATOM   4131  CG2 THR   308      49.840  62.200  47.420  1.00  0.00           C  
ATOM   4132  OG1 THR   308      48.240  60.710  48.460  1.00  0.00           O  
ATOM   4133  H   THR   308      48.530  58.650  48.290  1.00  0.00           H  
ATOM   4134  HA  THR   308      49.050  59.790  45.960  1.00  0.00           H  
ATOM   4135  HB  THR   308      50.250  60.620  48.680  1.00  0.00           H  
ATOM   4136  HG1 THR   308      47.980  61.540  48.850  1.00  0.00           H  
ATOM   4137 HG21 THR   308      49.750  62.250  46.330  1.00  0.00           H  
ATOM   4138 HG22 THR   308      49.070  62.900  47.770  1.00  0.00           H  
ATOM   4139 HG23 THR   308      50.860  62.430  47.690  1.00  0.00           H  
ATOM   4140  N   SER   309      52.020  59.060  47.160  1.00  0.00           N  
ATOM   4141  CA  SER   309      53.440  58.910  46.880  1.00  0.00           C  
ATOM   4142  C   SER   309      53.660  57.710  45.960  1.00  0.00           C  
ATOM   4143  O   SER   309      54.680  57.640  45.270  1.00  0.00           O  
ATOM   4144  CB  SER   309      54.330  58.650  48.090  1.00  0.00           C  
ATOM   4145  OG  SER   309      54.060  59.700  48.990  1.00  0.00           O  
ATOM   4146  H   SER   309      51.730  58.790  48.090  1.00  0.00           H  
ATOM   4147  HA  SER   309      53.720  59.820  46.360  1.00  0.00           H  
ATOM   4148  HB1 SER   309      55.350  58.730  47.720  1.00  0.00           H  
ATOM   4149  HB2 SER   309      54.070  57.760  48.660  1.00  0.00           H  
ATOM   4150  HG  SER   309      53.290  59.510  49.530  1.00  0.00           H  
ATOM   4151  N   VAL   310      52.760  56.720  45.900  1.00  0.00           N  
ATOM   4152  CA  VAL   310      52.850  55.600  45.000  1.00  0.00           C  
ATOM   4153  C   VAL   310      52.190  55.930  43.670  1.00  0.00           C  
ATOM   4154  O   VAL   310      52.730  55.640  42.600  1.00  0.00           O  
ATOM   4155  CB  VAL   310      52.370  54.270  45.570  1.00  0.00           C  
ATOM   4156  CG1 VAL   310      52.380  53.110  44.570  1.00  0.00           C  
ATOM   4157  CG2 VAL   310      53.230  53.740  46.730  1.00  0.00           C  
ATOM   4158  H   VAL   310      51.940  56.700  46.480  1.00  0.00           H  
ATOM   4159  HA  VAL   310      53.900  55.360  44.840  1.00  0.00           H  
ATOM   4160  HB  VAL   310      51.410  54.550  45.990  1.00  0.00           H  
ATOM   4161 HG11 VAL   310      51.980  52.230  45.060  1.00  0.00           H  
ATOM   4162 HG12 VAL   310      51.700  53.380  43.760  1.00  0.00           H  
ATOM   4163 HG13 VAL   310      53.370  52.990  44.160  1.00  0.00           H  
ATOM   4164 HG21 VAL   310      53.490  54.550  47.410  1.00  0.00           H  
ATOM   4165 HG22 VAL   310      52.810  52.880  47.260  1.00  0.00           H  
ATOM   4166 HG23 VAL   310      54.130  53.400  46.230  1.00  0.00           H  
ATOM   4167  N   VAL   311      51.030  56.600  43.660  1.00  0.00           N  
ATOM   4168  CA  VAL   311      50.410  57.190  42.490  1.00  0.00           C  
ATOM   4169  C   VAL   311      51.340  58.200  41.850  1.00  0.00           C  
ATOM   4170  O   VAL   311      51.440  58.330  40.620  1.00  0.00           O  
ATOM   4171  CB  VAL   311      49.080  57.870  42.790  1.00  0.00           C  
ATOM   4172  CG1 VAL   311      48.660  58.970  41.830  1.00  0.00           C  
ATOM   4173  CG2 VAL   311      48.070  56.740  42.980  1.00  0.00           C  
ATOM   4174  H   VAL   311      50.510  56.760  44.500  1.00  0.00           H  
ATOM   4175  HA  VAL   311      50.220  56.290  41.880  1.00  0.00           H  
ATOM   4176  HB  VAL   311      49.300  58.220  43.800  1.00  0.00           H  
ATOM   4177 HG11 VAL   311      47.670  59.330  42.070  1.00  0.00           H  
ATOM   4178 HG12 VAL   311      49.260  59.880  41.900  1.00  0.00           H  
ATOM   4179 HG13 VAL   311      48.660  58.600  40.800  1.00  0.00           H  
ATOM   4180 HG21 VAL   311      47.870  56.270  42.020  1.00  0.00           H  
ATOM   4181 HG22 VAL   311      48.440  55.990  43.690  1.00  0.00           H  
ATOM   4182 HG23 VAL   311      47.150  57.130  43.390  1.00  0.00           H  
ATOM   4183  N   LYS   312      52.230  58.860  42.600  1.00  0.00           N  
ATOM   4184  CA  LYS   312      53.230  59.720  42.000  1.00  0.00           C  
ATOM   4185  C   LYS   312      54.370  58.940  41.360  1.00  0.00           C  
ATOM   4186  O   LYS   312      54.730  59.100  40.200  1.00  0.00           O  
ATOM   4187  CB  LYS   312      53.780  60.780  42.950  1.00  0.00           C  
ATOM   4188  CG  LYS   312      52.820  61.910  43.280  1.00  0.00           C  
ATOM   4189  CD  LYS   312      53.000  62.600  44.630  1.00  0.00           C  
ATOM   4190  CE  LYS   312      54.330  63.360  44.580  1.00  0.00           C  
ATOM   4191  NZ  LYS   312      54.540  64.190  45.780  1.00  0.00           N1+
ATOM   4192  H   LYS   312      52.290  58.600  43.570  1.00  0.00           H  
ATOM   4193  HA  LYS   312      52.760  60.320  41.230  1.00  0.00           H  
ATOM   4194  HB1 LYS   312      54.710  61.120  42.490  1.00  0.00           H  
ATOM   4195  HB2 LYS   312      54.080  60.220  43.840  1.00  0.00           H  
ATOM   4196  HG1 LYS   312      51.830  61.440  43.250  1.00  0.00           H  
ATOM   4197  HG2 LYS   312      52.900  62.710  42.550  1.00  0.00           H  
ATOM   4198  HD1 LYS   312      52.890  61.930  45.480  1.00  0.00           H  
ATOM   4199  HD2 LYS   312      52.130  63.260  44.710  1.00  0.00           H  
ATOM   4200  HE1 LYS   312      54.380  63.980  43.680  1.00  0.00           H  
ATOM   4201  HE2 LYS   312      55.060  62.560  44.520  1.00  0.00           H  
ATOM   4202  HZ1 LYS   312      53.890  64.960  45.730  1.00  0.00           H  
ATOM   4203  HZ2 LYS   312      54.280  63.570  46.540  1.00  0.00           H  
ATOM   4204  HZ3 LYS   312      55.510  64.460  45.950  1.00  0.00           H  
ATOM   4205  N   TRP   313      54.790  57.900  42.090  1.00  0.00           N  
ATOM   4206  CA  TRP   313      55.760  57.000  41.500  1.00  0.00           C  
ATOM   4207  C   TRP   313      55.350  56.350  40.190  1.00  0.00           C  
ATOM   4208  O   TRP   313      56.130  56.370  39.240  1.00  0.00           O  
ATOM   4209  CB  TRP   313      56.340  55.980  42.480  1.00  0.00           C  
ATOM   4210  CG  TRP   313      57.450  56.480  43.350  1.00  0.00           C  
ATOM   4211  CD1 TRP   313      57.320  56.570  44.690  1.00  0.00           C  
ATOM   4212  CD2 TRP   313      58.790  56.920  43.020  1.00  0.00           C  
ATOM   4213  CE2 TRP   313      59.450  57.210  44.240  1.00  0.00           C  
ATOM   4214  CE3 TRP   313      59.500  57.130  41.830  1.00  0.00           C  
ATOM   4215  NE1 TRP   313      58.530  56.930  45.240  1.00  0.00           N  
ATOM   4216  CZ2 TRP   313      60.790  57.600  44.320  1.00  0.00           C  
ATOM   4217  CZ3 TRP   313      60.820  57.620  41.870  1.00  0.00           C  
ATOM   4218  CH2 TRP   313      61.440  57.810  43.110  1.00  0.00           C  
ATOM   4219  H   TRP   313      54.570  57.740  43.060  1.00  0.00           H  
ATOM   4220  HA  TRP   313      56.680  57.590  41.350  1.00  0.00           H  
ATOM   4221  HB1 TRP   313      56.870  55.180  41.960  1.00  0.00           H  
ATOM   4222  HB2 TRP   313      55.640  55.480  43.150  1.00  0.00           H  
ATOM   4223  HD1 TRP   313      56.460  56.210  45.230  1.00  0.00           H  
ATOM   4224  HE1 TRP   313      58.670  57.140  46.220  1.00  0.00           H  
ATOM   4225  HE3 TRP   313      59.020  56.940  40.880  1.00  0.00           H  
ATOM   4226  HZ2 TRP   313      61.300  57.700  45.270  1.00  0.00           H  
ATOM   4227  HZ3 TRP   313      61.370  57.730  40.950  1.00  0.00           H  
ATOM   4228  HH2 TRP   313      62.510  57.980  43.050  1.00  0.00           H  
ATOM   4229  N   THR   314      54.100  55.890  40.090  1.00  0.00           N  
ATOM   4230  CA  THR   314      53.500  55.320  38.900  1.00  0.00           C  
ATOM   4231  C   THR   314      53.440  56.320  37.750  1.00  0.00           C  
ATOM   4232  O   THR   314      53.970  55.980  36.700  1.00  0.00           O  
ATOM   4233  CB  THR   314      52.180  54.600  39.140  1.00  0.00           C  
ATOM   4234  CG2 THR   314      51.850  53.710  37.950  1.00  0.00           C  
ATOM   4235  OG1 THR   314      52.170  53.770  40.280  1.00  0.00           O  
ATOM   4236  H   THR   314      53.540  55.970  40.930  1.00  0.00           H  
ATOM   4237  HA  THR   314      54.180  54.530  38.590  1.00  0.00           H  
ATOM   4238  HB  THR   314      51.370  55.320  39.210  1.00  0.00           H  
ATOM   4239  HG1 THR   314      52.390  54.310  41.050  1.00  0.00           H  
ATOM   4240 HG21 THR   314      52.730  53.130  37.670  1.00  0.00           H  
ATOM   4241 HG22 THR   314      50.960  53.160  38.240  1.00  0.00           H  
ATOM   4242 HG23 THR   314      51.600  54.350  37.110  1.00  0.00           H  
ATOM   4243  N   LEU   315      52.830  57.500  37.860  1.00  0.00           N  
ATOM   4244  CA  LEU   315      52.710  58.520  36.840  1.00  0.00           C  
ATOM   4245  C   LEU   315      54.090  58.790  36.270  1.00  0.00           C  
ATOM   4246  O   LEU   315      54.170  59.050  35.070  1.00  0.00           O  
ATOM   4247  CB  LEU   315      52.130  59.790  37.470  1.00  0.00           C  
ATOM   4248  CG  LEU   315      50.620  59.940  37.310  1.00  0.00           C  
ATOM   4249  CD1 LEU   315      49.820  58.730  37.790  1.00  0.00           C  
ATOM   4250  CD2 LEU   315      50.080  61.180  38.010  1.00  0.00           C  
ATOM   4251  H   LEU   315      52.490  57.760  38.770  1.00  0.00           H  
ATOM   4252  HA  LEU   315      52.200  58.140  35.970  1.00  0.00           H  
ATOM   4253  HB1 LEU   315      52.560  60.630  36.950  1.00  0.00           H  
ATOM   4254  HB2 LEU   315      52.450  59.880  38.510  1.00  0.00           H  
ATOM   4255  HG  LEU   315      50.370  60.010  36.250  1.00  0.00           H  
ATOM   4256 HD11 LEU   315      48.800  58.740  37.420  1.00  0.00           H  
ATOM   4257 HD12 LEU   315      50.160  57.830  37.270  1.00  0.00           H  
ATOM   4258 HD13 LEU   315      49.820  58.590  38.880  1.00  0.00           H  
ATOM   4259 HD21 LEU   315      48.990  61.090  37.950  1.00  0.00           H  
ATOM   4260 HD22 LEU   315      50.320  61.060  39.060  1.00  0.00           H  
ATOM   4261 HD23 LEU   315      50.520  62.080  37.580  1.00  0.00           H  
ATOM   4262  N   ALA   316      55.150  58.830  37.070  1.00  0.00           N  
ATOM   4263  CA  ALA   316      56.500  59.220  36.770  1.00  0.00           C  
ATOM   4264  C   ALA   316      57.060  58.380  35.620  1.00  0.00           C  
ATOM   4265  O   ALA   316      57.380  58.940  34.570  1.00  0.00           O  
ATOM   4266  CB  ALA   316      57.350  59.250  38.030  1.00  0.00           C  
ATOM   4267  H   ALA   316      55.050  58.580  38.050  1.00  0.00           H  
ATOM   4268  HA  ALA   316      56.460  60.230  36.340  1.00  0.00           H  
ATOM   4269  HB1 ALA   316      56.930  59.720  38.910  1.00  0.00           H  
ATOM   4270  HB2 ALA   316      57.540  58.200  38.270  1.00  0.00           H  
ATOM   4271  HB3 ALA   316      58.270  59.820  37.930  1.00  0.00           H  
ATOM   4272  N   PHE   317      57.030  57.060  35.810  1.00  0.00           N  
ATOM   4273  CA  PHE   317      57.440  56.130  34.770  1.00  0.00           C  
ATOM   4274  C   PHE   317      56.650  56.220  33.480  1.00  0.00           C  
ATOM   4275  O   PHE   317      57.230  56.150  32.400  1.00  0.00           O  
ATOM   4276  CB  PHE   317      57.450  54.730  35.380  1.00  0.00           C  
ATOM   4277  CG  PHE   317      58.530  54.600  36.430  1.00  0.00           C  
ATOM   4278  CD1 PHE   317      59.830  54.640  35.930  1.00  0.00           C  
ATOM   4279  CD2 PHE   317      58.270  54.590  37.800  1.00  0.00           C  
ATOM   4280  CE1 PHE   317      60.860  54.790  36.880  1.00  0.00           C  
ATOM   4281  CE2 PHE   317      59.320  54.570  38.730  1.00  0.00           C  
ATOM   4282  CZ  PHE   317      60.620  54.730  38.260  1.00  0.00           C  
ATOM   4283  H   PHE   317      56.720  56.620  36.660  1.00  0.00           H  
ATOM   4284  HA  PHE   317      58.460  56.320  34.410  1.00  0.00           H  
ATOM   4285  HB1 PHE   317      57.560  54.000  34.600  1.00  0.00           H  
ATOM   4286  HB2 PHE   317      56.510  54.530  35.900  1.00  0.00           H  
ATOM   4287  HD1 PHE   317      60.070  54.510  34.880  1.00  0.00           H  
ATOM   4288  HD2 PHE   317      57.250  54.520  38.170  1.00  0.00           H  
ATOM   4289  HE1 PHE   317      61.820  54.860  36.410  1.00  0.00           H  
ATOM   4290  HE2 PHE   317      59.110  54.490  39.790  1.00  0.00           H  
ATOM   4291  HZ  PHE   317      61.460  54.870  38.920  1.00  0.00           H  
ATOM   4292  N   LEU   318      55.350  56.500  33.550  1.00  0.00           N  
ATOM   4293  CA  LEU   318      54.500  56.690  32.400  1.00  0.00           C  
ATOM   4294  C   LEU   318      54.700  57.940  31.550  1.00  0.00           C  
ATOM   4295  O   LEU   318      54.460  57.950  30.350  1.00  0.00           O  
ATOM   4296  CB  LEU   318      53.030  56.570  32.830  1.00  0.00           C  
ATOM   4297  CG  LEU   318      52.630  55.130  33.190  1.00  0.00           C  
ATOM   4298  CD1 LEU   318      51.320  55.170  33.970  1.00  0.00           C  
ATOM   4299  CD2 LEU   318      52.450  54.310  31.930  1.00  0.00           C  
ATOM   4300  H   LEU   318      55.000  56.590  34.500  1.00  0.00           H  
ATOM   4301  HA  LEU   318      54.750  55.850  31.740  1.00  0.00           H  
ATOM   4302  HB1 LEU   318      52.410  56.880  32.000  1.00  0.00           H  
ATOM   4303  HB2 LEU   318      52.950  57.220  33.710  1.00  0.00           H  
ATOM   4304  HG  LEU   318      53.470  54.720  33.760  1.00  0.00           H  
ATOM   4305 HD11 LEU   318      50.510  55.660  33.420  1.00  0.00           H  
ATOM   4306 HD12 LEU   318      51.040  54.190  34.340  1.00  0.00           H  
ATOM   4307 HD13 LEU   318      51.430  55.890  34.780  1.00  0.00           H  
ATOM   4308 HD21 LEU   318      53.210  54.570  31.190  1.00  0.00           H  
ATOM   4309 HD22 LEU   318      52.690  53.300  32.290  1.00  0.00           H  
ATOM   4310 HD23 LEU   318      51.400  54.410  31.640  1.00  0.00           H  
ATOM   4311  N   LEU   319      55.280  58.990  32.130  1.00  0.00           N  
ATOM   4312  CA  LEU   319      55.700  60.180  31.420  1.00  0.00           C  
ATOM   4313  C   LEU   319      57.010  59.860  30.710  1.00  0.00           C  
ATOM   4314  O   LEU   319      57.120  60.240  29.540  1.00  0.00           O  
ATOM   4315  CB  LEU   319      55.820  61.300  32.440  1.00  0.00           C  
ATOM   4316  CG  LEU   319      54.680  62.310  32.320  1.00  0.00           C  
ATOM   4317  CD1 LEU   319      53.370  61.600  32.670  1.00  0.00           C  
ATOM   4318  CD2 LEU   319      55.030  63.540  33.130  1.00  0.00           C  
ATOM   4319  H   LEU   319      55.480  58.890  33.110  1.00  0.00           H  
ATOM   4320  HA  LEU   319      55.000  60.420  30.620  1.00  0.00           H  
ATOM   4321  HB1 LEU   319      56.670  61.910  32.150  1.00  0.00           H  
ATOM   4322  HB2 LEU   319      55.860  60.940  33.470  1.00  0.00           H  
ATOM   4323  HG  LEU   319      54.510  62.590  31.280  1.00  0.00           H  
ATOM   4324 HD11 LEU   319      53.210  60.810  31.930  1.00  0.00           H  
ATOM   4325 HD12 LEU   319      53.420  61.160  33.670  1.00  0.00           H  
ATOM   4326 HD13 LEU   319      52.560  62.310  32.520  1.00  0.00           H  
ATOM   4327 HD21 LEU   319      55.690  63.240  33.950  1.00  0.00           H  
ATOM   4328 HD22 LEU   319      55.730  64.180  32.600  1.00  0.00           H  
ATOM   4329 HD23 LEU   319      54.180  64.080  33.580  1.00  0.00           H  
ATOM   4330  N   HISE  320      57.910  59.110  31.330  1.00  0.00           N  
ATOM   4331  CA  HISE  320      59.210  58.720  30.810  1.00  0.00           C  
ATOM   4332  C   HISE  320      59.020  57.810  29.610  1.00  0.00           C  
ATOM   4333  O   HISE  320      59.630  58.020  28.570  1.00  0.00           O  
ATOM   4334  CB  HISE  320      59.820  58.040  32.030  1.00  0.00           C  
ATOM   4335  CG  HISE  320      61.160  57.390  31.800  1.00  0.00           C  
ATOM   4336  CD2 HISE  320      61.260  56.020  31.910  1.00  0.00           C  
ATOM   4337  ND1 HISE  320      62.360  57.940  31.340  1.00  0.00           N  
ATOM   4338  CE1 HISE  320      63.210  56.920  31.280  1.00  0.00           C  
ATOM   4339  NE2 HISE  320      62.570  55.770  31.560  1.00  0.00           N  
ATOM   4340  H   HISE  320      57.750  58.970  32.330  1.00  0.00           H  
ATOM   4341  HA  HISE  320      59.850  59.550  30.530  1.00  0.00           H  
ATOM   4342  HB1 HISE  320      59.200  57.330  32.560  1.00  0.00           H  
ATOM   4343  HB2 HISE  320      60.060  58.770  32.820  1.00  0.00           H  
ATOM   4344  HD2 HISE  320      60.450  55.360  32.160  1.00  0.00           H  
ATOM   4345  HE1 HISE  320      64.270  57.000  31.110  1.00  0.00           H  
ATOM   4346  HE2 HISE  320      63.020  54.870  31.620  1.00  0.00           H  
ATOM   4347  N   ASN   321      58.200  56.760  29.750  1.00  0.00           N  
ATOM   4348  CA  ASN   321      57.760  55.810  28.750  1.00  0.00           C  
ATOM   4349  C   ASN   321      56.390  56.120  28.170  1.00  0.00           C  
ATOM   4350  O   ASN   321      55.370  55.530  28.510  1.00  0.00           O  
ATOM   4351  CB  ASN   321      57.730  54.410  29.370  1.00  0.00           C  
ATOM   4352  CG  ASN   321      57.690  53.390  28.230  1.00  0.00           C  
ATOM   4353  ND2 ASN   321      58.660  52.480  28.180  1.00  0.00           N  
ATOM   4354  OD1 ASN   321      56.770  53.400  27.410  1.00  0.00           O  
ATOM   4355  H   ASN   321      57.820  56.710  30.680  1.00  0.00           H  
ATOM   4356  HA  ASN   321      58.460  55.780  27.920  1.00  0.00           H  
ATOM   4357  HB1 ASN   321      56.920  54.330  30.090  1.00  0.00           H  
ATOM   4358  HB2 ASN   321      58.660  54.210  29.890  1.00  0.00           H  
ATOM   4359 HD21 ASN   321      59.390  52.330  28.870  1.00  0.00           H  
ATOM   4360 HD22 ASN   321      58.460  51.680  27.580  1.00  0.00           H  
ATOM   4361  N   PRO   322      56.400  56.750  27.000  1.00  0.00           N  
ATOM   4362  CA  PRO   322      55.220  57.160  26.260  1.00  0.00           C  
ATOM   4363  C   PRO   322      54.530  55.990  25.560  1.00  0.00           C  
ATOM   4364  O   PRO   322      53.320  56.030  25.360  1.00  0.00           O  
ATOM   4365  CB  PRO   322      55.650  58.260  25.300  1.00  0.00           C  
ATOM   4366  CG  PRO   322      57.140  58.060  25.050  1.00  0.00           C  
ATOM   4367  CD  PRO   322      57.510  57.480  26.420  1.00  0.00           C  
ATOM   4368  HA  PRO   322      54.480  57.690  26.860  1.00  0.00           H  
ATOM   4369  HB1 PRO   322      55.150  58.220  24.320  1.00  0.00           H  
ATOM   4370  HB2 PRO   322      55.570  59.280  25.690  1.00  0.00           H  
ATOM   4371  HG1 PRO   322      57.330  57.350  24.240  1.00  0.00           H  
ATOM   4372  HG2 PRO   322      57.610  59.040  24.950  1.00  0.00           H  
ATOM   4373  HD1 PRO   322      58.380  56.830  26.360  1.00  0.00           H  
ATOM   4374  HD2 PRO   322      57.700  58.330  27.070  1.00  0.00           H  
ATOM   4375  N   GLN   323      55.240  54.920  25.220  1.00  0.00           N  
ATOM   4376  CA  GLN   323      54.730  53.710  24.590  1.00  0.00           C  
ATOM   4377  C   GLN   323      53.840  52.960  25.570  1.00  0.00           C  
ATOM   4378  O   GLN   323      52.700  52.650  25.230  1.00  0.00           O  
ATOM   4379  CB  GLN   323      55.780  52.700  24.130  1.00  0.00           C  
ATOM   4380  CG  GLN   323      56.740  53.290  23.100  1.00  0.00           C  
ATOM   4381  CD  GLN   323      57.540  52.300  22.260  1.00  0.00           C  
ATOM   4382  NE2 GLN   323      58.770  52.610  21.820  1.00  0.00           N  
ATOM   4383  OE1 GLN   323      57.040  51.190  22.110  1.00  0.00           O  
ATOM   4384  H   GLN   323      56.230  54.820  25.410  1.00  0.00           H  
ATOM   4385  HA  GLN   323      54.230  54.040  23.680  1.00  0.00           H  
ATOM   4386  HB1 GLN   323      55.340  51.820  23.680  1.00  0.00           H  
ATOM   4387  HB2 GLN   323      56.350  52.290  24.970  1.00  0.00           H  
ATOM   4388  HG1 GLN   323      57.390  54.030  23.560  1.00  0.00           H  
ATOM   4389  HG2 GLN   323      56.140  53.750  22.320  1.00  0.00           H  
ATOM   4390 HE21 GLN   323      59.130  53.530  21.990  1.00  0.00           H  
ATOM   4391 HE22 GLN   323      59.280  51.970  21.240  1.00  0.00           H  
ATOM   4392  N   VAL   324      54.310  52.580  26.760  1.00  0.00           N  
ATOM   4393  CA  VAL   324      53.530  51.720  27.630  1.00  0.00           C  
ATOM   4394  C   VAL   324      52.350  52.450  28.240  1.00  0.00           C  
ATOM   4395  O   VAL   324      51.330  51.820  28.510  1.00  0.00           O  
ATOM   4396  CB  VAL   324      54.370  50.890  28.600  1.00  0.00           C  
ATOM   4397  CG1 VAL   324      54.960  51.650  29.780  1.00  0.00           C  
ATOM   4398  CG2 VAL   324      53.580  49.710  29.140  1.00  0.00           C  
ATOM   4399  H   VAL   324      55.260  52.850  27.010  1.00  0.00           H  
ATOM   4400  HA  VAL   324      53.130  50.950  26.970  1.00  0.00           H  
ATOM   4401  HB  VAL   324      55.130  50.360  28.030  1.00  0.00           H  
ATOM   4402 HG11 VAL   324      55.490  52.540  29.410  1.00  0.00           H  
ATOM   4403 HG12 VAL   324      54.190  52.020  30.440  1.00  0.00           H  
ATOM   4404 HG13 VAL   324      55.740  51.110  30.320  1.00  0.00           H  
ATOM   4405 HG21 VAL   324      54.190  49.060  29.770  1.00  0.00           H  
ATOM   4406 HG22 VAL   324      52.860  50.010  29.910  1.00  0.00           H  
ATOM   4407 HG23 VAL   324      53.120  49.240  28.260  1.00  0.00           H  
ATOM   4408  N   LYS   325      52.470  53.770  28.340  1.00  0.00           N  
ATOM   4409  CA  LYS   325      51.360  54.660  28.630  1.00  0.00           C  
ATOM   4410  C   LYS   325      50.180  54.450  27.690  1.00  0.00           C  
ATOM   4411  O   LYS   325      49.020  54.280  28.080  1.00  0.00           O  
ATOM   4412  CB  LYS   325      51.920  56.080  28.600  1.00  0.00           C  
ATOM   4413  CG  LYS   325      50.960  57.270  28.680  1.00  0.00           C  
ATOM   4414  CD  LYS   325      51.580  58.630  28.360  1.00  0.00           C  
ATOM   4415  CE  LYS   325      51.670  58.800  26.840  1.00  0.00           C  
ATOM   4416  NZ  LYS   325      51.950  60.200  26.500  1.00  0.00           N1+
ATOM   4417  H   LYS   325      53.320  54.220  28.020  1.00  0.00           H  
ATOM   4418  HA  LYS   325      50.930  54.420  29.600  1.00  0.00           H  
ATOM   4419  HB1 LYS   325      52.490  56.170  27.680  1.00  0.00           H  
ATOM   4420  HB2 LYS   325      52.660  56.150  29.400  1.00  0.00           H  
ATOM   4421  HG1 LYS   325      50.600  57.340  29.710  1.00  0.00           H  
ATOM   4422  HG2 LYS   325      50.150  56.970  28.010  1.00  0.00           H  
ATOM   4423  HD1 LYS   325      52.570  58.710  28.820  1.00  0.00           H  
ATOM   4424  HD2 LYS   325      50.940  59.360  28.850  1.00  0.00           H  
ATOM   4425  HE1 LYS   325      50.680  58.520  26.490  1.00  0.00           H  
ATOM   4426  HE2 LYS   325      52.460  58.160  26.460  1.00  0.00           H  
ATOM   4427  HZ1 LYS   325      51.400  60.870  27.040  1.00  0.00           H  
ATOM   4428  HZ2 LYS   325      52.910  60.460  26.640  1.00  0.00           H  
ATOM   4429  HZ3 LYS   325      51.750  60.350  25.520  1.00  0.00           H  
ATOM   4430  N   LYS   326      50.410  54.500  26.370  1.00  0.00           N  
ATOM   4431  CA  LYS   326      49.540  54.160  25.260  1.00  0.00           C  
ATOM   4432  C   LYS   326      49.070  52.720  25.240  1.00  0.00           C  
ATOM   4433  O   LYS   326      47.860  52.500  25.270  1.00  0.00           O  
ATOM   4434  CB  LYS   326      50.130  54.580  23.920  1.00  0.00           C  
ATOM   4435  CG  LYS   326      50.180  56.100  23.750  1.00  0.00           C  
ATOM   4436  CD  LYS   326      50.900  56.440  22.440  1.00  0.00           C  
ATOM   4437  CE  LYS   326      51.000  57.950  22.180  1.00  0.00           C  
ATOM   4438  NZ  LYS   326      51.520  58.130  20.820  1.00  0.00           N1+
ATOM   4439  H   LYS   326      51.370  54.660  26.090  1.00  0.00           H  
ATOM   4440  HA  LYS   326      48.580  54.640  25.450  1.00  0.00           H  
ATOM   4441  HB1 LYS   326      49.570  54.100  23.110  1.00  0.00           H  
ATOM   4442  HB2 LYS   326      51.150  54.230  23.820  1.00  0.00           H  
ATOM   4443  HG1 LYS   326      50.730  56.470  24.620  1.00  0.00           H  
ATOM   4444  HG2 LYS   326      49.160  56.440  23.670  1.00  0.00           H  
ATOM   4445  HD1 LYS   326      50.380  55.970  21.620  1.00  0.00           H  
ATOM   4446  HD2 LYS   326      51.880  55.970  22.470  1.00  0.00           H  
ATOM   4447  HE1 LYS   326      51.700  58.360  22.910  1.00  0.00           H  
ATOM   4448  HE2 LYS   326      50.040  58.470  22.180  1.00  0.00           H  
ATOM   4449  HZ1 LYS   326      50.770  57.880  20.180  1.00  0.00           H  
ATOM   4450  HZ2 LYS   326      51.730  59.120  20.680  1.00  0.00           H  
ATOM   4451  HZ3 LYS   326      52.290  57.490  20.710  1.00  0.00           H  
ATOM   4452  N   LYS   327      49.930  51.720  25.470  1.00  0.00           N  
ATOM   4453  CA  LYS   327      49.470  50.380  25.800  1.00  0.00           C  
ATOM   4454  C   LYS   327      48.440  50.210  26.890  1.00  0.00           C  
ATOM   4455  O   LYS   327      47.470  49.470  26.790  1.00  0.00           O  
ATOM   4456  CB  LYS   327      50.740  49.630  26.180  1.00  0.00           C  
ATOM   4457  CG  LYS   327      50.540  48.200  25.670  1.00  0.00           C  
ATOM   4458  CD  LYS   327      51.860  47.470  25.880  1.00  0.00           C  
ATOM   4459  CE  LYS   327      52.940  47.970  24.920  1.00  0.00           C  
ATOM   4460  NZ  LYS   327      54.150  47.150  24.990  1.00  0.00           N1+
ATOM   4461  H   LYS   327      50.930  51.880  25.550  1.00  0.00           H  
ATOM   4462  HA  LYS   327      49.000  50.040  24.870  1.00  0.00           H  
ATOM   4463  HB1 LYS   327      51.040  49.630  27.230  1.00  0.00           H  
ATOM   4464  HB2 LYS   327      51.620  50.010  25.660  1.00  0.00           H  
ATOM   4465  HG1 LYS   327      50.310  48.080  24.610  1.00  0.00           H  
ATOM   4466  HG2 LYS   327      49.720  47.820  26.260  1.00  0.00           H  
ATOM   4467  HD1 LYS   327      51.780  46.450  25.490  1.00  0.00           H  
ATOM   4468  HD2 LYS   327      52.170  47.540  26.920  1.00  0.00           H  
ATOM   4469  HE1 LYS   327      53.160  48.970  25.270  1.00  0.00           H  
ATOM   4470  HE2 LYS   327      52.510  47.990  23.910  1.00  0.00           H  
ATOM   4471  HZ1 LYS   327      54.640  47.020  24.120  1.00  0.00           H  
ATOM   4472  HZ2 LYS   327      54.830  47.520  25.650  1.00  0.00           H  
ATOM   4473  HZ3 LYS   327      53.920  46.240  25.340  1.00  0.00           H  
ATOM   4474  N   LEU   328      48.470  51.070  27.930  1.00  0.00           N  
ATOM   4475  CA  LEU   328      47.510  51.040  29.010  1.00  0.00           C  
ATOM   4476  C   LEU   328      46.230  51.840  28.780  1.00  0.00           C  
ATOM   4477  O   LEU   328      45.180  51.320  29.150  1.00  0.00           O  
ATOM   4478  CB  LEU   328      48.190  51.420  30.330  1.00  0.00           C  
ATOM   4479  CG  LEU   328      47.520  51.210  31.680  1.00  0.00           C  
ATOM   4480  CD1 LEU   328      46.670  49.960  31.900  1.00  0.00           C  
ATOM   4481  CD2 LEU   328      48.630  51.360  32.710  1.00  0.00           C  
ATOM   4482  H   LEU   328      49.340  51.300  28.370  1.00  0.00           H  
ATOM   4483  HA  LEU   328      47.150  50.020  29.090  1.00  0.00           H  
ATOM   4484  HB1 LEU   328      48.530  52.450  30.220  1.00  0.00           H  
ATOM   4485  HB2 LEU   328      49.110  50.830  30.340  1.00  0.00           H  
ATOM   4486  HG  LEU   328      46.830  52.050  31.770  1.00  0.00           H  
ATOM   4487 HD11 LEU   328      45.870  49.820  31.170  1.00  0.00           H  
ATOM   4488 HD12 LEU   328      47.260  49.040  31.970  1.00  0.00           H  
ATOM   4489 HD13 LEU   328      46.130  50.220  32.810  1.00  0.00           H  
ATOM   4490 HD21 LEU   328      48.190  51.710  33.640  1.00  0.00           H  
ATOM   4491 HD22 LEU   328      49.130  50.410  32.850  1.00  0.00           H  
ATOM   4492 HD23 LEU   328      49.310  52.140  32.380  1.00  0.00           H  
ATOM   4493  N   TYR   329      46.330  53.000  28.120  1.00  0.00           N  
ATOM   4494  CA  TYR   329      45.170  53.650  27.560  1.00  0.00           C  
ATOM   4495  C   TYR   329      44.510  52.610  26.660  1.00  0.00           C  
ATOM   4496  O   TYR   329      43.340  52.300  26.900  1.00  0.00           O  
ATOM   4497  CB  TYR   329      45.490  54.950  26.820  1.00  0.00           C  
ATOM   4498  CG  TYR   329      45.960  56.160  27.580  1.00  0.00           C  
ATOM   4499  CD1 TYR   329      47.200  56.730  27.250  1.00  0.00           C  
ATOM   4500  CD2 TYR   329      45.150  56.550  28.660  1.00  0.00           C  
ATOM   4501  CE1 TYR   329      47.550  57.910  27.940  1.00  0.00           C  
ATOM   4502  CE2 TYR   329      45.690  57.540  29.500  1.00  0.00           C  
ATOM   4503  CZ  TYR   329      46.840  58.260  29.090  1.00  0.00           C  
ATOM   4504  OH  TYR   329      47.270  59.390  29.730  1.00  0.00           O  
ATOM   4505  H   TYR   329      47.240  53.320  27.830  1.00  0.00           H  
ATOM   4506  HA  TYR   329      44.450  53.890  28.340  1.00  0.00           H  
ATOM   4507  HB1 TYR   329      44.590  55.280  26.290  1.00  0.00           H  
ATOM   4508  HB2 TYR   329      46.200  54.730  26.020  1.00  0.00           H  
ATOM   4509  HD1 TYR   329      47.740  56.340  26.410  1.00  0.00           H  
ATOM   4510  HD2 TYR   329      44.210  56.080  28.850  1.00  0.00           H  
ATOM   4511  HE1 TYR   329      48.510  58.350  27.760  1.00  0.00           H  
ATOM   4512  HE2 TYR   329      45.230  57.890  30.400  1.00  0.00           H  
ATOM   4513  HH  TYR   329      46.780  59.610  30.530  1.00  0.00           H  
ATOM   4514  N   GLU   330      45.160  52.130  25.590  1.00  0.00           N  
ATOM   4515  CA  GLU   330      44.570  51.160  24.680  1.00  0.00           C  
ATOM   4516  C   GLU   330      43.920  49.960  25.360  1.00  0.00           C  
ATOM   4517  O   GLU   330      42.970  49.460  24.780  1.00  0.00           O  
ATOM   4518  CB  GLU   330      45.690  50.620  23.790  1.00  0.00           C  
ATOM   4519  CG  GLU   330      46.060  51.480  22.590  1.00  0.00           C  
ATOM   4520  CD  GLU   330      47.250  50.840  21.880  1.00  0.00           C  
ATOM   4521  OE1 GLU   330      48.350  51.430  21.910  1.00  0.00           O  
ATOM   4522  OE2 GLU   330      47.140  49.660  21.470  1.00  0.00           O1-
ATOM   4523  H   GLU   330      46.100  52.440  25.430  1.00  0.00           H  
ATOM   4524  HA  GLU   330      43.790  51.630  24.080  1.00  0.00           H  
ATOM   4525  HB1 GLU   330      45.340  49.650  23.430  1.00  0.00           H  
ATOM   4526  HB2 GLU   330      46.620  50.540  24.360  1.00  0.00           H  
ATOM   4527  HG1 GLU   330      46.200  52.530  22.850  1.00  0.00           H  
ATOM   4528  HG2 GLU   330      45.250  51.570  21.870  1.00  0.00           H  
ATOM   4529  N   GLU   331      44.440  49.530  26.510  1.00  0.00           N  
ATOM   4530  CA  GLU   331      43.990  48.380  27.280  1.00  0.00           C  
ATOM   4531  C   GLU   331      42.800  48.710  28.170  1.00  0.00           C  
ATOM   4532  O   GLU   331      41.980  47.820  28.380  1.00  0.00           O  
ATOM   4533  CB  GLU   331      45.050  47.670  28.110  1.00  0.00           C  
ATOM   4534  CG  GLU   331      45.950  46.740  27.310  1.00  0.00           C  
ATOM   4535  CD  GLU   331      45.370  45.340  27.120  1.00  0.00           C  
ATOM   4536  OE1 GLU   331      45.590  44.500  28.010  1.00  0.00           O  
ATOM   4537  OE2 GLU   331      44.760  45.220  26.040  1.00  0.00           O1-
ATOM   4538  H   GLU   331      45.310  49.930  26.820  1.00  0.00           H  
ATOM   4539  HA  GLU   331      43.540  47.630  26.630  1.00  0.00           H  
ATOM   4540  HB1 GLU   331      44.640  47.020  28.880  1.00  0.00           H  
ATOM   4541  HB2 GLU   331      45.750  48.400  28.530  1.00  0.00           H  
ATOM   4542  HG1 GLU   331      46.910  46.700  27.820  1.00  0.00           H  
ATOM   4543  HG2 GLU   331      46.030  47.210  26.320  1.00  0.00           H  
ATOM   4544  N   ILE   332      42.730  49.940  28.700  1.00  0.00           N  
ATOM   4545  CA  ILE   332      41.530  50.330  29.410  1.00  0.00           C  
ATOM   4546  C   ILE   332      40.360  50.700  28.490  1.00  0.00           C  
ATOM   4547  O   ILE   332      39.230  50.340  28.810  1.00  0.00           O  
ATOM   4548  CB  ILE   332      41.860  51.390  30.470  1.00  0.00           C  
ATOM   4549  CG1 ILE   332      40.720  51.400  31.480  1.00  0.00           C  
ATOM   4550  CG2 ILE   332      42.050  52.810  29.970  1.00  0.00           C  
ATOM   4551  CD  ILE   332      40.710  52.390  32.640  1.00  0.00           C  
ATOM   4552  H   ILE   332      43.450  50.620  28.550  1.00  0.00           H  
ATOM   4553  HA  ILE   332      41.280  49.470  30.020  1.00  0.00           H  
ATOM   4554  HB  ILE   332      42.760  51.090  31.010  1.00  0.00           H  
ATOM   4555 HG11 ILE   332      40.700  50.420  31.950  1.00  0.00           H  
ATOM   4556 HG12 ILE   332      39.790  51.590  30.960  1.00  0.00           H  
ATOM   4557 HG21 ILE   332      42.290  53.480  30.790  1.00  0.00           H  
ATOM   4558 HG22 ILE   332      42.890  52.860  29.270  1.00  0.00           H  
ATOM   4559 HG23 ILE   332      41.270  53.150  29.280  1.00  0.00           H  
ATOM   4560  HD1 ILE   332      40.120  51.970  33.460  1.00  0.00           H  
ATOM   4561  HD2 ILE   332      41.730  52.450  32.980  1.00  0.00           H  
ATOM   4562  HD3 ILE   332      40.330  53.350  32.300  1.00  0.00           H  
ATOM   4563  N   ASP   333      40.690  51.280  27.330  1.00  0.00           N  
ATOM   4564  CA  ASP   333      39.670  51.430  26.310  1.00  0.00           C  
ATOM   4565  C   ASP   333      39.130  50.090  25.850  1.00  0.00           C  
ATOM   4566  O   ASP   333      37.920  49.890  25.830  1.00  0.00           O  
ATOM   4567  CB  ASP   333      40.290  52.110  25.090  1.00  0.00           C  
ATOM   4568  CG  ASP   333      40.600  53.570  25.410  1.00  0.00           C  
ATOM   4569  OD1 ASP   333      40.840  54.270  24.400  1.00  0.00           O  
ATOM   4570  OD2 ASP   333      40.490  54.090  26.540  1.00  0.00           O1-
ATOM   4571  H   ASP   333      41.580  51.760  27.310  1.00  0.00           H  
ATOM   4572  HA  ASP   333      38.830  51.960  26.760  1.00  0.00           H  
ATOM   4573  HB1 ASP   333      39.600  52.150  24.250  1.00  0.00           H  
ATOM   4574  HB2 ASP   333      41.260  51.650  24.940  1.00  0.00           H  
ATOM   4575  N   GLN   334      39.970  49.070  25.650  1.00  0.00           N  
ATOM   4576  CA  GLN   334      39.540  47.690  25.490  1.00  0.00           C  
ATOM   4577  C   GLN   334      38.770  47.250  26.710  1.00  0.00           C  
ATOM   4578  O   GLN   334      37.580  46.940  26.630  1.00  0.00           O  
ATOM   4579  CB  GLN   334      40.740  46.840  25.070  1.00  0.00           C  
ATOM   4580  CG  GLN   334      40.460  45.780  24.010  1.00  0.00           C  
ATOM   4581  CD  GLN   334      39.380  44.790  24.450  1.00  0.00           C  
ATOM   4582  NE2 GLN   334      39.740  43.810  25.270  1.00  0.00           N  
ATOM   4583  OE1 GLN   334      38.230  44.980  24.060  1.00  0.00           O  
ATOM   4584  H   GLN   334      40.960  49.220  25.760  1.00  0.00           H  
ATOM   4585  HA  GLN   334      38.970  47.810  24.560  1.00  0.00           H  
ATOM   4586  HB1 GLN   334      41.130  46.330  25.950  1.00  0.00           H  
ATOM   4587  HB2 GLN   334      41.580  47.450  24.740  1.00  0.00           H  
ATOM   4588  HG1 GLN   334      41.420  45.310  23.800  1.00  0.00           H  
ATOM   4589  HG2 GLN   334      40.020  46.200  23.100  1.00  0.00           H  
ATOM   4590 HE21 GLN   334      40.670  43.660  25.640  1.00  0.00           H  
ATOM   4591 HE22 GLN   334      39.010  43.130  25.420  1.00  0.00           H  
ATOM   4592  N   ASN   335      39.350  46.950  27.880  1.00  0.00           N  
ATOM   4593  CA  ASN   335      38.830  46.110  28.920  1.00  0.00           C  
ATOM   4594  C   ASN   335      37.760  46.810  29.720  1.00  0.00           C  
ATOM   4595  O   ASN   335      37.060  46.050  30.390  1.00  0.00           O  
ATOM   4596  CB  ASN   335      40.000  45.760  29.840  1.00  0.00           C  
ATOM   4597  CG  ASN   335      40.910  44.780  29.120  1.00  0.00           C  
ATOM   4598  ND2 ASN   335      42.220  45.040  29.010  1.00  0.00           N  
ATOM   4599  OD1 ASN   335      40.530  43.750  28.560  1.00  0.00           O  
ATOM   4600  H   ASN   335      40.320  47.250  27.950  1.00  0.00           H  
ATOM   4601  HA  ASN   335      38.430  45.180  28.520  1.00  0.00           H  
ATOM   4602  HB1 ASN   335      39.620  45.280  30.740  1.00  0.00           H  
ATOM   4603  HB2 ASN   335      40.580  46.670  30.010  1.00  0.00           H  
ATOM   4604 HD21 ASN   335      42.630  45.940  29.180  1.00  0.00           H  
ATOM   4605 HD22 ASN   335      42.880  44.420  28.550  1.00  0.00           H  
ATOM   4606  N   VAL   336      37.500  48.120  29.670  1.00  0.00           N  
ATOM   4607  CA  VAL   336      36.480  48.890  30.360  1.00  0.00           C  
ATOM   4608  C   VAL   336      35.680  49.810  29.450  1.00  0.00           C  
ATOM   4609  O   VAL   336      34.460  49.780  29.440  1.00  0.00           O  
ATOM   4610  CB  VAL   336      37.130  49.690  31.490  1.00  0.00           C  
ATOM   4611  CG1 VAL   336      36.060  50.210  32.440  1.00  0.00           C  
ATOM   4612  CG2 VAL   336      38.140  48.890  32.300  1.00  0.00           C  
ATOM   4613  H   VAL   336      38.090  48.500  28.960  1.00  0.00           H  
ATOM   4614  HA  VAL   336      35.810  48.150  30.800  1.00  0.00           H  
ATOM   4615  HB  VAL   336      37.730  50.440  30.960  1.00  0.00           H  
ATOM   4616 HG11 VAL   336      36.460  50.940  33.150  1.00  0.00           H  
ATOM   4617 HG12 VAL   336      35.260  50.630  31.850  1.00  0.00           H  
ATOM   4618 HG13 VAL   336      35.640  49.350  32.960  1.00  0.00           H  
ATOM   4619 HG21 VAL   336      38.950  48.370  31.800  1.00  0.00           H  
ATOM   4620 HG22 VAL   336      38.600  49.570  33.030  1.00  0.00           H  
ATOM   4621 HG23 VAL   336      37.600  48.200  32.950  1.00  0.00           H  
ATOM   4622  N   GLY   337      36.400  50.630  28.680  1.00  0.00           N  
ATOM   4623  CA  GLY   337      35.830  51.570  27.740  1.00  0.00           C  
ATOM   4624  C   GLY   337      35.530  52.860  28.500  1.00  0.00           C  
ATOM   4625  O   GLY   337      36.420  53.380  29.180  1.00  0.00           O  
ATOM   4626  H   GLY   337      37.410  50.600  28.740  1.00  0.00           H  
ATOM   4627  HA1 GLY   337      34.910  51.200  27.280  1.00  0.00           H  
ATOM   4628  HA2 GLY   337      36.580  51.850  27.000  1.00  0.00           H  
ATOM   4629  N   PHE   338      34.300  53.370  28.390  1.00  0.00           N  
ATOM   4630  CA  PHE   338      33.940  54.710  28.810  1.00  0.00           C  
ATOM   4631  C   PHE   338      32.480  54.870  29.210  1.00  0.00           C  
ATOM   4632  O   PHE   338      32.140  55.810  29.930  1.00  0.00           O  
ATOM   4633  CB  PHE   338      34.210  55.660  27.640  1.00  0.00           C  
ATOM   4634  CG  PHE   338      35.620  55.810  27.130  1.00  0.00           C  
ATOM   4635  CD1 PHE   338      36.450  56.830  27.610  1.00  0.00           C  
ATOM   4636  CD2 PHE   338      36.100  54.940  26.150  1.00  0.00           C  
ATOM   4637  CE1 PHE   338      37.630  57.190  26.940  1.00  0.00           C  
ATOM   4638  CE2 PHE   338      37.360  55.210  25.610  1.00  0.00           C  
ATOM   4639  CZ  PHE   338      38.100  56.360  25.920  1.00  0.00           C  
ATOM   4640  H   PHE   338      33.590  52.880  27.860  1.00  0.00           H  
ATOM   4641  HA  PHE   338      34.500  55.070  29.680  1.00  0.00           H  
ATOM   4642  HB1 PHE   338      33.840  56.630  27.980  1.00  0.00           H  
ATOM   4643  HB2 PHE   338      33.570  55.330  26.830  1.00  0.00           H  
ATOM   4644  HD1 PHE   338      36.100  57.410  28.460  1.00  0.00           H  
ATOM   4645  HD2 PHE   338      35.480  54.180  25.680  1.00  0.00           H  
ATOM   4646  HE1 PHE   338      38.100  58.100  27.250  1.00  0.00           H  
ATOM   4647  HE2 PHE   338      37.750  54.480  24.920  1.00  0.00           H  
ATOM   4648  HZ  PHE   338      39.050  56.530  25.440  1.00  0.00           H  
ATOM   4649  N   SER   339      31.600  54.000  28.730  1.00  0.00           N  
ATOM   4650  CA  SER   339      30.270  53.920  29.310  1.00  0.00           C  
ATOM   4651  C   SER   339      30.120  53.420  30.740  1.00  0.00           C  
ATOM   4652  O   SER   339      29.000  53.450  31.260  1.00  0.00           O  
ATOM   4653  CB  SER   339      29.340  53.130  28.400  1.00  0.00           C  
ATOM   4654  OG  SER   339      29.750  51.780  28.330  1.00  0.00           O  
ATOM   4655  H   SER   339      31.820  53.340  28.000  1.00  0.00           H  
ATOM   4656  HA  SER   339      29.800  54.890  29.380  1.00  0.00           H  
ATOM   4657  HB1 SER   339      29.320  53.580  27.410  1.00  0.00           H  
ATOM   4658  HB2 SER   339      28.340  53.290  28.800  1.00  0.00           H  
ATOM   4659  HG  SER   339      29.380  51.460  27.510  1.00  0.00           H  
ATOM   4660  N   ARG   340      31.170  53.140  31.520  1.00  0.00           N  
ATOM   4661  CA  ARG   340      31.220  52.590  32.850  1.00  0.00           C  
ATOM   4662  C   ARG   340      32.510  53.060  33.500  1.00  0.00           C  
ATOM   4663  O   ARG   340      33.590  52.880  32.930  1.00  0.00           O  
ATOM   4664  CB  ARG   340      31.050  51.080  32.800  1.00  0.00           C  
ATOM   4665  CG  ARG   340      31.930  50.360  31.770  1.00  0.00           C  
ATOM   4666  CD  ARG   340      31.640  48.860  31.850  1.00  0.00           C  
ATOM   4667  NE  ARG   340      32.600  48.100  31.050  1.00  0.00           N  
ATOM   4668  CZ  ARG   340      33.490  47.190  31.490  1.00  0.00           C  
ATOM   4669  NH1 ARG   340      34.010  47.330  32.710  1.00  0.00           N1+
ATOM   4670  NH2 ARG   340      33.990  46.280  30.650  1.00  0.00           N  
ATOM   4671  H   ARG   340      32.010  53.100  30.960  1.00  0.00           H  
ATOM   4672  HA  ARG   340      30.360  53.030  33.360  1.00  0.00           H  
ATOM   4673  HB1 ARG   340      29.990  50.880  32.610  1.00  0.00           H  
ATOM   4674  HB2 ARG   340      31.380  50.680  33.760  1.00  0.00           H  
ATOM   4675  HG1 ARG   340      32.930  50.540  32.160  1.00  0.00           H  
ATOM   4676  HG2 ARG   340      31.760  50.740  30.760  1.00  0.00           H  
ATOM   4677  HD1 ARG   340      30.630  48.560  31.590  1.00  0.00           H  
ATOM   4678  HD2 ARG   340      31.720  48.510  32.870  1.00  0.00           H  
ATOM   4679  HE  ARG   340      32.350  48.090  30.070  1.00  0.00           H  
ATOM   4680 HH11 ARG   340      33.630  47.940  33.400  1.00  0.00           H  
ATOM   4681 HH12 ARG   340      34.760  46.700  32.990  1.00  0.00           H  
ATOM   4682 HH21 ARG   340      33.600  46.170  29.730  1.00  0.00           H  
ATOM   4683 HH22 ARG   340      34.890  45.870  30.850  1.00  0.00           H  
ATOM   4684  N   THR   341      32.460  53.520  34.750  1.00  0.00           N  
ATOM   4685  CA  THR   341      33.640  53.680  35.570  1.00  0.00           C  
ATOM   4686  C   THR   341      34.270  52.310  35.820  1.00  0.00           C  
ATOM   4687  O   THR   341      33.550  51.350  36.060  1.00  0.00           O  
ATOM   4688  CB  THR   341      33.480  54.440  36.880  1.00  0.00           C  
ATOM   4689  CG2 THR   341      33.260  55.910  36.560  1.00  0.00           C  
ATOM   4690  OG1 THR   341      32.330  54.030  37.600  1.00  0.00           O  
ATOM   4691  H   THR   341      31.560  53.760  35.140  1.00  0.00           H  
ATOM   4692  HA  THR   341      34.310  54.270  34.930  1.00  0.00           H  
ATOM   4693  HB  THR   341      34.370  54.310  37.510  1.00  0.00           H  
ATOM   4694  HG1 THR   341      32.630  53.410  38.270  1.00  0.00           H  
ATOM   4695 HG21 THR   341      33.080  56.290  37.560  1.00  0.00           H  
ATOM   4696 HG22 THR   341      34.170  56.360  36.130  1.00  0.00           H  
ATOM   4697 HG23 THR   341      32.400  55.970  35.900  1.00  0.00           H  
ATOM   4698  N   PRO   342      35.600  52.230  35.930  1.00  0.00           N  
ATOM   4699  CA  PRO   342      36.250  51.000  36.300  1.00  0.00           C  
ATOM   4700  C   PRO   342      35.980  50.520  37.720  1.00  0.00           C  
ATOM   4701  O   PRO   342      35.910  51.390  38.600  1.00  0.00           O  
ATOM   4702  CB  PRO   342      37.760  51.250  36.260  1.00  0.00           C  
ATOM   4703  CG  PRO   342      37.960  52.720  35.970  1.00  0.00           C  
ATOM   4704  CD  PRO   342      36.570  53.300  35.770  1.00  0.00           C  
ATOM   4705  HA  PRO   342      35.900  50.170  35.690  1.00  0.00           H  
ATOM   4706  HB1 PRO   342      38.310  50.810  37.100  1.00  0.00           H  
ATOM   4707  HB2 PRO   342      38.000  50.820  35.290  1.00  0.00           H  
ATOM   4708  HG1 PRO   342      38.440  53.150  36.850  1.00  0.00           H  
ATOM   4709  HG2 PRO   342      38.550  52.930  35.070  1.00  0.00           H  
ATOM   4710  HD1 PRO   342      36.300  54.000  36.560  1.00  0.00           H  
ATOM   4711  HD2 PRO   342      36.380  53.740  34.790  1.00  0.00           H  
ATOM   4712  N   THR   343      35.790  49.230  37.970  1.00  0.00           N  
ATOM   4713  CA  THR   343      35.460  48.680  39.270  1.00  0.00           C  
ATOM   4714  C   THR   343      36.430  47.620  39.760  1.00  0.00           C  
ATOM   4715  O   THR   343      37.310  47.220  38.990  1.00  0.00           O  
ATOM   4716  CB  THR   343      34.080  48.030  39.320  1.00  0.00           C  
ATOM   4717  CG2 THR   343      32.990  48.860  38.640  1.00  0.00           C  
ATOM   4718  OG1 THR   343      34.000  46.770  38.700  1.00  0.00           O  
ATOM   4719  H   THR   343      35.920  48.530  37.240  1.00  0.00           H  
ATOM   4720  HA  THR   343      35.460  49.450  40.030  1.00  0.00           H  
ATOM   4721  HB  THR   343      33.740  47.990  40.360  1.00  0.00           H  
ATOM   4722  HG1 THR   343      34.040  46.910  37.740  1.00  0.00           H  
ATOM   4723 HG21 THR   343      33.090  48.740  37.560  1.00  0.00           H  
ATOM   4724 HG22 THR   343      32.020  48.760  39.140  1.00  0.00           H  
ATOM   4725 HG23 THR   343      33.220  49.900  38.860  1.00  0.00           H  
ATOM   4726  N   ILE   344      36.320  47.110  40.990  1.00  0.00           N  
ATOM   4727  CA  ILE   344      37.230  46.050  41.400  1.00  0.00           C  
ATOM   4728  C   ILE   344      36.900  44.760  40.670  1.00  0.00           C  
ATOM   4729  O   ILE   344      37.800  43.920  40.630  1.00  0.00           O  
ATOM   4730  CB  ILE   344      37.170  45.950  42.920  1.00  0.00           C  
ATOM   4731  CG1 ILE   344      37.850  47.110  43.630  1.00  0.00           C  
ATOM   4732  CG2 ILE   344      38.010  44.780  43.420  1.00  0.00           C  
ATOM   4733  CD  ILE   344      39.270  47.560  43.310  1.00  0.00           C  
ATOM   4734  H   ILE   344      35.580  47.330  41.630  1.00  0.00           H  
ATOM   4735  HA  ILE   344      38.280  46.170  41.130  1.00  0.00           H  
ATOM   4736  HB  ILE   344      36.180  45.750  43.340  1.00  0.00           H  
ATOM   4737 HG11 ILE   344      37.870  46.910  44.710  1.00  0.00           H  
ATOM   4738 HG12 ILE   344      37.210  47.970  43.440  1.00  0.00           H  
ATOM   4739 HG21 ILE   344      38.890  44.670  42.770  1.00  0.00           H  
ATOM   4740 HG22 ILE   344      38.440  44.810  44.430  1.00  0.00           H  
ATOM   4741 HG23 ILE   344      37.460  43.850  43.350  1.00  0.00           H  
ATOM   4742  HD1 ILE   344      39.270  48.000  42.320  1.00  0.00           H  
ATOM   4743  HD2 ILE   344      39.570  48.430  43.900  1.00  0.00           H  
ATOM   4744  HD3 ILE   344      39.940  46.710  43.410  1.00  0.00           H  
ATOM   4745  N   SER   345      35.760  44.610  40.020  1.00  0.00           N  
ATOM   4746  CA  SER   345      35.600  43.460  39.150  1.00  0.00           C  
ATOM   4747  C   SER   345      36.570  43.420  37.990  1.00  0.00           C  
ATOM   4748  O   SER   345      36.960  42.320  37.590  1.00  0.00           O  
ATOM   4749  CB  SER   345      34.230  43.460  38.470  1.00  0.00           C  
ATOM   4750  OG  SER   345      33.270  43.290  39.490  1.00  0.00           O  
ATOM   4751  H   SER   345      35.090  45.370  40.070  1.00  0.00           H  
ATOM   4752  HA  SER   345      35.900  42.530  39.640  1.00  0.00           H  
ATOM   4753  HB1 SER   345      34.200  42.590  37.800  1.00  0.00           H  
ATOM   4754  HB2 SER   345      33.930  44.340  37.910  1.00  0.00           H  
ATOM   4755  HG  SER   345      33.020  44.160  39.840  1.00  0.00           H  
ATOM   4756  N   ASP   346      37.000  44.530  37.390  1.00  0.00           N  
ATOM   4757  CA  ASP   346      37.890  44.720  36.260  1.00  0.00           C  
ATOM   4758  C   ASP   346      39.390  44.570  36.490  1.00  0.00           C  
ATOM   4759  O   ASP   346      40.170  44.560  35.540  1.00  0.00           O  
ATOM   4760  CB  ASP   346      37.570  46.040  35.550  1.00  0.00           C  
ATOM   4761  CG  ASP   346      36.100  46.210  35.180  1.00  0.00           C  
ATOM   4762  OD1 ASP   346      35.610  45.630  34.200  1.00  0.00           O  
ATOM   4763  OD2 ASP   346      35.560  47.110  35.870  1.00  0.00           O1-
ATOM   4764  H   ASP   346      36.640  45.420  37.730  1.00  0.00           H  
ATOM   4765  HA  ASP   346      37.630  43.990  35.500  1.00  0.00           H  
ATOM   4766  HB1 ASP   346      38.020  46.110  34.550  1.00  0.00           H  
ATOM   4767  HB2 ASP   346      37.980  46.890  36.100  1.00  0.00           H  
ATOM   4768  N   ARG   347      39.690  44.460  37.780  1.00  0.00           N  
ATOM   4769  CA  ARG   347      41.050  44.190  38.210  1.00  0.00           C  
ATOM   4770  C   ARG   347      41.480  42.780  37.860  1.00  0.00           C  
ATOM   4771  O   ARG   347      42.650  42.520  37.570  1.00  0.00           O  
ATOM   4772  CB  ARG   347      41.190  44.390  39.730  1.00  0.00           C  
ATOM   4773  CG  ARG   347      42.510  44.060  40.440  1.00  0.00           C  
ATOM   4774  CD  ARG   347      42.600  44.860  41.730  1.00  0.00           C  
ATOM   4775  NE  ARG   347      43.950  44.720  42.290  1.00  0.00           N  
ATOM   4776  CZ  ARG   347      44.420  43.750  43.080  1.00  0.00           C  
ATOM   4777  NH1 ARG   347      43.560  43.080  43.850  1.00  0.00           N1+
ATOM   4778  NH2 ARG   347      45.750  43.630  43.210  1.00  0.00           N  
ATOM   4779  H   ARG   347      38.990  44.730  38.470  1.00  0.00           H  
ATOM   4780  HA  ARG   347      41.740  44.870  37.730  1.00  0.00           H  
ATOM   4781  HB1 ARG   347      40.450  43.740  40.180  1.00  0.00           H  
ATOM   4782  HB2 ARG   347      40.810  45.370  39.990  1.00  0.00           H  
ATOM   4783  HG1 ARG   347      43.320  44.480  39.860  1.00  0.00           H  
ATOM   4784  HG2 ARG   347      42.620  42.990  40.630  1.00  0.00           H  
ATOM   4785  HD1 ARG   347      41.800  44.570  42.410  1.00  0.00           H  
ATOM   4786  HD2 ARG   347      42.410  45.920  41.550  1.00  0.00           H  
ATOM   4787  HE  ARG   347      44.600  45.120  41.640  1.00  0.00           H  
ATOM   4788 HH11 ARG   347      42.590  43.090  43.560  1.00  0.00           H  
ATOM   4789 HH12 ARG   347      43.890  42.330  44.440  1.00  0.00           H  
ATOM   4790 HH21 ARG   347      46.290  44.140  42.530  1.00  0.00           H  
ATOM   4791 HH22 ARG   347      46.050  42.690  43.410  1.00  0.00           H  
ATOM   4792  N   ASN   348      40.570  41.810  37.690  1.00  0.00           N  
ATOM   4793  CA  ASN   348      40.800  40.510  37.110  1.00  0.00           C  
ATOM   4794  C   ASN   348      41.000  40.590  35.610  1.00  0.00           C  
ATOM   4795  O   ASN   348      41.580  39.660  35.050  1.00  0.00           O  
ATOM   4796  CB  ASN   348      39.590  39.610  37.420  1.00  0.00           C  
ATOM   4797  CG  ASN   348      39.270  39.560  38.910  1.00  0.00           C  
ATOM   4798  ND2 ASN   348      39.680  38.480  39.580  1.00  0.00           N  
ATOM   4799  OD1 ASN   348      38.610  40.440  39.460  1.00  0.00           O  
ATOM   4800  H   ASN   348      39.620  41.990  37.970  1.00  0.00           H  
ATOM   4801  HA  ASN   348      41.690  40.060  37.560  1.00  0.00           H  
ATOM   4802  HB1 ASN   348      39.760  38.580  37.100  1.00  0.00           H  
ATOM   4803  HB2 ASN   348      38.720  39.920  36.840  1.00  0.00           H  
ATOM   4804 HD21 ASN   348      40.340  37.830  39.180  1.00  0.00           H  
ATOM   4805 HD22 ASN   348      39.550  38.470  40.580  1.00  0.00           H  
ATOM   4806  N   ARG   349      40.850  41.750  34.980  1.00  0.00           N  
ATOM   4807  CA  ARG   349      40.960  41.950  33.550  1.00  0.00           C  
ATOM   4808  C   ARG   349      42.040  42.910  33.090  1.00  0.00           C  
ATOM   4809  O   ARG   349      42.830  42.480  32.230  1.00  0.00           O  
ATOM   4810  CB  ARG   349      39.610  42.320  32.920  1.00  0.00           C  
ATOM   4811  CG  ARG   349      39.610  42.080  31.420  1.00  0.00           C  
ATOM   4812  CD  ARG   349      38.230  42.380  30.850  1.00  0.00           C  
ATOM   4813  NE  ARG   349      38.060  42.030  29.440  1.00  0.00           N  
ATOM   4814  CZ  ARG   349      36.860  41.880  28.880  1.00  0.00           C  
ATOM   4815  NH1 ARG   349      35.710  42.130  29.520  1.00  0.00           N1+
ATOM   4816  NH2 ARG   349      36.890  41.620  27.560  1.00  0.00           N  
ATOM   4817  H   ARG   349      40.900  42.530  35.610  1.00  0.00           H  
ATOM   4818  HA  ARG   349      41.260  40.970  33.190  1.00  0.00           H  
ATOM   4819  HB1 ARG   349      39.340  43.370  33.040  1.00  0.00           H  
ATOM   4820  HB2 ARG   349      38.870  41.630  33.340  1.00  0.00           H  
ATOM   4821  HG1 ARG   349      39.840  41.010  31.350  1.00  0.00           H  
ATOM   4822  HG2 ARG   349      40.310  42.760  30.940  1.00  0.00           H  
ATOM   4823  HD1 ARG   349      38.010  43.450  30.870  1.00  0.00           H  
ATOM   4824  HD2 ARG   349      37.430  41.930  31.440  1.00  0.00           H  
ATOM   4825  HE  ARG   349      38.880  42.260  28.890  1.00  0.00           H  
ATOM   4826 HH11 ARG   349      35.700  42.520  30.450  1.00  0.00           H  
ATOM   4827 HH12 ARG   349      34.840  41.810  29.110  1.00  0.00           H  
ATOM   4828 HH21 ARG   349      37.820  41.450  27.200  1.00  0.00           H  
ATOM   4829 HH22 ARG   349      36.120  41.300  27.000  1.00  0.00           H  
ATOM   4830  N   LEU   350      42.100  44.140  33.600  1.00  0.00           N  
ATOM   4831  CA  LEU   350      43.100  45.150  33.270  1.00  0.00           C  
ATOM   4832  C   LEU   350      44.460  44.890  33.880  1.00  0.00           C  
ATOM   4833  O   LEU   350      45.030  45.630  34.690  1.00  0.00           O  
ATOM   4834  CB  LEU   350      42.370  46.410  33.720  1.00  0.00           C  
ATOM   4835  CG  LEU   350      43.040  47.710  33.300  1.00  0.00           C  
ATOM   4836  CD1 LEU   350      42.830  48.010  31.830  1.00  0.00           C  
ATOM   4837  CD2 LEU   350      42.570  48.830  34.230  1.00  0.00           C  
ATOM   4838  H   LEU   350      41.320  44.450  34.150  1.00  0.00           H  
ATOM   4839  HA  LEU   350      43.220  45.290  32.190  1.00  0.00           H  
ATOM   4840  HB1 LEU   350      42.300  46.430  34.810  1.00  0.00           H  
ATOM   4841  HB2 LEU   350      41.320  46.430  33.410  1.00  0.00           H  
ATOM   4842  HG  LEU   350      44.110  47.620  33.540  1.00  0.00           H  
ATOM   4843 HD11 LEU   350      41.780  47.900  31.540  1.00  0.00           H  
ATOM   4844 HD12 LEU   350      43.120  49.030  31.580  1.00  0.00           H  
ATOM   4845 HD13 LEU   350      43.510  47.330  31.300  1.00  0.00           H  
ATOM   4846 HD21 LEU   350      43.140  48.780  35.160  1.00  0.00           H  
ATOM   4847 HD22 LEU   350      42.850  49.750  33.720  1.00  0.00           H  
ATOM   4848 HD23 LEU   350      41.500  48.850  34.420  1.00  0.00           H  
ATOM   4849  N   LEU   351      45.080  43.780  33.470  1.00  0.00           N  
ATOM   4850  CA  LEU   351      46.230  43.210  34.130  1.00  0.00           C  
ATOM   4851  C   LEU   351      47.550  43.880  33.800  1.00  0.00           C  
ATOM   4852  O   LEU   351      48.450  43.810  34.630  1.00  0.00           O  
ATOM   4853  CB  LEU   351      46.480  41.760  33.720  1.00  0.00           C  
ATOM   4854  CG  LEU   351      45.390  40.730  34.070  1.00  0.00           C  
ATOM   4855  CD1 LEU   351      45.600  39.460  33.270  1.00  0.00           C  
ATOM   4856  CD2 LEU   351      45.390  40.540  35.590  1.00  0.00           C  
ATOM   4857  H   LEU   351      44.580  43.150  32.870  1.00  0.00           H  
ATOM   4858  HA  LEU   351      46.060  43.350  35.200  1.00  0.00           H  
ATOM   4859  HB1 LEU   351      47.420  41.450  34.160  1.00  0.00           H  
ATOM   4860  HB2 LEU   351      46.590  41.830  32.640  1.00  0.00           H  
ATOM   4861  HG  LEU   351      44.470  41.210  33.750  1.00  0.00           H  
ATOM   4862 HD11 LEU   351      46.440  38.960  33.760  1.00  0.00           H  
ATOM   4863 HD12 LEU   351      44.760  38.770  33.420  1.00  0.00           H  
ATOM   4864 HD13 LEU   351      45.710  39.830  32.250  1.00  0.00           H  
ATOM   4865 HD21 LEU   351      44.410  40.110  35.840  1.00  0.00           H  
ATOM   4866 HD22 LEU   351      46.170  39.820  35.820  1.00  0.00           H  
ATOM   4867 HD23 LEU   351      45.530  41.500  36.080  1.00  0.00           H  
ATOM   4868  N   LEU   352      47.580  44.780  32.810  1.00  0.00           N  
ATOM   4869  CA  LEU   352      48.670  45.730  32.750  1.00  0.00           C  
ATOM   4870  C   LEU   352      48.770  46.810  33.820  1.00  0.00           C  
ATOM   4871  O   LEU   352      49.910  47.150  34.140  1.00  0.00           O  
ATOM   4872  CB  LEU   352      48.590  46.370  31.360  1.00  0.00           C  
ATOM   4873  CG  LEU   352      49.820  47.140  30.930  1.00  0.00           C  
ATOM   4874  CD1 LEU   352      51.000  46.230  30.540  1.00  0.00           C  
ATOM   4875  CD2 LEU   352      49.510  47.960  29.690  1.00  0.00           C  
ATOM   4876  H   LEU   352      46.750  44.930  32.250  1.00  0.00           H  
ATOM   4877  HA  LEU   352      49.520  45.040  32.820  1.00  0.00           H  
ATOM   4878  HB1 LEU   352      47.710  47.010  31.290  1.00  0.00           H  
ATOM   4879  HB2 LEU   352      48.360  45.610  30.620  1.00  0.00           H  
ATOM   4880  HG  LEU   352      50.050  47.890  31.690  1.00  0.00           H  
ATOM   4881 HD11 LEU   352      51.330  45.810  31.490  1.00  0.00           H  
ATOM   4882 HD12 LEU   352      50.670  45.350  29.990  1.00  0.00           H  
ATOM   4883 HD13 LEU   352      51.690  46.840  29.970  1.00  0.00           H  
ATOM   4884 HD21 LEU   352      48.570  48.500  29.820  1.00  0.00           H  
ATOM   4885 HD22 LEU   352      50.350  48.550  29.300  1.00  0.00           H  
ATOM   4886 HD23 LEU   352      49.330  47.240  28.890  1.00  0.00           H  
ATOM   4887  N   LEU   353      47.660  47.310  34.350  1.00  0.00           N  
ATOM   4888  CA  LEU   353      47.650  48.110  35.560  1.00  0.00           C  
ATOM   4889  C   LEU   353      48.290  47.450  36.770  1.00  0.00           C  
ATOM   4890  O   LEU   353      49.190  48.040  37.360  1.00  0.00           O  
ATOM   4891  CB  LEU   353      46.190  48.500  35.780  1.00  0.00           C  
ATOM   4892  CG  LEU   353      45.940  49.520  36.890  1.00  0.00           C  
ATOM   4893  CD1 LEU   353      46.330  49.070  38.290  1.00  0.00           C  
ATOM   4894  CD2 LEU   353      46.690  50.790  36.490  1.00  0.00           C  
ATOM   4895  H   LEU   353      46.760  46.950  34.060  1.00  0.00           H  
ATOM   4896  HA  LEU   353      48.210  49.010  35.330  1.00  0.00           H  
ATOM   4897  HB1 LEU   353      45.550  47.670  36.070  1.00  0.00           H  
ATOM   4898  HB2 LEU   353      45.730  48.820  34.840  1.00  0.00           H  
ATOM   4899  HG  LEU   353      44.890  49.820  36.930  1.00  0.00           H  
ATOM   4900 HD11 LEU   353      45.930  48.060  38.420  1.00  0.00           H  
ATOM   4901 HD12 LEU   353      47.380  49.030  38.590  1.00  0.00           H  
ATOM   4902 HD13 LEU   353      45.910  49.760  39.030  1.00  0.00           H  
ATOM   4903 HD21 LEU   353      47.740  50.580  36.720  1.00  0.00           H  
ATOM   4904 HD22 LEU   353      46.500  51.040  35.440  1.00  0.00           H  
ATOM   4905 HD23 LEU   353      46.260  51.600  37.090  1.00  0.00           H  
ATOM   4906  N   GLU   354      47.930  46.180  36.970  1.00  0.00           N  
ATOM   4907  CA  GLU   354      48.550  45.340  37.990  1.00  0.00           C  
ATOM   4908  C   GLU   354      50.020  45.220  37.630  1.00  0.00           C  
ATOM   4909  O   GLU   354      50.800  45.600  38.510  1.00  0.00           O  
ATOM   4910  CB  GLU   354      47.950  43.950  38.060  1.00  0.00           C  
ATOM   4911  CG  GLU   354      46.560  43.960  38.680  1.00  0.00           C  
ATOM   4912  CD  GLU   354      46.770  44.300  40.150  1.00  0.00           C  
ATOM   4913  OE1 GLU   354      47.650  43.700  40.820  1.00  0.00           O  
ATOM   4914  OE2 GLU   354      46.130  45.200  40.730  1.00  0.00           O1-
ATOM   4915  H   GLU   354      47.190  45.870  36.360  1.00  0.00           H  
ATOM   4916  HA  GLU   354      48.590  45.800  38.980  1.00  0.00           H  
ATOM   4917  HB1 GLU   354      48.560  43.260  38.650  1.00  0.00           H  
ATOM   4918  HB2 GLU   354      47.800  43.500  37.080  1.00  0.00           H  
ATOM   4919  HG1 GLU   354      46.110  42.980  38.510  1.00  0.00           H  
ATOM   4920  HG2 GLU   354      45.800  44.570  38.180  1.00  0.00           H  
ATOM   4921  N   ALA   355      50.470  44.750  36.460  1.00  0.00           N  
ATOM   4922  CA  ALA   355      51.870  44.520  36.130  1.00  0.00           C  
ATOM   4923  C   ALA   355      52.670  45.790  36.340  1.00  0.00           C  
ATOM   4924  O   ALA   355      53.830  45.660  36.730  1.00  0.00           O  
ATOM   4925  CB  ALA   355      51.900  44.110  34.660  1.00  0.00           C  
ATOM   4926  H   ALA   355      49.790  44.570  35.750  1.00  0.00           H  
ATOM   4927  HA  ALA   355      52.280  43.850  36.890  1.00  0.00           H  
ATOM   4928  HB1 ALA   355      51.450  44.870  34.020  1.00  0.00           H  
ATOM   4929  HB2 ALA   355      52.980  44.000  34.460  1.00  0.00           H  
ATOM   4930  HB3 ALA   355      51.400  43.160  34.540  1.00  0.00           H  
ATOM   4931  N   THR   356      52.060  46.960  36.180  1.00  0.00           N  
ATOM   4932  CA  THR   356      52.660  48.280  36.270  1.00  0.00           C  
ATOM   4933  C   THR   356      52.910  48.550  37.750  1.00  0.00           C  
ATOM   4934  O   THR   356      54.050  48.890  38.080  1.00  0.00           O  
ATOM   4935  CB  THR   356      51.830  49.390  35.660  1.00  0.00           C  
ATOM   4936  CG2 THR   356      52.310  50.820  35.880  1.00  0.00           C  
ATOM   4937  OG1 THR   356      51.810  49.180  34.270  1.00  0.00           O
[truncated: 205,266 more chars]
